# Supplementary material for: Gill-associated bacteria are homogeneously selected in amphibious mangrove crabs to sustain host intertidal adaptation
Source: Microbiome. 2023 Aug 24;11:189. doi: 10.1186/s40168-023-01629-4 (PMC10463870; doi:10.1186/s40168-023-01629-4)
Supplement: Supplementary file 3 — Additional file 2: Method S1. Quantification of ammonia concentration in crab gills. Male individuals of Cranuca inversa and Thalamita crenata were collected from the Ibn Sina Field Research Station mangrove at KAUST (KSA) and kept in dedicated aquaria with fresh sediment for C. inversa and filtered fresh seawater flushed with air to maintain an oxygen saturation of 98%, at 21°C, 1 atm (assessed through a Fibox4 logger, Presence, Regensburg, Germany). After 12 h of acclimation, 10 individuals of each species were sacrificed, and the left gills were extracted. Gills were weighed and soaked with 300 µL of sterile ultrapure water (Invitrogen, Waltham, USA). Samples were then manually homogenised with plastic pestles for 1.5 µL tubes and centrifuged for 5 min, 13000g. After centrifugation, the supernatants were collected to be centrifuged again for another 10 min at 13000g. The final supernatant was used to quantify ammonia concentration in the crab gills using the ammonia assay kit MAK310 (Merck, Darmstadt, Germany) following the manufacturer's instructions. Fluorescence readings were performed with a TECAN infinite 200 pro spectrophotometer (TECAN, Grödig, Austria) in 96-well clear bottom black polystyrene microplates (Corning, NY, USA). Results were calculated following manufacturers’ indications and normalised on the fresh weight of initial gill tissue. Table S1. Pairwise comparison of the bacterial beta-diversity among Sites and Species (including sediments). Table S2. List of FISH probes used in this study. Table S3. General statistics for metagenomes and assemblies of fiddler gill and burrow sediments microbiomes. Table S4. Summary of 16S rRNA gene sequences retrieved from individual metagenomes under study. Table S5. List of KEGG orthology (KO) further investigated in this study related to carbon, sulfur, and nitrogen metabolism as well as the detoxification of sulfur compounds and xenobiotics. Table S6. General information and statistics for metatranscriptomes [file 40168_2023_1629_MOESM2_ESM.zip]

Archive with 5 entries (5 files):
- Fusi_et_al_SI.pdf
- Fusi_et_al_Table_S3.xls
- Fusi_et_al_Table_S4.xls
- Fusi_et_al_Table_S5.xlsx
- Fusi_et_al_Table_S6.xls
