# Supplementary material for: Gill-associated bacteria are homogeneously selected in amphibious mangrove crabs to sustain host intertidal adaptation
Source: Microbiome. 2023 Aug 24;11:189. doi: 10.1186/s40168-023-01629-4 (PMC10463870; doi:10.1186/s40168-023-01629-4)
Supplement: Supplementary file 3 — Additional file 2: Method S1. Quantification of ammonia concentration in crab gills. Male individuals of Cranuca inversa and Thalamita crenata were collected from the Ibn Sina Field Research Station mangrove at KAUST (KSA) and kept in dedicated aquaria with fresh sediment for C. inversa and filtered fresh seawater flushed with air to maintain an oxygen saturation of 98%, at 21°C, 1 atm (assessed through a Fibox4 logger, Presence, Regensburg, Germany). After 12 h of acclimation, 10 individuals of each species were sacrificed, and the left gills were extracted. Gills were weighed and soaked with 300 µL of sterile ultrapure water (Invitrogen, Waltham, USA). Samples were then manually homogenised with plastic pestles for 1.5 µL tubes and centrifuged for 5 min, 13000g. After centrifugation, the supernatants were collected to be centrifuged again for another 10 min at 13000g. The final supernatant was used to quantify ammonia concentration in the crab gills using the ammonia assay kit MAK310 (Merck, Darmstadt, Germany) following the manufacturer's instructions. Fluorescence readings were performed with a TECAN infinite 200 pro spectrophotometer (TECAN, Grödig, Austria) in 96-well clear bottom black polystyrene microplates (Corning, NY, USA). Results were calculated following manufacturers’ indications and normalised on the fresh weight of initial gill tissue. Table S1. Pairwise comparison of the bacterial beta-diversity among Sites and Species (including sediments). Table S2. List of FISH probes used in this study. Table S3. General statistics for metagenomes and assemblies of fiddler gill and burrow sediments microbiomes. Table S4. Summary of 16S rRNA gene sequences retrieved from individual metagenomes under study. Table S5. List of KEGG orthology (KO) further investigated in this study related to carbon, sulfur, and nitrogen metabolism as well as the detoxification of sulfur compounds and xenobiotics. Table S6. General information and statistics for metatranscriptomes [file 40168_2023_1629_MOESM2_ESM.zip › Fusi_et_al_Table_S3.xls]

## Sheet: SI_TableS3
	Table S3. General statistics for metagenomes and assemblies of fiddler gill and burrow sediments microbiomes.
		Experimental Details					Read sequence information					Assembly (contigs) stats							Predicted protein-coding genes
				Extracted			Raw (paired-end) reads			High-quality reads			Contig length (bp)							Gene length (bp)
	#	Sample ID	Sample/Species	specimen	Sampling area		Total counts (× 106)	Sequencing effort (Gbp)		Sequencing effort (Gbp)		Total counts	Total bases	Average	Max	N50 bases	% GC		Total counts	Median	Average	Maximum
	1	FABH11S	Burrow sediment	Sediment core	Farasan Island, Saudi Arabia		94.7715	14.3105		7.8		100110	140778943	1406.24	227488	70390638	60.305		197560	552	637.3	15438
	2	FABH13S	Burrow sediment	Sediment core	Farasan Island, Saudi Arabia		82.797	12.5023		8.79142		124466	169011438	1357.89	116589	84506156	58.2		234984	546	628.47	10731
	3	FABH9S	Burrow sediment	Sediment core	Farasan Island, Saudi Arabia		96.1151	14.5134		7.09724		46912	49289117	1050.67	72223	24644999	58.6		75029	486	549.74	5979
	6	KAMB14S	Burrow sediment	Sediment core	Gazi Bay, Kenya		94.9838	14.3426		9.81087		103016	140641498	1365.24	161388	70321947	54.893		196470	543	631.44	56280
	7	KAMB17S	Burrow sediment	Sediment core	Gazi Bay, Kenya		75.0322	11.3299		7.98014		81432	96852905	1189.37	34525	48426573	58.093		142810	522	590.93	9228
	18	ZABH2S	Burrow sediment	Sediment core	Mngazana Forest, South Africa		75.464	11.3951		8.15379		22371	22535973	1007.37	37582	11268615	58.013		36502	498	545.4	8259
	19	ZABH3S	Burrow sediment	Sediment core	Mngazana Forest, South Africa		74.2264	11.2082		7.38339		19872	19097089	961.005	17478	9548882	53.048		29153	486	537.82	6954
	20	ZABH4S	Burrow sediment	Sediment core	Mngazana Forest, South Africa		91.5654	13.8264		9.44783		114809	157737383	1373.91	167160	78870035	61.928		223770	561	638.48	11118
	8	UI2FA	Cranuca inversa	Gill tissue	Farasan Island, Saudi Arabia		62.9449	9.50468		4.00298		8817	17880725	2027.98	245309	8941275	57.984		21519	579	719.72	11403
	9	UI3FA	Cranuca inversa	Gill tissue	Farasan Island, Saudi Arabia		66.232	10.001		3.4244		5630	11046618	1962.1	464440	5526654	58.489		13042	573	721.62	10533
	10	UI9FA	Cranuca inversa	Gill tissue	Farasan Island, Saudi Arabia		68.3115	10.315		3.78175		5907	10704270	1812.13	65510	5353789	47.793		12536	540	681.09	9600
	11	UU1	Tubuca urvillei	Gill tissue	Gazi Bay, Kenya		121.523	18.2284		9.85834		5211	7830332	1502.65	40372	3916324	51.172		9100	466.5	609.13	5922
	14	UU2	Tubuca urvillei	Gill tissue	Gazi Bay, Kenya		139.657	20.9485		11.4571		220033	229442299	1042.76	859093	114721432	45.296		252945	264	435.1	20130
	12	UU10ZA	Tubuca urvillei	Gill tissue	Mngazana Forest, South Africa		82.9965	12.5325		7.68326		10224	28493093	2786.88	711921	14251665	58.464		30869	633	786.03	25776
	13	UU11ZA	Tubuca urvillei	Gill tissue	Mngazana Forest, South Africa		61.2904	9.25485		7.38875		5644	20877000	3698.97	249761	10441591	64.273		21461	699	839.04	17001
	15	UU2ZA	Tubuca urvillei	Gill tissue	Mngazana Forest, South Africa		93.4231	14.1069		4.0081		3561	8739829	2454.32	390631	4370651	60.946		9790	597	745.72	7794
	4	FAUA1	Austruca albimana	Gill tissue	Farasan Island, Saudi Arabia		52.8366	7.97833		4.37891		3686	9753393	2646.06	377049	4877974	54.442		9915	618	786.94	15876
	5	FAUA3	Austruca albimana	Gill tissue	Farasan Island, Saudi Arabia		45.7017	6.90095		4.00352		3756	9829777	2617.09	65406	4918524	50.83		10709	591	729.98	8538
	16	UU7	Tubuca urvillei	Gill tissue	Farasan Island, Saudi Arabia		108.579	16.3954		13.2081		11518	24339947	2113.21	169777	12171010	51.904		27891	576	722.819	15129
	17	UU9	Tubuca urvillei	Gill tissue	Farasan Island, Saudi Arabia		76.1847	11.5039		8.12989		5793	9910896	1710.84	102718	4955606	41.192		11510	556	660.37	12162
	21	ZAUA1	Austruca occidentalis	Gill tissue	Mngazana Forest, South Africa		90.5018	13.6658		11.4399		20024	42564427	2125.67	328484	21285270	54.683		50484	582	722.12	12498
	22	ZAUA7	Austruca occidentalis	Gill tissue	Mngazana Forest, South Africa		92.1343	13.9123		15.1834		28636	64042344	2236.43	372045	32021317	58.17		73118	582	722.62	17226
	23	ZAUA9	Austruca occidentalis	Gill tissue	Mngazana Forest, South Africa		55.1677	8.33032		5.81569		10303	22575417	2191.15	597894	11291787	56.012		25842	600	747.29	12486
	24	ZAUC10	Paraleptuca chlorophthalmus	Gill tissue	Mngazana Forest, South Africa		92.0798	13.9041		9.21113		16250	27107098	1668.13	126552	13555229	49.875		30755	516	665.26	17673
	25	ZAUC12	Paraleptuca chlorophthalmus	Gill tissue	Mngazana Forest, South Africa		97.2413	14.6834		13.6048		18556	29966714	1614.93	280949	14984073	52.757		35138	510	649.54	17673
	26	ZAUC9	Paraleptuca chlorophthalmus	Gill tissue	Mngazana Forest, South Africa		59.9246	9.04862		5.2191		8588	11628332	1354.02	28208	5815533	48.685		13367	462	603.97	15741
			TOTAL				2151.68	324.643		208.264		1005125	1382676857						1796269
			AVERAGE				82.7571	12.4863		8.01015		38658.7	5.31799e+07	1818.35			54.848		69087.3	543.788	665.69	14505.7
			SD				21.5687	3.23351		3.2176		53335.1	6.1921e+07	660.812			5.42838		81347.9	78.6051	90.9575	9760.83
			SEM				0.829564	0.124366		0.123754		2051.35	2.38158e+06	25.4158			0.208784		3128.76	3.02327	3.49837	375.417
