# Supplementary material for: Gill-associated bacteria are homogeneously selected in amphibious mangrove crabs to sustain host intertidal adaptation
Source: Microbiome. 2023 Aug 24;11:189. doi: 10.1186/s40168-023-01629-4 (PMC10463870; doi:10.1186/s40168-023-01629-4)
Supplement: Supplementary file 3 — Additional file 2: Method S1. Quantification of ammonia concentration in crab gills. Male individuals of Cranuca inversa and Thalamita crenata were collected from the Ibn Sina Field Research Station mangrove at KAUST (KSA) and kept in dedicated aquaria with fresh sediment for C. inversa and filtered fresh seawater flushed with air to maintain an oxygen saturation of 98%, at 21°C, 1 atm (assessed through a Fibox4 logger, Presence, Regensburg, Germany). After 12 h of acclimation, 10 individuals of each species were sacrificed, and the left gills were extracted. Gills were weighed and soaked with 300 µL of sterile ultrapure water (Invitrogen, Waltham, USA). Samples were then manually homogenised with plastic pestles for 1.5 µL tubes and centrifuged for 5 min, 13000g. After centrifugation, the supernatants were collected to be centrifuged again for another 10 min at 13000g. The final supernatant was used to quantify ammonia concentration in the crab gills using the ammonia assay kit MAK310 (Merck, Darmstadt, Germany) following the manufacturer's instructions. Fluorescence readings were performed with a TECAN infinite 200 pro spectrophotometer (TECAN, Grödig, Austria) in 96-well clear bottom black polystyrene microplates (Corning, NY, USA). Results were calculated following manufacturers’ indications and normalised on the fresh weight of initial gill tissue. Table S1. Pairwise comparison of the bacterial beta-diversity among Sites and Species (including sediments). Table S2. List of FISH probes used in this study. Table S3. General statistics for metagenomes and assemblies of fiddler gill and burrow sediments microbiomes. Table S4. Summary of 16S rRNA gene sequences retrieved from individual metagenomes under study. Table S5. List of KEGG orthology (KO) further investigated in this study related to carbon, sulfur, and nitrogen metabolism as well as the detoxification of sulfur compounds and xenobiotics. Table S6. General information and statistics for metatranscriptomes [file 40168_2023_1629_MOESM2_ESM.zip › Fusi_et_al_Table_S4.xls]

## Sheet: Sorting
	FAUA1
	FAUA3
	ZAUA1
	ZAUA7
	ZAUA9
	ZAUC10
	ZAUC12
	ZAUC4
	ZAUC9
	UI2FA
	UI3FA
	UI9FA
	UU27FA
	UU34FA
	UU2ZA
	UU10ZA
	UU11ZA
	UU1
	UU2
	UU6
	UU7
	UU9
	FABH9S
	FABH11S
	FABH13S
	KAMB14S
	KAMB17S
	ZABH2S
	ZABH3S
	ZABH4S
	KAMDS1
	KAMDS10
	KAMEN1
	KAMMD13
	KAMMD9
	KAMMM3
	KAMMM6
	KAMMT1
	KAMMT2
	KAMOS1
	KAMOS3
	PG1
	PG10ZA
	PG12ZA
	PG16
	PG17FA
	PG2
	PG33FA
	PG6
	PG7
	PG8ZA
	TC1FA
	TC2FA
	TC7FA
	ZACE12
	ZACE13
	ZAEN1
	ZAEN2
	ZAMO1
	ZAMO2
	ZANM14
	ZANM7
	ZAPC16
	ZATC1
	ZATC3

## Sheet: RAW_DiamondAssignments
		FAUA1	FAUA3	ZAUA1	ZAUA7	ZAUA9	ZAUC10	ZAUC12	ZAUC4	ZAUC9	UI2FA	UI3FA	UI9FA	UU27FA	UU34FA	UU2ZA	UU10ZA	UU11ZA	UU1	UU2	UU6	UU7	UU9	FABH9S	FABH11S	FABH13S	KAMB14S	KAMB17S	ZABH2S	ZABH3S	ZABH4S		KAMDS1	KAMDS10	KAMEN1	KAMMD13	KAMMD9	KAMMM3	KAMMM6	KAMMT1	KAMMT2	KAMOS1	KAMOS3	PG1	PG10ZA	PG12ZA	PG16	PG17FA	PG2
class	Acidimicrobiia	809	810	5889	8537	1200	1688	2515	0	703	2097	1120	1182	0	4	1246	3678	4352	111	4992	4202	1496	36	1148	178	258	35	60	1324	732	5434		3	0	267	761	487	304	0	155	1185	0	0	1	200	1	1	0	1
class	Acidobacteriia	1	2	12	19	3	5	9	0	6	4	1	3	0	8	8	12	12	1	40	18	5	1	163	501	421	286	378	126	47	953		0	2	13	2	0	1	0	0	1	2	0	1	0	0	2	0	0
class	Acoela	0	0	0	0	0	0	0	1	0	0	0	0	0	0	0	0	0	0	0	0	0	0	0	0	0	0	0	0	0	0		0	0	0	0	0	0	0	0	0	0	0	0	0	0	0	0	0
class	Aconoidasida	18	27	25	43	19	72	40	6	34	14	12	24	30	28	9	29	9	21	131	1212	17	11	9	43	19	25	34	3	0	18		27	24	33	39	28	17	64	9	9	56	31	25	23	20	12	21	16
class	Actinobacteria	886	1084	5470	11332	4651	3504	6075	1	1245	5158	4261	1075	16	108	999	4690	3964	1752	9931	10135	3415	104	3422	4931	6546	1743	1877	2340	1104	20403		49	39	1406	878	692	1303	13	599	2441	49	1	8	289	1	35	11	5
class	Actinopteri	66	63	101	140	51	300	405	68	188	20	29	86	161	130	25	64	25	116	1321	9150	130	108	104	35	34	33	35	8	46	35		157	80	216	370	322	113	276	82	72	102	93	143	154	59	124	101	103
class	Agaricomycetes	4	2	7	24	2	15	19	5	6	3	2	1	0	4	1	4	3	3	44	244	8	2	17	32	45	35	14	7	10	19		5	1	15	9	8	5	4	0	1	5	4	7	7	3	5	3	3
class	Alphaproteobacteria	3133	3388	11092	16237	7680	5983	5538	5	2952	3601	1077	2340	22	5458	250	3834	975	1835	22804	15514	7260	3203	8613	25312	14133	14410	14691	2736	3500	18990		3259	4111	6971	4869	3876	267	13	124	427	4565	8	18	109	12	2461	248	12
class	Amphibia	4	2	10	8	4	15	14	1	3	2	1	3	5	5	1	2	0	2	53	171	5	2	8	2	1	3	3	1	4	1		9	3	9	18	17	9	17	4	4	5	4	11	8	8	8	9	9
class	Anaerolineae	4	1	7	14	2	10	10	0	4	7	7	4	0	1	3	7	7	0	14	12	1	0	134	625	1849	680	616	1157	16	2146		0	1	5	1	0	4	0	0	6	0	0	0	2	0	0	0	0
class	Anopla	0	0	0	0	0	0	0	0	0	0	0	0	0	0	0	0	0	0	0	2	0	0	0	0	0	0	0	0	0	0		0	0	0	0	0	0	0	0	0	0	0	0	0	0	0	0	0
class	Anthocerotopsida	0	0	0	0	0	0	0	0	0	0	0	0	0	0	0	0	0	0	0	0	0	0	0	0	0	1	0	0	0	0		0	0	0	0	0	0	0	0	0	0	0	0	0	0	0	0	0
class	Anthozoa	6	5	16	20	11	23	40	3	9	2	4	7	8	12	3	5	2	6	92	481	14	11	17	11	9	14	7	0	14	8		34	27	37	90	70	17	64	12	4	35	22	37	35	16	26	25	20
class	Appendicularia	1	1	1	9	1	9	8	0	2	0	0	2	0	1	1	4	1	1	29	131	3	0	2	2	0	3	3	1	0	0		1	4	0	7	3	2	4	2	1	3	5	2	3	2	2	0	0
class	Aquificae	1	1	12	7	5	9	3	0	0	1	1	4	0	8	1	3	1	0	29	10	7	2	25	127	119	95	99	18	24	125		0	1	8	1	0	1	0	0	1	1	0	0	0	0	1	0	0
class	Arachnida	39	24	65	74	34	136	150	37	92	5	18	31	76	58	16	34	15	57	727	2387	74	66	110	15	11	35	35	10	105	22		81	49	84	148	131	64	148	35	24	62	56	63	64	33	53	32	46
class	Archaeoglobi	1	0	3	5	3	1	3	0	0	0	0	0	0	1	1	3	1	0	3	6	4	0	6	23	24	14	26	11	10	36		0	0	2	1	0	0	0	0	0	0	0	0	0	0	0	0	0
class	Ascidiacea	0	1	8	8	0	11	14	0	10	1	0	3	7	4	0	0	0	4	47	114	8	5	21	4	5	4	5	1	4	7		5	3	3	13	10	4	7	4	3	3	4	3	4	0	3	1	1
class	Asteroidea	0	0	0	0	0	0	0	0	0	0	0	0	0	0	0	0	0	0	1	11	0	0	0	0	0	1	0	0	1	0		0	0	0	1	0	0	0	0	0	0	0	0	0	0	0	0	0
class	Aves	26	19	59	46	28	92	100	26	54	4	12	25	33	45	15	25	13	41	674	4978	30	23	34	23	17	19	14	1	4	22		90	122	118	178	150	144	744	46	45	248	197	115	115	60	62	60	68
class	Bacillariophyceae	0	0	0	0	0	0	0	0	1	0	0	0	0	0	0	0	0	0	3	4	0	0	297	162	118	301	88	228	308	40		0	0	1	0	0	0	0	0	0	0	0	0	0	0	0	0	0
class	Bacilli	24	36	189	252	90	117	134	0	37	70	39	33	1	90	59	128	70	9	475	352	90	42	478	1992	2567	1321	1341	316	169	1999		25	24	127	43	31	58	69	29	65	60	14	4	13	1	13	7	5
class	Bacteroidia	6	1	113	47	23	129	9	0	1	28	9	26	0	204	14	22	15	5	556	342	83	61	265	827	949	1794	426	139	49	652		4	4	207	15	18	10	9	7	5	11	0	0	1	0	5	3	0
class	Bangiophyceae	1	0	1	3	0	3	3	0	0	1	1	0	0	0	0	0	0	0	1	6	0	0	4	23	32	33	21	3	0	11		0	0	1	1	0	4	0	0	2	0	0	0	0	1	0	0	0
class	Basidiobolomycetes	0	0	0	1	0	0	0	0	0	0	0	0	0	0	0	0	0	0	0	0	0	0	0	0	0	0	0	0	0	0		0	0	0	0	0	0	0	0	0	0	0	0	0	0	0	0	0
class	Bdelloidea	0	0	0	1	0	4	5	1	4	0	0	0	3	3	0	1	0	3	3	8	2	2	0	0	2	1	1	0	1	1		1	0	1	4	3	2	9	1	1	0	0	0	1	0	0	0	0
class	Betaproteobacteria	52	63	391	516	249	175	201	0	56	131	56	61	1	83	64	308	156	26	871	451	148	51	1645	3135	2593	2693	2720	507	755	2607		47	50	511	74	46	53	4	36	85	253	3	1	14	0	38	16	1
class	Bivalvia	5	7	11	19	4	20	25	1	14	4	3	10	10	12	4	11	13	3	150	452	10	6	30	11	12	12	7	6	5	23		8	2	16	29	26	11	21	7	14	7	6	13	10	4	11	8	6
class	Blastocladiomycetes	0	0	0	0	0	0	0	0	0	0	0	0	0	0	0	0	0	0	0	0	0	0	0	0	0	0	0	0	0	2		0	0	0	0	0	0	0	0	0	0	0	0	0	0	0	0	0
class	Branchiopoda	10	5	17	34	11	21	25	5	13	0	5	7	10	16	1	9	2	20	511	1333	17	17	100	7	5	12	9	3	22	11		14	5	22	38	35	11	22	8	8	8	4	15	14	7	16	6	11
class	Bryopsida	0	1	0	4	0	4	1	1	0	1	2	3	1	0	0	0	0	1	13	55	2	0	1	7	5	5	7	1	1	8		0	0	2	1	1	0	0	0	0	0	1	0	0	0	0	0	0
class	Calcarea	0	0	0	0	0	0	0	0	0	0	0	0	0	0	0	0	0	0	2	0	0	0	1	0	0	0	0	0	0	0		0	0	0	0	0	0	0	0	0	0	0	0	0	0	0	0	0
class	Caldilineae	3	5	16	22	5	13	19	0	6	9	7	4	0	1	10	17	15	7	27	19	4	0	93	416	1013	761	779	132	20	679		0	0	10	5	3	5	0	1	16	3	0	0	0	0	0	0	0
class	Caldisericia	0	0	0	1	0	0	0	0	0	0	0	0	0	1	0	0	0	0	0	0	0	0	4	3	2	5	3	0	2	5		0	0	0	0	0	0	0	0	0	0	0	0	0	0	0	0	0
class	Cephalopoda	0	0	0	0	0	0	1	0	0	0	0	0	0	0	0	0	0	0	1	14	0	0	0	1	2	1	0	0	0	0		0	0	0	1	0	0	0	0	0	0	0	0	0	0	0	0	0
class	Cestoda	1	0	2	1	0	2	8	3	2	1	1	1	0	0	0	1	2	3	22	102	1	1	7	3	5	1	4	0	2	5		2	1	3	3	3	0	1	0	0	1	1	2	0	1	1	1	1
class	Chilopoda	0	0	0	0	0	0	0	0	0	0	0	0	0	0	0	0	0	0	0	6	0	0	0	0	0	0	0	0	0	0		0	0	0	0	0	0	0	0	0	0	0	0	0	0	1	0	0
class	Chitinivibrionia	0	0	0	0	0	0	1	0	0	0	0	0	0	1	0	0	0	0	1	0	0	0	2	12	8	10	8	1	0	4		0	0	1	1	0	0	0	0	0	0	0	0	0	0	0	0	0
class	Chlamydiia	0	2	6	3	2	3	1	0	0	2	2	2	0	6	2	2	1	0	14	46	4	2	17	57	37	38	37	10	6	22		1	1	6	1	1	3	0	2	0	2	0	0	0	0	0	0	0
class	Chlorobia	3	1	11	18	6	9	6	0	2	3	1	1	0	18	5	9	10	0	46	28	12	8	111	419	446	321	266	49	20	386		3	3	14	4	1	2	1	1	1	3	0	0	0	0	0	0	0
class	Chlorodendrophyceae	0	0	0	0	0	0	0	0	0	0	0	0	0	0	0	0	0	0	0	0	0	0	0	0	0	1	2	1	0	0		0	0	0	0	0	0	0	0	0	0	0	0	0	0	0	0	0
class	Chloroflexia	7	0	44	66	9	38	41	0	8	9	12	8	0	10	19	40	38	2	83	64	16	3	305	1279	2655	1357	1437	373	40	1669		1	1	35	6	4	20	0	8	30	5	0	0	1	0	0	0	0
class	Chlorokybophyceae	0	0	0	0	0	0	0	0	0	0	0	0	0	0	0	0	0	0	0	0	0	0	0	0	0	0	0	0	0	0		0	0	0	0	0	0	0	0	0	0	0	0	0	0	0	0	0
class	Chlorophyceae	4	3	8	21	4	17	19	4	9	1	2	4	7	2	4	5	3	6	71	602	9	5	8	27	21	15	13	3	1	24		15	11	21	24	17	4	19	1	4	9	8	4	6	0	4	2	4
class	Chondrichthyes	1	2	4	8	2	8	8	0	9	0	0	2	4	4	0	2	0	5	56	138	2	2	11	0	0	3	5	0	2	2		1	1	5	5	2	5	6	2	2	0	0	8	7	6	6	4	8
class	Chromadorea	80	116	111	113	62	287	220	41	172	36	49	97	187	207	31	107	37	61	569	6235	121	100	54	32	28	27	25	19	76	27		180	133	138	200	170	160	714	109	84	343	194	92	116	48	52	86	48
class	Chrysiogenetes	0	0	2	1	1	0	0	0	0	0	0	0	0	1	0	1	1	0	4	2	1	0	6	25	29	32	35	3	2	10		0	0	3	0	0	0	0	0	0	0	0	0	0	0	0	0	0
class	Chthonomonadetes	0	1	0	1	0	2	4	0	0	1	0	1	0	1	1	2	3	1	3	1	1	0	13	39	41	17	31	4	3	47		0	0	1	0	0	1	0	0	0	0	0	0	0	0	0	0	0
class	Chytridiomycetes	0	0	0	2	0	1	0	0	0	1	0	0	0	0	0	0	0	0	1	3	1	0	1	1	4	2	1	0	0	3		0	0	0	0	0	0	0	0	0	0	0	0	0	0	0	0	0
class	Clostridia	22	25	217	307	225	76	188	1	25	191	129	22	4	103	40	151	63	88	503	339	138	15	407	1758	1981	1242	1369	429	286	2076		16	9	89	20	17	41	43	17	48	21	3	3	8	1	6	4	3
class	Coccidia	7	14	34	72	19	60	83	17	41	14	8	10	15	15	11	29	17	16	228	1714	15	11	23	54	57	35	45	4	4	67		28	29	49	60	49	21	76	18	20	51	32	23	44	8	14	13	14
class	Coleochaetophyceae	0	0	0	0	0	0	0	0	0	0	0	0	0	0	0	0	0	0	0	0	0	0	0	0	0	0	0	1	0	1		0	0	0	0	0	0	0	0	0	0	0	0	0	0	0	0	0
class	Collembola	0	0	0	0	0	0	0	0	0	0	0	0	0	0	0	0	0	0	1	5	0	0	1	0	0	0	0	0	0	0		0	0	0	1	0	0	0	0	0	0	0	0	0	0	0	0	0
class	Colpodea	0	0	0	1	0	0	0	0	0	0	0	0	0	0	0	0	0	0	1	0	0	0	0	0	0	0	0	0	0	0		0	0	0	0	0	0	0	0	0	0	0	0	0	0	0	0	0
class	Coriobacteriia	0	1	9	12	3	8	10	0	3	1	3	1	0	1	1	2	2	2	14	10	3	1	13	48	37	14	14	8	1	52		0	1	3	1	0	4	0	1	4	1	0	0	0	0	0	0	0
class	Coscinodiscophyceae	1	0	1	2	0	2	1	0	0	0	1	1	0	2	0	1	0	1	9	102	1	1	180	103	114	148	61	114	155	50		1	0	4	1	0	0	1	0	0	1	0	3	2	2	4	7	3
class	Craniata	0	0	0	0	0	0	0	0	0	0	0	0	0	0	0	0	0	0	0	0	0	0	0	0	0	0	0	0	0	0		0	0	0	0	0	0	0	0	0	0	0	0	0	0	0	0	0
class	Cryptophyta	3	3	5	14	0	11	8	1	2	1	1	1	6	11	4	9	3	0	31	343	8	6	7	19	30	12	11	3	1	7		9	2	9	9	13	2	10	3	3	9	6	2	1	1	0	3	2
class	Cytophagia	10	5	258	117	36	368	34	0	16	94	21	71	0	324	19	48	33	5	1118	504	178	127	1249	8248	7345	17275	2182	1560	466	4822		6	3	594	21	29	8	0	4	11	21	0	1	7	0	2	3	0
class	Dacrymycetes	0	0	0	0	0	1	1	0	0	1	0	0	0	2	0	0	1	0	4	41	0	1	0	0	0	4	0	0	0	1		0	0	2	1	0	0	0	0	0	0	0	0	0	0	0	0	0
class	Deferribacteres	0	2	8	12	3	1	2	0	1	2	0	3	0	3	0	3	1	0	15	10	4	1	18	64	75	53	76	8	20	37		1	0	7	0	0	0	0	1	0	1	0	0	0	0	1	0	0
class	Dehalococcoidia	3	0	2	3	3	0	2	0	0	0	0	1	0	2	0	2	0	0	9	5	1	0	27	64	136	87	96	41	21	132		0	0	1	0	0	1	0	1	2	1	0	0	0	0	0	0	0
class	Deinococci	16	15	77	128	33	61	66	0	19	47	26	19	0	8	15	41	78	5	132	116	37	2	250	930	2792	501	554	165	41	1278		3	2	44	19	15	21	4	9	32	6	0	0	7	0	2	0	0
class	Deltaproteobacteria	38	43	228	335	143	169	147	0	55	80	42	44	0	138	98	217	170	12	1205	342	101	27	1752	9645	8987	5993	9004	1519	4641	10501		20	16	314	49	37	57	13	30	90	89	1	2	17	2	14	4	7
class	Demospongiae	0	1	2	4	0	6	7	0	2	1	0	0	2	3	1	2	2	1	17	44	2	1	10	6	6	3	9	1	15	3		3	2	7	3	3	0	6	1	1	1	1	1	3	0	3	0	0
class	Dictyoglomia	0	0	1	1	1	0	0	0	0	0	0	0	0	1	0	1	0	0	1	1	0	0	3	12	29	15	29	3	5	22		0	0	0	0	1	0	0	0	0	0	0	0	0	0	0	0	0
class	Dinophyceae	0	0	0	0	0	0	0	0	0	0	0	0	0	0	0	0	0	0	3	1	0	0	18	16	26	70	35	25	30	8		0	0	0	0	0	0	0	0	0	0	0	0	0	0	0	0	0
class	Diplopoda	0	0	0	0	0	0	0	0	0	0	0	0	0	0	0	0	0	0	0	1	0	0	0	0	0	0	0	1	0	0		0	0	0	0	0	0	0	0	0	0	0	0	0	0	0	0	0
class	Diplura	0	0	0	0	0	0	0	0	0	0	0	0	0	0	0	0	0	0	0	0	0	0	1	0	0	0	1	0	1	0		0	0	0	0	0	0	0	0	0	0	0	0	0	0	0	0	0
class	Dothideomycetes	4	6	10	11	3	12	16	2	3	3	3	8	4	4	2	2	6	1	46	314	4	2	11	16	18	11	13	2	8	8		4	3	14	10	8	2	5	2	0	9	6	14	4	7	8	8	10
class	Echinoidea	17	11	21	30	8	37	49	10	26	1	11	10	17	19	4	4	2	16	129	413	10	10	25	2	2	9	5	0	8	5		29	52	33	48	46	144	942	49	32	122	82	15	26	10	20	9	9
class	Elusimicrobia	0	0	0	0	0	0	0	0	0	0	0	0	0	1	0	0	0	0	2	0	1	0	0	4	0	1	1	0	0	1		0	0	0	0	0	0	0	0	0	0	0	0	0	0	0	0	0
class	Enopla	0	0	0	0	0	0	0	0	0	0	0	0	0	0	0	0	0	0	0	4	0	0	0	0	0	0	0	0	0	0		0	0	0	0	0	0	0	0	0	0	0	0	0	0	0	0	0
class	Enoplea	19	20	39	56	11	92	87	18	77	14	19	29	37	37	9	10	7	26	229	1161	41	36	57	18	10	24	27	4	84	13		32	37	50	81	75	42	82	35	28	48	47	44	46	22	34	26	32
class	Enteropneusta	39	21	71	84	36	113	138	23	84	7	19	34	75	54	12	24	9	37	328	981	42	45	38	13	12	12	7	0	86	7		46	30	71	108	93	100	285	57	40	40	38	61	64	31	58	50	39
class	Epsilonproteobacteria	5	6	39	33	24	25	25	0	2	8	7	8	0	28	1	17	2	3	135	60	22	10	32	86	112	93	94	16	10	59		7	6	34	6	7	1	0	0	2	9	0	2	2	0	4	0	0
class	Erysipelotrichia	0	0	7	0	1	1	2	0	0	1	1	1	0	2	0	0	0	0	4	5	0	0	6	13	21	16	12	3	1	13		0	0	0	0	0	80	214	53	55	1	0	0	0	0	0	0	0
class	Eurotiomycetes	4	10	27	46	16	25	32	6	9	7	5	13	10	17	4	16	11	7	98	622	19	12	17	39	51	30	32	7	19	42		14	13	19	24	18	9	21	7	5	28	13	14	21	7	5	6	2
class	Exobasidiomycetes	0	0	0	0	0	1	0	0	0	0	0	0	0	0	0	0	0	0	1	23	0	0	0	1	0	2	1	0	0	0		0	0	0	0	0	0	0	0	0	0	0	0	0	0	0	0	0
class	Fibrobacteria	0	0	0	0	0	0	0	0	0	0	0	0	0	0	0	0	0	0	0	0	0	0	1	16	12	4	6	1	0	15		0	0	0	1	1	1	0	0	0	0	0	0	0	0	0	0	0
class	Fimbriimonadia	0	0	0	1	0	0	2	0	0	1	0	0	0	2	0	0	1	0	1	0	0	0	17	75	91	31	26	16	0	91		0	0	1	0	0	1	0	0	0	1	0	0	0	0	0	0	0
class	Flavobacteriia	56	24	2864	713	116	928	59	1	32	1595	212	1622	2	4054	28	81	42	26	6495	4539	1969	1901	1271	3321	3398	15216	1252	3097	625	26645		70	16	1161	2160	2095	24	0	19	31	76	0	0	8	1	10	15	0
class	Florideophyceae	0	6	1	8	2	5	3	0	5	3	5	5	1	1	0	1	2	2	7	15	1	0	4	19	12	15	10	3	3	10		1	0	4	2	3	2	1	0	3	0	0	0	10	1	1	2	2
class	Fragilariophyceae	0	0	0	0	0	0	0	0	0	0	0	0	0	0	0	0	0	0	0	0	0	0	14	7	6	26	7	13	26	0		0	0	0	0	0	0	0	0	0	0	0	0	0	0	0	0	0
class	Fusobacteriia	0	3	17	11	7	12	2	0	1	1	0	2	0	8	2	7	1	0	49	13	6	2	11	27	41	31	36	4	3	25		5	1	3	2	2	2	4	0	1	0	0	0	1	1	2	0	0
class	Gammaproteobacteria	440	337	2251	2579	1668	635	679	6	202	349	510	262	17	441	179	1730	384	117	3885	2631	618	277	12992	20120	16771	26909	19982	2457	1775	15099		305	259	4176	312	250	154	29	65	211	1261	10	22	62	15	194	33	24
class	Gastropoda	12	9	33	35	14	79	65	8	48	3	6	15	30	22	7	14	7	30	306	990	27	30	43	11	11	19	11	3	23	11		31	14	37	66	62	33	83	23	13	28	8	39	36	16	31	16	24
class	Gemmatimonadetes	1	4	7	23	3	8	10	0	1	4	4	3	0	3	4	13	16	0	26	19	6	0	1184	4429	2745	1240	1479	1259	179	11832		0	0	6	2	1	0	0	1	5	2	0	0	1	0	0	1	0
class	Glaucocystophyceae	0	0	0	0	0	0	0	0	0	0	0	0	0	0	0	0	0	0	0	0	0	0	0	1	1	7	2	1	0	2		0	0	0	0	0	0	0	0	0	0	0	0	0	0	0	0	0
class	Gloeobacteria	2	1	2	6	1	3	4	0	0	3	2	4	0	2	4	5	4	0	11	6	2	0	53	179	152	114	94	21	5	279		0	0	6	1	0	3	0	0	1	0	0	0	1	0	0	0	0
class	Glomeromycetes	0	3	3	5	1	3	4	0	4	2	2	3	3	2	1	2	0	4	14	66	2	2	12	7	11	12	6	1	14	9		8	3	3	2	1	2	5	3	3	6	3	5	0	2	0	0	0
class	Gregarinasina	0	0	1	2	1	0	1	0	1	2	0	1	0	0	0	1	0	0	0	10	0	0	1	1	0	0	2	1	0	2		5	0	0	0	0	1	0	0	0	0	0	2	0	0	0	0	1
class	Halobacteria	4	8	27	40	12	29	27	0	14	23	15	20	0	8	9	22	20	0	54	53	12	2	141	6163	5111	240	1890	91	22	607		3	2	23	21	13	16	0	7	27	5	0	1	2	0	5	1	0
class	Haplomitriopsida	0	0	0	0	0	0	0	0	0	0	0	0	0	0	0	0	0	0	0	0	0	0	0	0	0	1	0	0	0	0		0	0	0	0	0	0	0	0	0	0	0	0	0	0	0	0	0
class	Heterolobosea	0	0	3	23	1	0	0	0	0	0	0	0	0	0	0	0	1	0	5	18	0	0	1	4	2	5	1	1	0	6		1	0	0	1	0	0	0	1	0	0	0	0	0	0	0	0	0
class	Hirudinida	20	18	37	47	18	81	81	8	64	2	11	22	46	31	8	11	5	21	244	1306	34	22	10	6	2	2	3	0	7	3		33	43	39	68	59	53	179	29	29	90	43	62	56	35	58	37	46
class	Holophagae	0	0	4	3	0	1	0	0	1	0	0	0	0	0	1	0	1	0	2	1	0	0	18	58	50	109	67	26	6	96		0	0	1	0	0	0	0	0	0	0	0	0	0	0	0	0	0
class	Holothuroidea	0	0	0	0	0	0	0	0	0	0	0	0	0	0	0	0	0	0	0	1	0	0	0	0	1	0	0	0	0	0		0	0	0	0	0	0	0	0	0	0	0	0	0	0	0	0	0
class	Hydrozoa	6	0	6	13	3	18	15	0	11	0	0	3	8	9	3	4	0	5	65	174	12	9	13	3	2	1	0	1	2	1		12	29	8	22	14	27	183	9	8	58	35	4	11	3	7	7	3
class	Ichthyosporea	0	0	1	3	0	0	0	0	0	0	0	0	0	0	0	0	0	0	7	11	0	0	4	2	4	0	0	1	1	5		0	1	2	0	0	0	0	0	0	0	0	0	0	0	0	0	0
class	Ignavibacteria	0	2	2	2	3	5	3	0	0	3	0	0	0	4	0	4	1	0	16	9	3	3	79	259	290	153	300	40	38	278		0	0	10	1	0	0	0	0	0	1	0	0	0	0	0	0	0
class	Insecta	142	118	268	381	147	727	859	132	442	49	65	146	366	312	64	135	58	224	4351	14814	301	247	672	102	69	100	70	21	303	72		449	223	413	717	570	248	848	138	118	315	234	393	364	193	264	245	232
class	Klebsormidiophyceae	0	0	0	0	0	0	0	0	0	0	0	0	0	0	0	0	0	0	0	0	0	0	0	0	0	0	0	0	0	1		0	0	0	0	0	0	0	0	0	0	0	0	0	0	0	0	0
class	Ktedonobacteria	1	0	4	8	4	4	2	0	1	0	0	0	0	1	3	2	2	0	8	5	10	3	60	177	376	126	136	57	16	217		0	0	3	2	0	1	0	2	0	1	0	0	0	0	0	0	0
class	Lentisphaeria	0	0	1	1	1	0	0	0	0	0	0	0	0	6	3	3	1	0	8	2	1	1	13	45	44	31	21	3	12	18		0	0	4	0	0	0	0	0	0	3	0	0	0	0	1	0	0
class	Leotiomycetes	2	8	15	15	4	17	10	8	9	6	4	13	10	7	3	12	7	8	64	527	9	8	3	12	24	10	22	2	3	23		12	4	13	13	13	1	19	4	4	18	9	10	14	9	5	5	8
class	Liliopsida	10	18	28	84	17	50	65	31	21	12	4	21	40	30	11	21	10	34	288	2952	26	34	16	28	17	22	22	5	8	16		45	22	79	99	65	19	37	9	13	32	20	42	36	16	31	17	33
class	Malacostraca	22	23	30	45	23	85	102	22	50	16	23	24	45	40	19	28	17	27	1031	3058	24	27	14	3	5	4	2	0	9	0		41	61	75	95	73	207	891	45	38	45	50	39	37	29	41	28	37
class	Malasseziomycetes	0	0	0	2	0	1	0	0	0	0	1	0	0	0	0	0	0	0	0	7	0	0	1	0	2	2	2	0	0	1		0	0	0	0	0	1	0	0	0	1	0	0	0	0	0	0	0
class	Mamiellophyceae	1	0	29	36	5	6	6	1	5	1	1	4	0	0	7	16	14	0	39	84	8	0	10	21	27	16	17	2	4	21		4	2	4	1	1	2	1	3	3	2	0	1	2	3	4	0	1
class	Mammalia	46	55	84	160	60	160	202	52	89	40	28	89	67	93	27	60	52	72	1038	6376	59	50	58	101	71	64	59	10	18	44		102	68	156	183	161	59	168	41	51	129	74	102	104	56	61	66	62
class	Marchantiopsida	0	0	0	0	0	0	0	0	0	0	0	0	0	0	0	0	0	0	0	0	0	0	0	0	0	1	0	0	0	0		0	0	0	0	0	0	0	0	0	0	0	0	0	0	0	0	0
class	Maxillopoda	0	0	1	2	1	4	3	1	2	0	0	0	0	2	0	0	0	0	44	95	1	1	117	7	6	14	9	9	0	0		0	0	1	2	2	0	0	0	0	0	0	0	1	1	0	2	0
class	Mediophyceae	0	0	0	0	0	0	0	0	0	0	0	0	0	0	0	0	0	0	0	0	0	0	9	2	7	9	5	5	8	2		0	0	0	0	0	0	0	0	0	0	0	0	0	0	0	0	0
class	Merostomata	0	0	0	0	0	0	0	0	0	0	0	0	0	0	0	0	0	0	2	4	0	0	0	0	0	0	0	0	0	0		0	0	0	0	0	0	0	0	0	0	0	0	0	0	0	0	0
class	Mesostigmatophyceae	0	0	0	0	0	0	0	0	0	0	0	0	0	0	0	0	0	0	0	0	0	0	0	0	1	1	0	0	0	1		0	0	0	0	0	0	0	0	0	0	0	0	0	0	0	0	0
class	Methanobacteria	2	0	5	3	3	0	0	0	2	0	0	0	0	1	1	2	0	0	5	4	2	0	4	50	67	43	39	9	5	47		0	1	3	1	0	0	0	0	1	3	0	0	0	0	0	0	0
class	Methanococci	0	1	1	0	1	0	0	0	0	1	0	0	0	2	0	2	1	0	8	5	1	0	1	23	21	23	17	4	3	7		0	0	1	1	0	0	0	0	0	0	0	0	0	0	0	0	0
class	Methanomicrobia	3	4	16	29	6	8	11	0	3	5	8	4	0	20	10	9	15	2	50	35	13	5	66	267	347	191	252	87	49	321		3	5	11	4	4	2	0	0	1	4	0	0	0	0	1	0	0
class	Methanopyri	0	0	0	0	0	1	0	0	0	0	0	0	0	0	0	1	0	0	1	0	0	0	2	8	6	1	9	0	0	8		0	0	0	0	0	0	0	0	0	0	0	0	0	0	0	0	0
class	Microbotryomycetes	0	0	0	0	0	1	0	1	0	0	0	0	0	0	1	0	1	0	1	7	1	0	1	1	2	2	0	0	0	5		0	0	0	1	2	0	1	0	0	0	0	0	0	0	0	0	0
class	Mixiomycetes	0	0	0	0	0	0	0	0	0	0	0	0	0	0	0	0	0	0	0	14	1	0	0	0	1	0	0	0	0	0		0	0	0	0	0	0	0	0	0	1	0	1	0	0	1	1	0
class	Mollicutes	0	1	1	3	2	2	2	0	1	1	0	1	0	7	0	0	0	0	14	10	1	0	5	17	12	11	14	5	2	11		2	1	3	1	1	126	464	125	84	2	1	4	3	2	5	2	4
class	Monoblepharidomycetes	0	0	0	0	0	0	0	0	0	0	0	0	0	0	0	0	0	0	0	0	0	0	0	0	0	1	0	0	0	1		0	0	0	0	0	0	0	0	0	0	0	0	0	0	0	0	0
class	Monogenea	0	0	1	0	0	0	0	0	0	0	0	0	0	0	0	0	0	0	0	0	0	0	0	0	0	0	0	0	1	0		0	0	0	0	0	0	0	0	0	0	0	0	0	0	0	0	0
class	Monogononta	0	0	0	0	0	1	2	0	0	0	0	0	0	1	0	0	0	1	4	14	0	0	1	1	0	0	7	0	1	0		0	1	0	1	0	0	3	0	0	3	1	0	0	0	0	0	0
class	Nanohaloarchaea	0	0	0	0	0	1	1	0	0	0	0	0	0	0	0	0	1	0	1	1	0	0	2	6	7	2	7	1	0	2		0	0	0	0	0	0	0	0	0	0	0	0	0	0	0	0	0
class	Negativicutes	0	2	13	13	4	8	8	0	4	0	0	2	0	5	4	5	8	0	21	15	5	1	40	146	152	113	137	25	18	147		0	2	14	2	2	4	5	1	4	2	1	0	0	0	1	0	0
class	Neocallimastigomycetes	0	0	0	0	0	0	0	0	0	0	0	0	0	0	0	0	0	0	0	1	0	0	0	0	0	0	1	0	1	0		0	0	0	0	0	1	0	0	0	0	0	0	0	0	0	0	0
class	Nephroselmidophyceae	0	0	1	1	0	0	0	0	0	0	0	0	0	0	0	0	0	0	1	0	0	0	0	0	0	1	0	0	0	1		0	0	0	0	0	0	0	0	0	0	0	0	0	0	0	0	0
class	Nitrososphaeria	0	0	1	2	1	0	1	0	0	0	0	1	0	1	0	0	0	0	5	1	0	0	7	22	29	9	15	37	7	493		0	0	1	0	0	0	0	0	0	0	0	0	0	0	0	0	0
class	Nitrospinia	1	0	1	2	2	3	4	0	2	2	0	0	0	2	0	3	0	1	11	3	1	0	36	97	51	58	87	9	17	46		0	0	0	1	0	0	1	0	0	2	0	0	0	0	0	1	0
class	Nitrospira	0	1	3	3	0	5	2	0	1	2	0	1	0	2	0	2	4	0	11	4	2	2	56	168	115	96	134	24	34	151		0	0	9	0	0	1	1	0	0	0	0	0	0	0	0	0	0
class	Oligohymenophorea	6	6	12	619	5	17	15	5	10	4	2	4	3	7	0	15	5	2	152	417	6	0	5	14	8	21	18	0	1	3		11	38	4	4	4	8	17	5	6	148	85	6	6	1	1	10	1
class	Opitutae	2	1	11	12	3	6	4	0	3	5	1	1	0	8	5	11	18	0	29	11	1	0	38	860	568	300	112	28	33	186		0	0	13	1	2	4	0	1	2	2	0	0	0	0	0	0	0
class	Orbiliomycetes	3	3	3	8	2	5	2	2	1	3	2	1	0	2	0	3	2	0	10	62	1	0	2	3	2	1	0	1	0	4		1	0	0	1	0	6	2	1	2	1	0	0	1	0	1	1	0
class	Pelagophyceae	0	0	3	5	2	1	1	1	0	0	0	0	0	0	0	2	0	0	7	13	1	0	5	12	18	7	8	1	1	20		2	1	1	0	0	0	0	0	0	0	0	1	0	0	0	0	1
class	Pezizomycetes	0	0	0	1	0	1	1	0	2	1	2	1	0	0	0	0	0	0	3	35	0	0	0	2	1	2	1	0	0	1		0	0	0	1	0	1	0	0	0	0	0	2	0	0	0	0	1
class	Phycisphaerae	0	0	0	0	0	4	3	0	0	0	0	0	0	14	12	14	15	0	19	1	0	0	19	217	102	36	47	5	4	58		0	0	14	0	0	1	0	2	3	0	0	0	0	0	0	0	0
class	Phyllopharyngea	0	0	0	1	0	0	0	0	0	0	0	0	0	0	0	0	0	0	0	0	0	0	0	0	0	0	0	0	0	0		0	0	0	0	0	0	0	0	0	0	0	0	0	0	0	0	0
class	Planctomycetia	17	10	43	58	21	26	14	1	10	9	6	8	0	1062	1446	1947	1574	4	2179	136	26	8	318	1622	1152	761	900	141	168	1092		1	4	1385	9	9	58	1	42	8	9	2	3	3	4	1	6	1
class	Pneumocystidomycetes	0	0	1	3	2	0	0	0	0	0	0	0	0	0	0	0	0	0	1	7	0	0	0	1	0	1	0	0	0	1		0	0	0	0	0	0	0	0	0	0	0	0	0	0	0	0	0
class	Polychaeta	23	23	30	47	15	101	114	23	63	2	8	25	42	38	9	21	10	44	368	1403	39	28	84	15	7	13	6	2	14	9		46	45	67	120	92	38	121	24	16	79	48	43	56	20	53	29	32
class	Polyplacophora	0	0	0	0	0	0	0	0	0	0	0	0	0	0	0	0	0	0	0	1	0	0	0	0	0	0	0	0	0	0		0	0	0	0	0	0	0	0	0	0	0	0	0	0	0	0	0
class	Pucciniomycetes	0	0	0	2	0	0	1	0	0	0	1	0	0	0	0	0	0	0	3	24	0	2	2	1	3	1	1	0	0	1		2	1	0	1	0	0	0	0	0	0	0	0	0	0	0	0	0
class	Pycnogonida	0	0	0	0	0	0	0	0	0	0	0	0	0	0	0	0	0	0	1	1	0	0	0	0	0	0	0	0	0	0		0	0	0	0	0	0	0	0	0	0	0	0	0	0	0	0	0
class	Raphidophyceae	0	0	0	0	0	0	0	0	0	0	0	0	0	0	0	0	0	0	0	0	0	0	0	2	10	7	5	8	1	1		0	0	0	0	0	0	0	0	0	0	0	0	0	0	0	0	0
class	Rubrobacteria	4	0	6	19	4	16	10	0	3	4	6	2	0	0	0	13	15	0	27	21	7	1	99	312	383	134	203	60	13	372		1	0	10	4	2	5	0	2	9	0	0	0	2	0	0	0	0
class	Saccharomycetes	2	3	17	43	7	14	20	4	7	7	8	6	3	10	5	9	10	7	71	373	12	4	12	29	25	18	11	6	5	27		14	2	14	12	5	3	8	1	6	17	8	3	9	3	2	2	3
class	Sagittoidea	0	0	0	2	0	0	0	0	0	0	0	0	0	0	0	0	0	0	0	0	0	0	0	0	0	0	0	0	0	0		0	0	0	0	0	0	0	0	0	0	0	0	0	0	0	0	0
class	Schizosaccharomycetes	0	0	0	0	0	0	0	0	0	0	0	0	0	0	0	0	0	0	2	6	0	0	0	1	1	3	3	0	0	0		0	0	0	1	0	0	0	0	0	0	0	0	0	0	0	0	0
class	Scyphozoa	0	0	0	0	0	0	0	0	0	0	0	0	0	0	0	0	0	0	0	0	0	0	0	0	0	1	0	0	0	0		0	0	0	0	0	0	0	0	0	0	0	0	0	0	0	0	0
class	Solibacteres	0	1	3	6	1	2	6	0	0	1	0	1	0	3	1	3	3	0	5	5	1	0	83	289	195	148	166	72	24	508		0	0	5	0	1	1	0	0	2	0	0	0	0	0	0	0	0
class	Sordariomycetes	17	21	43	54	20	42	50	16	17	19	13	31	15	23	12	23	22	14	167	1137	23	13	27	60	52	62	31	8	8	60		18	16	24	47	40	11	20	10	9	21	14	26	26	18	14	13	18
class	Spartobacteria	0	0	2	1	1	2	3	0	0	1	0	1	0	0	4	6	8	0	6	0	0	0	16	117	89	67	48	10	4	91		0	0	16	1	0	0	0	0	0	0	0	0	0	0	0	0	0
class	Sphingobacteriia	11	14	237	86	34	510	21	0	8	65	19	67	0	232	11	29	24	4	2413	1203	149	70	3583	10263	13400	6912	3969	519	99	3156		11	5	2437	28	28	15	2	3	13	28	0	0	4	0	2	3	0
class	Spirochaetia	7	4	35	46	23	13	23	1	6	14	10	7	0	25	5	29	17	3	105	82	22	8	136	450	460	431	578	168	684	396		2	3	25	4	4	4	1	4	5	7	0	0	1	0	1	0	0
class	Spirotrichea	1	1	4	52	1	0	0	0	1	0	1	1	0	0	0	1	0	0	25	71	1	0	3	5	2	3	2	0	0	2		3	1	4	2	6	0	2	0	0	1	0	3	1	0	3	2	1
class	Synergistia	1	1	2	2	3	4	3	0	2	2	0	0	0	0	2	2	2	0	12	5	0	0	22	72	81	42	64	17	19	85		0	1	1	1	0	0	0	0	0	0	0	0	0	0	1	0	0
class	Taphrinomycetes	0	0	0	0	0	0	0	0	0	0	0	0	0	0	0	0	0	0	2	1	0	0	0	0	0	0	0	0	0	0		0	0	0	0	0	0	0	0	0	0	0	0	0	0	0	0	0
class	Thermococci	0	0	1	1	0	3	2	0	0	1	0	1	0	3	0	0	1	0	6	6	0	0	14	61	54	35	49	11	6	46		0	0	2	1	1	1	0	0	4	0	0	0	0	0	0	0	0
class	Thermodesulfobacteria	0	1	3	1	0	1	1	0	0	0	0	1	0	2	1	1	0	0	13	4	1	1	13	58	57	37	61	11	41	72		1	1	2	0	0	0	0	0	0	0	0	0	0	0	0	0	0
class	Thermoflexia	0	0	0	0	0	0	0	0	0	0	0	0	0	0	0	0	0	0	0	0	0	0	1	6	6	3	5	0	0	7		0	0	0	0	0	0	0	0	0	0	0	0	0	0	0	0	0
class	Thermoleophilia	28	20	108	237	65	96	120	0	45	63	33	27	0	2	22	80	116	4	244	193	59	1	134	294	309	87	103	88	30	776		0	1	24	28	18	21	0	16	56	1	0	0	9	0	1	0	0
class	Thermomicrobia	1	2	8	19	2	12	12	0	7	4	3	0	0	3	2	10	9	1	20	20	2	0	68	319	492	220	255	76	31	518		0	0	7	1	1	1	0	0	8	2	0	0	1	0	0	0	0
class	Thermoplasmata	0	0	0	1	0	0	2	0	0	0	0	0	0	0	0	1	0	0	2	2	0	0	5	15	13	8	19	4	3	27		0	0	3	0	0	1	0	0	0	0	0	0	0	0	0	0	0
class	Thermoprotei	0	0	1	2	1	2	2	0	1	2	2	1	0	3	1	1	2	0	14	19	4	2	8	35	39	23	25	9	9	42		0	0	3	1	1	0	0	0	0	0	0	0	0	0	0	0	0
class	Thermotogae	0	1	3	2	1	3	3	0	0	0	0	2	0	4	3	5	1	0	12	5	2	2	11	92	97	63	49	17	8	79		0	0	1	0	0	1	0	0	2	1	0	0	0	0	0	0	0
class	Trebouxiophyceae	1	3	5	7	1	13	8	2	9	1	3	4	6	9	4	11	2	1	24	442	11	8	1	20	25	15	18	1	1	16		8	6	9	7	3	3	7	2	1	7	6	1	4	1	2	4	1
class	Trematoda	30	24	35	41	28	62	62	21	53	14	22	28	38	39	17	32	11	43	151	631	35	30	29	6	5	16	4	3	24	5		42	77	29	65	71	67	287	44	35	150	92	68	57	39	36	47	44
class	Tremellomycetes	1	2	6	11	1	4	14	0	5	1	1	2	0	0	1	2	2	0	16	131	0	0	1	3	5	4	4	0	1	0		3	2	6	5	3	2	3	2	0	5	0	0	3	0	1	2	2
class	Ulvophyceae	0	0	0	0	0	0	0	0	0	0	0	0	0	0	0	0	0	0	0	3	0	0	1	2	1	1	0	0	0	4		0	0	2	0	0	0	0	0	0	0	0	0	0	0	0	0	0
class	Ustilaginomycetes	0	0	1	5	1	0	0	2	2	0	0	0	0	4	1	2	3	0	8	43	1	1	0	4	1	5	3	0	0	6		0	0	3	2	3	1	0	1	0	0	0	0	0	0	1	0	0
class	Verrucomicrobiae	0	1	10	5	3	3	9	0	2	2	0	2	0	10	10	21	16	0	44	15	2	0	167	729	533	424	156	47	280	350		0	0	35	1	0	2	2	1	7	2	0	0	0	0	0	0	0
class	Wallemiomycetes	0	0	0	2	0	0	2	0	0	0	0	0	0	0	0	0	0	0	5	5	2	1	2	2	0	2	0	0	0	0		0	0	0	0	0	0	1	0	0	0	0	0	0	0	0	0	0
class	Zetaproteobacteria	1	5	11	13	4	2	3	0	0	2	2	3	0	4	0	5	2	0	24	11	4	3	43	80	54	99	83	12	12	78		7	7	22	6	2	0	0	0	0	12	1	0	0	0	1	0	0
class	Zygnemophyceae	0	0	0	0	0	1	0	0	0	0	0	0	0	0	0	1	0	0	2	4	1	0	0	0	2	2	2	0	0	0		0	0	0	0	0	0	1	0	0	0	1	0	0	0	0	0	0
family	Acanthisittidae	1	1	3	1	0	4	3	1	6	0	1	1	0	1	1	1	0	0	37	201	2	0	0	0	0	1	0	0	0	0		3	0	6	5	8	1	5	0	2	3	5	3	10	3	3	4	0
family	Acaridae	0	0	0	0	0	0	0	0	0	0	0	0	0	0	0	0	0	0	1	0	0	0	0	0	0	0	0	0	0	0		0	0	0	0	0	0	0	0	0	0	0	0	0	0	0	0	0
family	Acartiidae	0	0	0	0	0	0	0	0	0	0	0	0	0	0	0	0	0	0	1	2	0	0	0	0	0	0	0	0	0	0		0	0	0	0	0	0	0	0	0	0	0	0	0	0	0	0	0
family	Accipitridae	0	0	1	1	0	1	2	0	0	0	0	0	0	0	0	0	0	0	5	30	0	0	0	0	1	0	2	0	0	0		0	0	0	2	0	1	4	0	0	0	0	0	0	0	0	0	0
family	Acetobacteraceae	12	11	27	53	22	34	32	0	11	15	13	16	1	18	5	19	10	4	103	51	29	10	99	367	205	176	226	45	38	145		21	15	30	14	6	1	2	2	7	18	0	0	0	0	11	2	0
family	Acholeplasmataceae	0	0	0	0	0	0	0	0	0	1	0	0	0	2	0	0	0	0	4	2	0	0	1	5	6	3	5	0	1	3		0	0	0	0	0	3	11	2	0	1	0	0	0	0	0	0	0
family	Acidaminococcaceae	0	0	1	0	1	2	0	0	3	0	0	0	0	0	2	0	0	0	0	0	0	0	2	10	10	9	11	1	2	7		0	1	2	0	0	0	0	1	0	0	0	0	0	0	0	0	0
family	Acidilobaceae	0	0	0	1	1	0	0	0	0	0	0	0	0	0	0	0	0	0	1	0	0	0	0	0	1	0	0	0	0	1		0	0	0	0	0	0	0	0	0	0	0	0	0	0	0	0	0
family	Acidimicrobiaceae	809	810	5889	8537	1200	1688	2515	0	703	2097	1120	1182	0	4	1246	3678	4352	111	4992	4202	1496	36	1148	178	258	35	60	1324	732	5434		3	0	267	761	487	304	0	155	1185	0	0	1	200	1	1	0	1
family	Acidithiobacillaceae	0	2	6	7	2	3	6	0	1	2	2	2	0	6	4	4	7	1	14	8	2	0	31	53	27	40	47	6	4	24		0	0	9	2	1	1	0	0	0	3	0	0	0	0	1	0	0
family	Acidobacteriaceae	1	2	12	19	3	5	9	0	6	4	1	3	0	8	8	12	12	1	40	18	5	1	162	499	420	286	376	125	47	950		0	2	13	2	0	1	0	0	1	2	0	1	0	0	2	0	0
family	Acidothermaceae	2	0	4	6	2	2	2	0	0	4	4	2	0	0	0	2	4	1	5	3	0	0	18	11	18	3	8	5	1	103		0	0	1	0	0	2	0	0	1	0	0	0	1	0	0	0	0
family	Acrididae	4	1	4	4	3	3	6	1	4	0	1	2	3	1	1	0	1	2	16	44	1	5	2	1	1	0	0	0	0	0		2	1	1	5	4	1	3	0	0	0	1	3	4	3	1	3	3
family	Acroporidae	0	0	0	0	0	0	0	0	0	0	0	0	0	0	0	0	0	0	1	1	0	0	1	0	0	0	0	0	0	0		0	0	0	0	0	0	0	0	0	0	0	0	0	0	0	0	0
family	Actinomycetaceae	11	8	69	103	65	19	52	0	6	74	91	9	0	2	10	58	24	41	100	72	25	0	13	43	50	17	13	12	9	110		0	0	5	5	4	3	0	1	9	1	0	0	1	0	0	0	1
family	Actinopolysporaceae	1	1	7	18	2	11	8	0	3	7	4	3	1	2	3	11	9	2	17	18	6	0	15	24	37	8	11	6	1	76		0	0	1	2	1	1	0	1	5	0	0	0	2	0	0	0	0
family	Actinospicaceae	0	0	0	2	2	1	1	0	0	1	0	0	0	0	0	0	0	0	0	1	0	0	0	1	1	0	2	0	0	2		0	0	0	0	0	0	0	0	0	0	0	0	0	0	0	0	0
family	Adenoviridae	0	0	0	0	0	1	0	0	0	0	0	0	0	0	0	1	0	0	0	1	0	1	0	0	0	0	0	2	0	0		0	0	0	0	0	0	0	0	0	0	0	0	0	0	0	0	0
family	Adinetidae	0	0	0	1	0	4	5	1	4	0	0	0	3	3	0	1	0	3	3	7	2	2	0	0	1	1	1	0	1	0		1	0	1	4	3	2	9	1	1	0	0	0	1	0	0	0	0
family	Adrianichthyidae	2	1	3	3	2	16	17	0	14	0	0	3	8	4	0	4	0	4	26	55	4	3	1	0	1	1	1	0	1	1		3	2	1	5	2	11	31	7	5	2	2	0	2	0	0	1	3
family	Aeglidae	0	0	0	0	0	0	0	0	0	0	0	0	0	0	0	0	0	0	0	0	0	0	0	0	0	0	0	0	0	0		0	0	0	0	0	1	0	0	0	0	0	0	0	0	0	0	0
family	Aerococcaceae	0	0	1	1	0	1	1	0	0	0	0	0	0	2	0	0	0	0	3	3	1	1	3	6	13	8	8	0	0	6		0	0	0	0	0	1	3	1	0	0	0	0	0	0	0	0	0
family	Aeromonadaceae	3	2	35	30	17	7	6	0	1	2	3	1	0	6	2	16	6	2	58	16	6	3	80	124	123	128	106	22	17	90		6	9	22	5	3	2	0	1	0	21	0	0	2	0	4	0	0
family	Agalmatidae	0	0	0	0	0	0	0	0	0	0	0	0	0	0	0	0	0	0	0	0	0	0	1	0	0	0	0	0	0	0		0	0	0	0	0	0	0	0	0	0	0	0	0	0	0	0	0
family	Agaonidae	0	0	0	0	0	0	0	0	0	0	0	0	0	0	0	0	0	0	0	0	0	0	1	0	0	0	0	0	0	0		0	0	0	0	0	0	0	0	0	0	0	0	0	0	0	0	0
family	Agaricaceae	0	0	0	1	0	2	0	0	0	0	0	0	0	0	0	1	0	0	2	3	1	1	2	0	0	0	0	0	0	0		1	0	0	1	0	0	0	0	0	0	0	2	0	0	0	0	0
family	Agelenidae	0	0	0	0	0	0	0	0	0	0	0	0	0	0	0	0	0	0	0	1	0	0	0	0	0	0	0	0	0	0		0	0	0	0	0	0	0	0	0	0	0	0	0	0	0	0	0
family	Ajellomycetaceae	2	1	1	1	1	3	4	3	2	1	0	0	1	2	1	0	0	1	8	75	2	1	1	0	3	3	5	1	4	3		2	1	0	1	1	1	0	0	0	1	0	2	4	0	2	0	0
family	Akkermansiaceae	0	0	0	0	0	0	1	0	0	0	0	0	0	0	0	0	0	0	0	0	0	0	1	4	5	2	2	2	0	3		0	0	0	0	0	0	0	0	1	0	0	0	0	0	0	0	0
family	Albuginaceae	0	0	1	3	0	0	2	2	0	0	0	0	0	0	0	0	0	0	1	3	0	0	1	6	2	3	1	0	1	2		0	0	0	0	0	0	0	0	0	0	0	0	0	0	1	0	0
family	Alcaligenaceae	6	12	55	56	19	27	21	0	11	14	5	6	0	10	6	23	17	3	111	52	14	5	139	229	172	177	152	45	40	193		3	7	46	9	8	8	0	6	10	19	1	0	1	0	3	8	0
family	Alcanivoracaceae	5	2	53	55	38	14	7	0	5	9	3	4	0	8	3	39	8	2	74	21	8	2	254	461	403	498	343	56	39	276		3	3	48	4	3	4	0	0	5	25	0	0	1	0	1	0	0
family	Aleyrodidae	0	0	0	0	0	0	0	0	0	0	0	0	0	0	0	0	0	0	0	7	0	0	1	0	0	0	0	0	0	1		0	0	0	0	0	0	0	0	0	0	0	0	0	0	0	0	0
family	Alicyclobacillaceae	2	2	5	10	2	5	6	0	1	2	0	1	0	5	1	1	2	1	13	9	3	1	43	161	213	78	103	32	20	216		0	0	7	0	2	3	0	0	7	1	0	0	0	0	0	0	0
family	Alligatoridae	2	1	5	4	1	16	17	1	7	0	1	0	3	4	0	1	1	4	37	133	6	4	3	1	1	5	0	2	2	1		5	2	6	7	5	3	22	5	1	4	3	1	0	1	1	1	2
family	Alloherpesviridae	0	0	0	2	0	0	0	0	0	0	0	0	0	0	0	0	2	0	2	18	0	0	0	0	0	0	0	0	0	0		0	0	0	1	0	0	0	0	0	0	0	0	1	0	0	0	0
family	Alpheidae	0	0	0	0	0	0	0	0	0	0	0	0	0	0	0	0	0	0	2	1	0	0	0	0	0	0	0	0	0	0		0	0	0	0	0	0	0	0	0	0	0	0	0	0	0	0	0
family	Alteromonadaceae	25	41	170	186	130	60	54	0	17	26	26	25	1	42	9	136	33	9	303	122	53	23	1245	2182	1641	2414	1575	253	162	5107		19	16	249	24	24	9	0	6	16	97	0	0	2	0	16	3	0
family	Alucitidae	0	0	0	0	0	0	0	0	0	0	0	0	0	0	0	0	0	0	0	0	0	0	1	0	0	0	0	0	0	0		0	0	0	0	0	0	0	0	0	0	0	0	0	0	0	0	0
family	Alvinellidae	0	0	0	0	0	0	0	0	0	0	0	0	0	0	0	0	0	0	0	3	0	0	0	0	0	0	0	0	0	0		0	0	0	0	0	0	0	0	0	0	0	0	0	0	0	0	0
family	Alvinocarididae	0	0	0	0	0	0	0	0	0	0	0	0	0	0	0	0	0	0	6	11	0	0	0	0	0	0	0	0	0	0		0	0	0	0	0	0	0	0	0	0	0	0	0	0	0	0	0
family	Alydidae	0	0	0	1	0	0	0	0	0	0	0	0	0	0	0	0	0	0	10	33	0	0	4	0	0	0	0	0	1	0		0	0	0	0	1	0	0	0	0	0	0	0	0	0	0	0	0
family	Amaranthaceae	0	0	2	2	3	3	2	0	2	0	0	0	1	1	1	0	0	0	7	21	0	0	8	3	1	3	2	0	1	2		0	0	1	2	1	0	2	0	0	2	0	0	0	0	0	0	0
family	Amborellaceae	0	0	1	0	0	1	0	0	1	0	0	0	0	1	0	0	0	0	2	15	0	0	0	0	1	0	0	0	0	0		0	0	1	0	0	0	1	0	0	0	0	0	0	0	0	0	0
family	Ambystomatidae	0	0	0	0	0	0	0	0	0	0	0	0	0	0	0	0	0	0	0	1	0	0	0	0	0	0	0	0	0	0		0	0	0	0	0	0	0	0	0	0	0	0	0	0	0	0	0
family	Ameroseiidae	0	0	0	0	0	0	0	0	0	0	0	0	0	0	0	0	0	0	0	0	0	0	0	0	0	0	0	0	1	0		0	0	0	0	0	0	0	0	0	0	0	0	0	0	0	0	0
family	Amoebophilaceae	0	0	1	1	1	1	0	0	0	0	0	0	0	0	0	1	0	0	3	1	0	0	0	5	4	69	5	7	143	1		0	0	0	0	0	0	0	1	0	0	0	0	0	0	0	0	0
family	Amphisphaeriaceae	0	1	4	7	3	0	2	0	0	0	1	1	0	1	1	1	3	0	5	14	1	1	0	0	0	2	1	0	0	1		0	0	2	1	0	0	0	0	0	0	0	0	1	0	0	0	1
family	Anaerolineaceae	4	1	7	14	2	10	10	0	4	7	7	4	0	1	3	7	7	0	14	12	1	0	134	625	1849	680	616	1157	16	2146		0	1	5	1	0	4	0	0	6	0	0	0	2	0	0	0	0
family	Anaeromyxobacteraceae	0	0	2	6	0	3	2	0	2	2	2	1	0	6	1	3	2	1	16	11	1	1	88	589	254	202	254	74	20	603		0	0	3	1	0	1	0	1	3	0	0	0	0	0	0	0	0
family	Anaplasmataceae	0	0	3	3	2	2	3	3	2	0	0	0	0	1	1	1	1	2	6	15	3	0	1	11	5	12	43	2	39	0		0	5	2	0	0	2	3	2	2	7	3	1	2	1	1	1	1
family	Anatidae	0	0	0	1	0	0	0	1	0	0	0	0	1	0	0	0	1	2	11	68	0	0	1	1	1	0	0	0	0	0		2	0	0	1	1	0	0	0	0	0	1	2	0	0	1	1	0
family	Ancylostomatidae	22	12	23	30	14	46	49	8	28	9	8	12	16	15	7	7	6	13	97	532	20	15	18	6	7	2	3	1	22	3		21	12	22	30	30	75	258	34	36	26	16	42	31	15	20	19	22
family	Ancyrocephalidae	0	0	0	0	0	0	0	0	0	0	0	0	0	0	0	0	0	0	0	0	0	0	0	0	0	0	0	0	1	0		0	0	0	0	0	0	0	0	0	0	0	0	0	0	0	0	0
family	Anelloviridae	0	0	0	0	0	0	0	0	0	0	0	0	0	0	0	0	0	0	1	0	0	0	0	0	0	0	0	0	0	0		0	0	0	0	0	0	0	0	0	0	0	0	0	0	0	0	0
family	Anguillidae	0	0	0	0	0	0	0	0	0	0	0	0	0	1	0	1	0	1	1	3	1	0	0	0	0	0	0	0	0	0		0	0	1	0	0	0	1	0	0	0	0	0	0	0	0	0	0
family	Anisakidae	0	0	0	0	0	0	0	0	0	1	0	0	0	0	0	0	0	0	0	0	0	0	0	0	0	0	0	0	0	0		0	0	0	0	0	0	0	0	0	0	0	0	0	0	0	0	0
family	Anoplopomatidae	0	0	0	0	0	0	0	0	0	0	0	0	0	0	0	0	0	0	1	1	0	0	0	0	0	0	0	0	0	0		0	0	0	0	0	0	0	0	0	0	0	0	0	0	0	1	0
family	Anostostomatidae	0	0	0	0	0	0	0	0	0	0	0	0	0	0	0	0	0	0	0	0	0	0	0	0	0	0	0	0	1	0		0	0	0	0	0	0	0	0	0	0	0	0	0	0	0	0	0
family	Anthribidae	0	0	0	0	0	0	0	0	0	0	0	0	0	0	0	0	0	0	0	0	0	0	0	0	0	1	0	0	0	0		0	0	0	0	0	0	0	0	0	0	0	0	0	0	0	0	0
family	Aphelenchoididae	0	0	0	0	0	0	0	0	0	0	0	0	0	0	0	0	0	0	1	3	0	0	0	0	0	0	0	0	0	0		0	0	0	0	0	0	0	0	0	0	0	0	0	0	0	0	0
family	Aphididae	15	12	31	58	13	149	185	10	85	3	1	12	66	36	1	15	5	37	381	805	38	41	46	1	1	7	6	0	59	2		63	12	72	127	110	39	118	24	21	16	13	34	51	20	30	23	30
family	Apiaceae	0	0	0	1	0	0	0	0	0	0	0	0	0	0	0	0	0	0	0	1	0	0	0	0	0	0	0	0	0	0		0	0	0	0	0	0	0	0	0	0	0	0	0	0	0	0	0
family	Apidae	1	1	2	4	0	2	3	1	1	3	2	0	1	0	1	4	1	2	169	477	2	1	31	5	3	4	0	0	2	0		2	3	5	4	5	0	2	2	1	5	4	0	1	0	0	0	0
family	Apionacaridae	0	0	0	0	0	0	0	0	0	0	0	0	0	0	0	0	0	0	0	1	0	0	0	0	0	0	0	0	0	0		0	0	0	0	0	0	0	0	0	0	0	0	0	0	0	0	0
family	Aplysiidae	1	0	10	9	3	21	26	2	18	1	0	3	7	5	1	0	0	3	129	265	6	6	12	2	4	4	7	0	14	4		13	3	9	16	15	13	39	8	1	5	1	15	9	6	10	3	10
family	Apocynaceae	0	0	0	0	0	0	0	0	0	0	0	0	0	0	0	0	0	0	0	0	0	0	0	1	0	0	0	0	0	0		0	0	0	0	0	0	0	0	0	0	0	0	0	0	0	0	0
family	Apodidae	0	0	2	1	1	3	3	2	3	0	0	1	0	2	0	1	1	3	33	316	1	1	0	1	0	1	1	0	0	0		8	5	6	10	7	0	6	3	4	8	5	6	3	3	2	4	2
family	Aquificaceae	1	1	4	3	2	2	2	0	0	0	0	3	0	1	0	1	0	0	10	4	2	1	8	50	41	34	33	11	11	67		0	0	3	0	0	1	0	0	1	0	0	0	0	0	1	0	0
family	Araneidae	0	0	0	0	0	0	0	0	0	0	0	0	0	0	0	0	0	0	0	1	0	0	0	1	0	0	1	0	0	0		0	0	0	0	0	0	0	0	0	0	0	0	0	0	0	0	0
family	Archaeoglobaceae	1	0	3	5	3	1	3	0	0	0	0	0	0	1	1	3	1	0	3	6	4	0	6	23	24	14	26	11	10	36		0	0	2	1	0	0	0	0	0	0	0	0	0	0	0	0	0
family	Ardeidae	0	1	2	1	0	0	1	0	1	0	1	1	1	4	0	1	0	1	10	42	0	0	1	0	2	0	0	0	0	1		1	4	1	7	5	2	25	2	0	10	9	1	4	1	2	3	1
family	Arecaceae	0	0	1	3	0	0	0	0	0	0	0	0	1	1	0	0	0	1	3	18	0	1	1	5	1	1	1	0	0	2		0	0	1	1	2	0	0	0	0	0	2	1	3	0	0	1	0
family	Arenicolidae	0	0	0	0	0	0	0	0	0	0	0	0	0	0	0	0	0	0	0	0	0	0	0	0	0	0	0	0	0	0		0	0	0	0	0	0	0	0	0	0	0	0	0	0	0	0	0
family	Argasidae	0	0	0	1	0	0	0	0	0	0	0	0	0	0	0	0	0	0	0	1	0	0	0	0	0	2	0	0	1	0		0	0	0	0	0	0	0	0	0	0	0	0	0	0	0	0	0
family	Armadillidiidae	0	0	0	0	0	0	0	0	0	0	0	0	0	0	0	0	0	0	3	4	0	0	0	0	0	0	0	0	1	0		0	0	0	0	0	0	0	0	0	0	0	0	0	0	0	0	0
family	Armilliferidae	0	0	0	0	0	0	0	0	0	0	0	0	0	0	0	0	0	0	0	1	0	0	0	0	0	0	0	0	0	0		0	0	0	0	0	0	0	0	0	0	0	0	0	0	0	0	0
family	Artemiidae	0	0	0	1	0	0	0	0	0	0	0	0	0	0	0	0	0	0	6	14	0	0	1	0	0	0	0	0	0	0		0	0	0	0	0	0	0	0	0	0	0	0	0	0	0	0	0
family	Arthrodermataceae	0	0	2	2	1	5	5	0	0	0	0	2	1	1	0	1	0	0	5	48	1	1	2	1	3	3	2	0	0	5		1	0	2	1	4	0	1	0	0	3	0	1	0	0	0	0	1
family	Ascalaphidae	0	0	0	0	0	0	0	0	0	0	0	0	0	0	0	0	0	0	0	1	0	0	0	0	0	0	0	0	0	0		0	0	0	0	0	0	0	0	0	0	0	0	0	0	0	0	0
family	Ascarididae	0	0	0	0	0	0	0	0	0	0	1	0	0	0	0	0	0	0	4	6	0	0	1	0	0	1	0	0	0	1		0	0	0	0	0	0	0	0	0	0	0	0	0	0	0	0	0
family	Asellidae	0	0	0	0	0	0	0	0	0	0	0	0	0	0	0	0	0	0	0	0	0	0	0	0	0	0	0	0	0	0		0	0	1	0	0	0	0	0	0	0	0	0	0	0	0	0	0
family	Asfarviridae	0	0	0	0	0	0	0	0	0	0	0	0	0	0	0	0	0	0	0	0	0	0	0	0	0	1	6	0	0	0		0	0	0	0	0	0	0	0	0	0	0	0	0	0	0	0	0
family	Asparagaceae	0	0	0	0	0	0	0	0	0	0	0	0	0	0	0	0	0	0	0	0	0	0	0	0	0	0	0	0	0	0		0	0	0	0	0	0	0	0	0	0	0	0	0	0	0	0	0
family	Aspergillaceae	2	5	11	19	7	11	12	2	5	3	3	7	5	7	2	7	5	2	38	215	6	5	8	18	15	13	10	3	5	18		7	8	13	6	6	4	14	5	3	22	8	6	10	4	1	3	1
family	Astacidae	0	0	0	0	0	0	0	0	0	0	0	0	0	0	0	0	0	0	17	49	0	0	0	0	0	0	0	0	0	0		0	0	0	0	0	0	0	0	0	0	0	0	0	0	0	0	0
family	Asteraceae	0	0	0	0	0	0	0	0	0	0	0	0	0	0	0	0	0	0	0	0	0	0	0	2	0	0	0	0	0	0		0	0	0	0	0	0	0	0	0	0	0	0	0	0	0	0	0
family	Asteriidae	0	0	0	0	0	0	0	0	0	0	0	0	0	0	0	0	0	0	0	2	0	0	0	0	0	1	0	0	0	0		0	0	0	0	0	0	0	0	0	0	0	0	0	0	0	0	0
family	Asterinidae	0	0	0	0	0	0	0	0	0	0	0	0	0	0	0	0	0	0	1	9	0	0	0	0	0	0	0	0	0	0		0	0	0	1	0	0	0	0	0	0	0	0	0	0	0	0	0
family	Astropectinidae	0	0	0	0	0	0	0	0	0	0	0	0	0	0	0	0	0	0	0	0	0	0	0	0	0	0	0	0	1	0		0	0	0	0	0	0	0	0	0	0	0	0	0	0	0	0	0
family	Atopobiaceae	0	1	4	3	1	2	3	0	1	0	0	1	0	0	0	2	1	2	6	1	1	0	4	14	14	2	3	3	0	17		0	0	1	0	0	0	0	0	0	0	0	0	0	0	0	0	0
family	Atyidae	0	0	0	0	0	0	0	0	0	0	0	0	0	0	0	0	0	0	24	49	0	0	0	0	0	0	0	0	0	0		0	0	0	0	0	0	0	0	0	0	0	0	0	0	0	0	0
family	Aurantimonadaceae	133	25	301	430	349	161	108	0	135	106	6	14	0	129	4	125	25	53	449	380	129	15	52	151	86	104	74	19	16	59		26	24	68	27	16	5	0	1	6	30	0	1	0	0	28	2	1
family	Aureobasidiaceae	0	0	1	2	1	0	0	0	0	1	2	0	0	0	0	0	0	0	3	9	0	0	2	4	3	1	2	0	1	0		0	0	0	2	2	0	0	0	0	0	0	0	0	0	0	0	0
family	Auriculariaceae	1	0	1	4	0	1	2	0	0	0	0	1	0	1	0	0	0	0	3	21	0	0	2	3	1	3	1	0	0	3		0	0	1	0	0	1	0	0	0	0	0	1	1	0	0	0	0
family	Babesiidae	0	0	0	2	1	0	0	0	0	0	0	0	0	0	0	0	0	0	2	9	0	0	0	2	1	1	4	0	0	0		0	0	1	1	0	1	1	0	0	0	0	0	0	1	1	1	0
family	Bacillaceae	12	12	69	85	32	44	44	0	13	22	13	15	1	39	21	41	21	3	200	112	27	20	202	790	1048	562	597	116	66	727		12	15	55	18	10	21	30	9	24	38	13	3	4	0	6	2	3
family	Bacillales Family X. Incertae Sedis	0	0	1	2	0	0	0	0	0	0	0	0	0	0	0	0	0	0	2	1	0	0	1	9	3	3	7	0	2	11		0	0	0	1	0	0	0	0	0	0	0	0	0	0	0	0	0
family	Bacillariaceae	0	0	0	0	0	0	0	0	0	0	0	0	0	0	0	0	0	0	0	0	0	0	6	2	9	32	7	29	31	3		0	0	0	0	0	0	0	0	0	0	0	0	0	0	0	0	0
family	Bacillidae	0	0	0	0	0	1	0	0	0	0	0	0	1	0	0	0	0	0	0	0	0	0	0	0	0	0	0	0	0	0		0	0	0	0	1	0	0	0	0	0	0	0	0	0	0	0	0
family	Bacteriovoracaceae	0	0	5	6	5	1	1	0	0	1	1	0	0	2	1	4	1	0	28	2	2	0	14	42	27	47	15	5	3	13		0	0	2	1	0	0	1	0	0	2	0	0	0	0	0	0	0
family	Bacteroidaceae	1	0	22	7	6	13	5	0	0	2	1	4	0	36	9	8	5	2	89	110	20	16	34	121	146	233	61	18	3	74		3	0	27	4	4	1	0	0	0	2	0	0	1	0	0	1	0
family	Baculoviridae	0	1	0	0	0	1	0	0	0	0	0	0	0	0	0	0	0	0	1	5	0	0	0	1	3	3	0	0	0	0		1	2	0	0	0	2	1	3	0	0	1	0	0	0	0	0	0
family	Baetidae	0	0	0	0	0	0	0	0	0	0	0	0	0	0	0	0	0	0	0	0	0	0	0	0	1	0	0	0	0	0		0	0	0	0	0	0	0	0	0	0	0	0	0	0	0	0	0
family	Bagridae	0	0	0	0	0	0	0	0	0	0	0	0	0	0	0	0	0	0	0	1	0	0	0	0	0	0	0	0	0	0		0	0	0	0	0	0	0	0	0	0	0	0	0	0	0	0	0
family	Balaenidae	0	0	0	0	0	0	0	0	0	0	0	0	0	0	0	0	0	0	0	0	1	0	0	0	0	0	0	0	0	0		0	0	0	0	0	0	0	0	0	0	0	0	0	0	0	0	0
family	Balaenopteridae	0	0	0	1	0	0	2	0	0	0	0	0	0	0	0	0	0	0	4	43	0	1	1	0	1	1	1	0	0	2		0	0	0	0	0	0	1	0	0	0	0	0	0	0	0	0	0
family	Balanidae	0	0	0	0	0	0	0	0	0	0	0	0	0	0	0	0	0	0	4	7	0	0	0	0	0	0	0	0	0	0		0	0	0	1	1	0	0	0	0	0	0	0	0	0	0	0	0
family	Bangiaceae	0	0	0	0	0	0	0	0	0	0	0	0	0	0	0	0	0	0	0	0	0	0	0	0	3	2	2	0	0	0		0	0	0	0	0	0	0	0	0	0	0	0	0	0	0	0	0
family	Barentsiidae	0	0	0	0	0	0	0	0	0	0	0	0	0	0	0	0	0	0	0	0	0	0	0	0	0	0	0	0	0	0		0	0	0	0	0	0	0	0	0	0	0	0	0	0	0	0	0
family	Bartonellaceae	7	3	28	38	27	14	9	0	10	16	0	1	0	10	0	10	2	4	40	44	9	1	4	13	9	8	23	2	0	2		3	2	8	5	2	0	0	0	0	5	0	0	0	0	3	0	0
family	Basidiobolaceae	0	0	0	1	0	0	0	0	0	0	0	0	0	0	0	0	0	0	0	0	0	0	0	0	0	0	0	0	0	0		0	0	0	0	0	0	0	0	0	0	0	0	0	0	0	0	0
family	Bathycoccaceae	0	0	1	6	0	1	2	0	0	1	0	0	0	0	0	1	0	0	11	36	1	0	7	10	9	7	4	0	2	6		0	0	0	0	1	1	1	2	1	1	0	1	0	1	1	0	0
family	Bathyergidae	3	6	4	3	5	9	13	5	7	4	2	6	9	16	2	10	0	10	118	1274	7	8	2	3	1	4	3	1	0	2		4	5	5	20	14	5	16	3	3	18	12	9	5	2	3	6	6
family	Bdellouridae	0	0	0	0	0	0	0	0	0	0	0	0	0	0	0	0	0	0	0	0	0	0	0	1	0	0	0	0	0	0		0	0	0	0	0	0	0	0	0	0	0	0	0	0	0	0	0
family	Bdellovibrionaceae	0	3	2	1	0	6	2	0	0	1	0	2	0	3	0	1	0	0	508	4	3	1	14	83	48	77	46	10	6	61		2	1	7	1	0	1	0	0	2	2	0	0	0	0	0	0	0
family	Beijerinckiaceae	13	5	33	53	19	11	12	0	13	14	2	4	1	6	2	16	3	2	166	51	16	5	41	121	48	47	63	12	8	40		1	2	10	5	2	2	0	2	0	7	0	0	0	0	3	1	0
family	Bellerocheaceae	0	0	0	0	0	0	0	0	0	0	0	0	0	0	0	0	0	0	0	0	0	0	0	0	0	1	0	0	0	0		0	0	0	0	0	0	0	0	0	0	0	0	0	0	0	0	0
family	Belostomatidae	0	0	0	0	0	0	0	0	0	0	0	0	0	0	0	0	1	0	0	1	0	0	0	0	0	0	0	0	0	0		0	0	0	0	0	0	0	0	0	0	0	0	0	0	0	0	0
family	Beutenbergiaceae	5	4	8	31	20	3	7	0	0	13	10	1	0	0	3	9	13	4	22	21	7	2	13	15	19	6	2	13	3	61		1	1	1	4	0	2	0	1	8	0	0	0	0	0	0	0	0
family	Bifidobacteriaceae	1	5	10	20	8	10	18	0	1	7	5	0	1	2	3	9	10	5	16	30	10	1	7	32	29	9	13	2	0	34		0	1	2	2	0	2	0	2	5	1	0	0	2	0	0	0	0
family	Bipedidae	0	0	0	0	0	0	0	0	0	0	0	0	0	0	0	0	0	0	0	0	0	0	0	0	0	0	0	0	0	0		0	0	0	0	1	0	0	0	0	0	0	0	0	0	0	0	0
family	Blaberidae	0	0	0	0	0	0	0	0	0	0	0	0	0	0	0	0	0	0	2	4	0	0	0	0	0	0	0	0	0	0		0	0	0	0	0	0	0	0	0	0	0	0	0	0	0	0	0
family	Blastobasidae	0	0	0	0	0	0	0	0	0	0	0	0	0	0	0	0	0	0	0	1	0	0	0	0	0	0	0	0	0	0		0	0	0	0	0	0	0	0	0	0	0	0	0	0	0	0	0
family	Blastocladiaceae	0	0	0	0	0	0	0	0	0	0	0	0	0	0	0	0	0	0	0	0	0	0	0	0	0	0	0	0	0	2		0	0	0	0	0	0	0	0	0	0	0	0	0	0	0	0	0
family	Blattabacteriaceae	0	0	6	2	0	0	0	0	0	3	1	3	0	5	0	0	0	0	9	10	4	4	0	0	1	2	0	0	0	0		0	0	0	0	0	0	0	0	0	0	0	0	0	0	0	0	0
family	Blattidae	0	0	0	0	0	0	0	0	0	0	0	0	0	0	0	0	0	0	2	1	0	0	2	0	0	0	0	0	0	0		0	0	0	0	0	0	0	0	0	0	0	0	0	0	0	0	0
family	Bodonidae	0	0	0	0	0	0	0	0	0	0	0	0	0	0	0	0	0	0	0	2	0	1	0	2	0	1	0	0	0	1		0	0	0	0	0	0	0	0	0	0	0	0	0	0	0	0	0
family	Bogoriellaceae	1	1	15	18	11	7	12	0	1	9	5	1	0	0	1	11	4	7	17	14	4	0	7	4	6	0	2	4	3	44		0	0	2	1	1	2	0	0	1	0	0	0	0	0	0	0	0
family	Bolinopsidae	3	1	3	7	1	17	18	0	11	0	0	4	8	7	0	1	0	10	22	76	9	11	1	0	0	0	0	0	0	0		2	0	6	34	26	9	14	5	4	0	0	15	19	6	18	10	12
family	Bombycidae	22	16	35	42	21	111	97	11	59	5	7	22	49	69	18	23	8	25	137	794	54	33	11	3	2	3	1	0	24	4		108	37	24	69	51	42	177	14	17	44	22	91	67	42	42	43	40
family	Bondarzewiaceae	1	0	0	0	0	0	1	0	0	0	0	0	0	0	0	0	0	0	2	6	0	0	0	2	3	1	1	0	0	0		0	0	1	0	0	0	0	0	0	0	1	0	0	0	1	1	0
family	Boreidae	0	0	0	0	0	0	0	0	0	0	0	0	0	0	0	0	0	0	0	1	0	0	0	0	0	0	0	0	0	0		0	0	0	0	0	0	0	0	0	0	0	0	0	0	0	0	0
family	Bornaviridae	0	0	0	0	0	0	0	0	0	0	0	0	0	0	0	0	0	0	0	0	0	0	0	0	0	0	0	0	0	0		0	0	0	0	0	0	0	0	0	0	0	0	0	0	0	0	0
family	Borreliaceae	0	0	2	0	0	0	1	1	1	0	1	0	0	1	0	0	0	0	4	6	2	1	3	3	2	3	2	0	0	0		0	0	0	0	0	0	1	2	0	0	0	0	0	0	0	0	0
family	Bostrichidae	0	0	0	0	0	0	0	0	0	0	0	0	0	0	0	0	0	0	0	1	0	0	0	0	1	0	0	0	0	0		0	0	0	0	0	0	0	0	0	0	0	0	0	0	0	0	0
family	Bothrideridae	0	0	0	0	0	0	0	0	0	0	0	0	0	0	0	0	0	0	0	0	0	0	0	0	0	0	0	0	0	0		0	0	0	0	0	0	0	0	0	0	0	0	0	0	0	0	0
family	Bothriuridae	1	0	0	0	0	0	0	0	0	0	0	0	0	0	0	0	0	0	0	1	0	0	0	0	0	0	0	0	0	0		0	0	0	0	0	0	0	0	0	0	0	0	0	0	0	0	0
family	Botryobasidiaceae	0	0	0	1	0	0	1	1	2	0	0	0	0	1	0	0	0	0	1	17	1	0	0	1	0	1	0	0	0	1		0	0	1	0	1	0	0	0	0	0	0	0	0	0	0	0	0
family	Botryosphaeriaceae	1	0	1	0	0	1	2	0	1	0	0	1	0	0	0	1	2	0	3	7	1	0	1	0	2	1	3	0	2	1		0	0	1	0	0	0	0	0	0	0	0	0	0	0	0	0	0
family	Bovidae	2	2	17	23	16	23	15	2	6	6	1	5	6	10	2	7	3	3	58	170	4	1	9	38	15	7	14	1	1	7		6	3	15	4	3	5	22	3	2	9	3	7	3	1	3	5	5
family	Brachionidae	0	0	0	0	0	1	2	0	0	0	0	0	0	1	0	0	0	1	4	14	0	0	1	1	0	0	7	0	1	0		0	1	0	1	0	0	3	0	0	3	1	0	0	0	0	0	0
family	Brachychthoniidae	0	0	0	0	0	0	0	0	0	0	0	0	0	0	0	0	0	0	0	1	0	0	0	0	0	0	0	0	0	0		0	0	0	0	0	0	0	0	0	0	0	0	0	0	0	0	0
family	Brachyspiraceae	1	0	2	2	3	2	1	0	0	0	1	0	0	1	0	1	0	0	4	8	2	3	2	13	23	18	7	0	1	10		0	0	1	0	0	1	0	1	1	0	0	0	0	0	0	0	0
family	Braconidae	4	6	9	16	3	21	24	4	13	2	3	4	10	11	4	4	4	11	162	471	13	12	26	2	1	3	5	0	19	3		10	11	12	22	21	7	10	6	7	11	12	20	18	11	10	11	9
family	Bradyrhizobiaceae	82	58	242	418	162	136	116	0	69	78	12	37	1	108	22	134	82	46	847	333	118	33	438	1078	665	563	636	175	192	661		30	46	98	61	32	19	0	6	34	58	1	0	10	0	20	5	0
family	Branchiostomidae	3	2	10	21	4	26	36	2	16	3	3	9	9	6	4	4	5	6	221	723	13	7	22	14	15	15	3	0	5	8		26	11	30	81	49	20	55	9	10	23	12	28	30	11	20	15	21
family	Brassicaceae	5	2	9	20	6	14	17	6	8	3	2	4	13	4	1	5	6	4	51	515	4	3	13	18	20	15	10	2	1	14		8	4	12	9	13	1	5	2	3	8	6	10	3	3	1	2	4
family	Brevibacteriaceae	0	1	5	25	12	6	15	0	2	19	14	5	0	1	2	9	4	1	19	16	7	0	5	17	22	8	8	3	3	39		0	0	4	4	4	2	0	1	3	0	0	0	1	0	0	0	0
family	Brissidae	0	0	0	0	0	0	0	0	0	0	0	0	0	0	0	0	0	0	1	1	0	0	0	0	0	0	0	0	0	0		0	0	0	0	0	0	0	0	0	0	0	0	0	0	0	0	0
family	Bromeliaceae	0	0	0	0	0	0	0	0	0	0	0	0	0	0	0	0	0	0	0	0	0	0	0	0	0	0	0	0	1	0		0	0	0	0	0	0	0	0	0	0	0	0	0	0	0	0	0
family	Bromoviridae	0	0	0	0	0	0	0	0	0	0	0	0	0	0	0	0	0	0	0	0	0	0	0	0	0	0	0	0	0	0		0	0	0	0	0	0	0	0	0	0	0	0	0	0	0	0	0
family	Brucellaceae	125	11	317	446	321	152	91	0	131	112	7	8	0	126	0	133	20	53	401	367	148	22	15	62	23	24	41	4	5	30		20	17	45	19	10	1	1	2	1	14	0	1	0	0	18	2	0
family	Bryaceae	0	0	0	0	0	0	0	0	0	0	0	0	0	0	0	0	0	0	0	0	0	0	0	0	0	0	1	0	0	0		0	0	0	0	0	0	0	0	0	0	0	0	0	0	0	0	0
family	Bucerotidae	0	0	1	1	0	3	1	0	0	0	0	2	1	0	0	0	0	0	10	80	0	0	3	0	0	0	0	0	0	0		0	1	1	0	1	6	25	2	1	1	1	0	0	0	0	0	2
family	Buprestidae	0	0	1	1	0	0	1	0	0	0	0	0	0	0	0	0	0	0	1	3	0	0	2	0	0	0	0	0	0	0		0	0	0	0	0	0	0	0	0	0	0	0	0	0	0	0	0
family	Burkholderiaceae	22	18	94	136	64	60	63	0	18	36	20	15	1	32	20	70	42	10	250	153	43	13	364	768	642	545	555	128	132	648		17	7	115	22	11	18	3	11	33	51	2	0	3	0	14	3	1
family	Buthidae	0	0	0	0	0	0	0	0	0	0	0	0	1	0	0	0	0	0	2	4	0	0	0	0	0	1	2	0	0	0		0	1	0	0	0	0	0	0	0	1	1	0	0	0	0	0	0
family	Bythograeidae	0	0	0	0	0	0	0	0	0	0	0	0	0	0	0	0	0	0	1	1	0	0	0	0	0	0	0	0	0	0		0	0	4	0	0	0	0	0	0	0	0	0	0	0	0	0	0
family	Cafeteriaceae	0	0	0	0	0	0	0	0	0	0	0	0	0	0	0	0	0	0	0	0	0	0	0	1	0	0	0	0	0	0		0	0	0	0	0	0	0	0	0	0	0	0	0	0	0	0	0
family	Calanidae	0	0	0	0	0	0	0	0	0	0	0	0	0	0	0	0	0	0	1	2	0	0	3	1	1	1	2	0	0	0		0	0	0	0	0	0	0	0	0	0	0	0	0	0	0	0	0
family	Caldicoprobacteraceae	1	0	0	0	0	1	0	0	0	0	0	0	0	0	0	1	1	0	0	0	0	0	5	16	22	8	16	0	1	18		0	0	0	0	0	0	0	0	0	0	0	0	0	0	0	0	0
family	Caldilineaceae	3	5	16	22	5	13	19	0	6	9	7	4	0	1	10	17	15	7	27	19	4	0	93	416	1013	761	779	132	20	679		0	0	10	5	3	5	0	1	16	3	0	0	0	0	0	0	0
family	Caldisericaceae	0	0	0	1	0	0	0	0	0	0	0	0	0	1	0	0	0	0	0	0	0	0	4	3	2	5	3	0	2	5		0	0	0	0	0	0	0	0	0	0	0	0	0	0	0	0	0
family	Caldisphaeraceae	0	0	0	0	0	0	0	0	0	0	0	0	0	1	0	0	0	0	0	0	0	0	0	0	0	0	0	0	0	1		0	0	0	0	0	0	0	0	0	0	0	0	0	0	0	0	0
family	Caligidae	0	0	1	2	1	4	3	1	2	0	0	0	0	2	0	0	0	0	33	74	1	1	76	1	1	3	3	0	0	0		0	0	1	1	1	0	0	0	0	0	0	0	1	1	0	2	0
family	Callidulidae	0	0	0	0	0	1	0	0	0	0	0	0	0	0	0	0	0	0	0	9	0	0	0	0	0	0	0	0	0	0		0	0	0	0	1	0	0	0	0	0	0	0	0	0	0	0	0
family	Calliphoridae	0	0	0	0	0	0	0	0	0	0	0	0	0	0	0	0	0	0	0	2	0	0	0	0	0	0	0	0	0	0		0	0	0	0	0	0	0	0	0	0	0	0	0	0	0	0	0
family	Callorhinchidae	1	2	4	8	2	8	8	0	9	0	0	2	4	4	0	2	0	5	56	137	2	2	11	0	0	3	5	0	2	2		1	1	5	5	2	5	6	2	2	0	0	8	7	6	6	4	8
family	Calosphaeriaceae	0	0	0	0	0	0	0	0	0	0	1	0	0	0	0	1	0	0	0	0	0	0	0	1	0	0	0	0	0	1		0	0	0	0	0	0	0	0	0	0	0	0	0	0	0	0	0
family	Calyptraeidae	0	0	0	0	0	0	0	0	0	0	0	0	0	0	0	0	0	0	0	0	0	0	0	0	0	0	0	0	1	0		0	0	0	0	0	0	0	0	0	0	0	0	0	0	0	0	0
family	Cambaridae	0	0	0	0	0	0	1	0	0	0	0	0	0	0	0	0	0	0	80	176	0	0	0	0	0	0	0	0	0	0		0	0	0	1	0	0	1	0	0	0	0	0	0	0	0	0	0
family	Camelidae	0	1	0	0	0	2	1	0	1	0	0	0	1	0	0	0	0	0	8	26	0	0	0	1	0	2	0	0	0	1		0	1	2	1	2	0	0	0	1	3	1	0	1	0	0	1	0
family	Campanulaceae	0	0	0	0	0	0	0	0	0	0	0	0	0	0	0	0	0	0	0	2	0	0	0	0	0	0	0	0	0	0		0	0	0	0	0	0	0	0	0	0	0	0	0	0	0	0	0
family	Campodeidae	0	0	0	0	0	0	0	0	0	0	0	0	0	0	0	0	0	0	0	0	0	0	0	0	0	0	0	0	1	0		0	0	0	0	0	0	0	0	0	0	0	0	0	0	0	0	0
family	Campylobacteraceae	3	5	20	19	13	19	17	0	2	6	3	5	0	11	0	9	2	2	71	27	9	8	10	33	47	30	45	3	5	10		5	4	14	4	6	0	0	0	1	5	0	0	2	0	3	0	0
family	Cancridae	0	0	0	0	0	0	0	0	0	0	0	0	0	0	0	0	0	0	29	52	1	0	0	0	0	0	0	0	0	0		0	0	1	0	0	0	0	0	0	0	0	0	0	0	0	0	0
family	Candidatus Actinomarinaceae	0	2	1	1	0	3	2	0	0	1	1	1	0	0	0	2	1	0	2	7	0	0	19	100	101	2	8	5	4	87		0	0	5	1	1	1	0	1	8	0	0	0	0	0	0	0	0
family	Candidatus Brocadiaceae	0	1	5	10	4	3	0	0	2	1	0	0	0	12	1	8	3	0	24	6	5	3	55	272	185	151	269	42	73	138		0	0	8	0	1	0	0	0	0	1	0	0	1	0	0	1	0
family	Candidatus Methanoperedenaceae	0	0	1	1	0	1	0	0	0	0	0	0	0	1	1	0	1	0	2	2	0	0	20	48	56	39	56	17	9	61		0	0	0	0	0	0	0	0	0	0	0	0	0	0	0	0	0
family	Candidatus Midichloriaceae	0	0	0	0	0	0	0	0	0	0	0	0	0	0	0	0	0	0	0	0	0	0	0	3	0	1	4	1	0	1		0	0	0	0	0	0	0	0	0	0	0	0	0	0	0	0	0
family	Canidae	0	0	0	11	0	0	1	0	1	0	0	0	1	0	0	0	1	1	7	17	1	0	0	1	2	1	1	0	0	0		0	0	1	0	0	1	2	0	0	0	0	0	0	0	1	0	0
family	Cantharidae	0	0	0	0	0	0	0	0	0	0	0	0	0	0	0	0	0	0	0	0	0	0	0	0	0	0	0	0	1	0		0	0	0	0	0	0	0	0	0	0	0	0	0	0	0	0	0
family	Canthocamptidae	0	0	0	0	0	0	0	0	0	0	0	0	0	0	0	0	0	0	0	0	0	0	0	1	0	0	0	0	0	0		0	0	0	0	0	0	0	0	0	0	0	0	0	0	0	0	0
family	Capitellidae	23	23	30	47	15	100	114	23	63	2	8	25	42	38	9	21	10	44	366	1386	39	28	83	15	6	13	6	2	13	8		46	45	66	120	92	38	120	24	16	79	48	43	56	20	53	29	32
family	Caprellidae	0	0	0	0	0	0	0	0	0	0	0	0	0	0	0	0	0	0	0	1	0	0	0	0	0	0	0	0	0	0		0	0	0	0	0	0	0	0	0	0	0	0	0	0	0	0	0
family	Caprimulgidae	0	0	1	0	0	1	3	0	0	0	0	1	0	0	0	0	0	1	5	35	0	0	1	0	0	0	0	0	0	5		1	0	3	2	0	1	5	1	1	0	2	0	0	0	0	0	0
family	Capsalidae	0	0	1	0	0	0	0	0	0	0	0	0	0	0	0	0	0	0	0	0	0	0	0	0	0	0	0	0	0	0		0	0	0	0	0	0	0	0	0	0	0	0	0	0	0	0	0
family	Carabidae	0	0	0	0	0	0	0	0	0	0	0	0	0	0	0	0	0	0	0	1	0	0	0	0	0	0	0	0	0	0		0	0	0	0	0	0	0	0	0	0	0	0	0	0	0	0	0
family	Caraboctonidae	0	0	0	0	0	0	0	0	0	0	0	0	0	0	0	0	0	0	0	1	0	0	0	0	0	0	0	0	0	0		0	0	0	0	0	0	0	0	0	0	0	0	0	0	0	0	0
family	Carcinidae	0	0	0	0	0	0	0	0	0	0	0	0	0	0	0	0	0	0	20	26	0	0	0	0	0	0	0	0	0	0		0	0	0	0	0	0	0	0	0	0	0	0	0	0	0	0	0
family	Cardiobacteriaceae	0	0	145	130	137	1	0	0	0	0	0	0	0	0	0	135	0	1	183	0	1	0	11	18	14	11	9	0	0	7		0	1	4	1	0	0	0	0	0	3	0	0	0	0	0	0	0
family	Cariamidae	0	0	0	0	0	1	0	0	0	0	0	0	0	0	0	0	0	0	10	53	0	0	0	1	0	2	0	0	0	1		0	3	0	1	2	1	13	0	1	4	3	2	1	0	0	1	0
family	Caricaceae	0	0	0	0	0	0	0	0	0	0	0	0	0	0	0	0	0	0	0	0	0	0	0	0	0	0	0	0	0	0		0	0	0	0	0	0	0	0	0	0	0	0	0	0	0	0	0
family	Carnobacteriaceae	0	0	1	1	1	0	0	0	0	1	1	1	0	0	0	0	1	0	8	4	1	1	4	9	23	7	15	3	0	20		0	0	3	1	1	4	14	6	6	0	0	0	0	0	1	0	0
family	Carposinidae	0	0	0	0	0	0	0	0	0	0	0	0	0	0	0	0	0	0	1	1	0	0	0	0	0	0	0	0	0	0		0	0	0	0	0	0	0	0	0	0	0	0	0	0	0	0	0
family	Caryophyllaceae	0	0	0	0	0	0	0	0	0	0	0	0	0	0	0	0	0	0	0	1	0	0	0	0	0	0	0	0	0	0		0	0	0	0	0	0	0	0	0	0	0	0	0	0	0	0	0
family	Catenulaceae	0	0	0	0	0	0	0	0	0	0	0	0	0	0	0	0	0	0	0	0	0	0	0	0	0	1	1	0	0	0		0	0	0	0	0	0	0	0	0	0	0	0	0	0	0	0	0
family	Catenulisporaceae	0	3	12	22	5	7	5	0	2	8	6	2	0	0	3	11	12	3	20	20	10	0	9	8	22	9	3	3	3	35		0	0	3	3	1	0	0	0	3	0	0	0	0	0	0	0	0
family	Cathartidae	0	0	1	0	0	1	0	1	0	0	0	0	0	0	0	0	0	0	3	51	0	0	0	0	0	1	0	0	0	0		0	1	0	0	1	0	3	0	0	3	0	0	0	0	0	0	0
family	Caulerpaceae	0	0	0	0	0	0	0	0	0	0	0	0	0	0	0	0	0	0	0	3	0	0	0	0	0	1	0	0	0	0		0	0	0	0	0	0	0	0	0	0	0	0	0	0	0	0	0
family	Caulimoviridae	0	0	0	0	0	0	0	0	0	0	0	0	0	0	0	0	0	0	0	0	0	0	0	0	0	1	1	0	0	0		0	0	0	0	0	0	0	0	0	0	0	0	0	0	0	0	0
family	Caulobacteraceae	14	18	60	102	36	33	38	0	14	20	12	15	0	39	9	35	24	4	187	91	43	18	186	902	300	343	341	45	27	353		18	14	59	12	5	3	0	1	10	19	0	0	0	0	6	1	1
family	Caviidae	0	0	0	0	0	1	1	0	2	0	0	0	0	0	0	0	0	0	8	18	0	0	0	0	0	0	0	0	0	0		0	0	1	0	0	0	0	0	0	1	0	1	0	0	0	1	1
family	Cebidae	0	0	0	1	0	2	3	0	1	0	0	0	0	0	0	0	1	0	13	68	0	0	1	2	2	2	1	0	2	1		0	0	5	2	1	0	1	0	0	1	0	0	3	0	0	1	0
family	Cecidomyiidae	0	0	0	0	0	0	0	0	0	0	0	0	0	0	0	0	0	0	0	5	0	0	0	1	0	0	0	0	0	0		0	0	0	0	0	0	0	0	0	0	0	0	0	0	0	0	0
family	Cellulomonadaceae	28	23	155	275	110	76	134	0	29	105	93	32	0	0	36	132	99	38	240	198	72	2	115	109	192	40	38	56	19	576		0	1	25	32	19	21	0	9	42	0	0	0	5	0	0	0	0
family	Centritractaceae	0	0	0	0	0	0	0	0	0	0	0	0	0	0	0	0	0	0	0	0	0	0	0	0	0	0	0	1	0	0		0	0	0	0	0	0	0	0	0	0	0	0	0	0	0	0	0
family	Cerambycidae	0	0	0	0	0	0	0	0	0	0	0	0	0	0	0	0	0	0	0	0	0	0	0	0	0	1	0	0	0	0		0	0	0	0	0	0	0	0	0	0	0	0	0	0	0	0	0
family	Ceramiaceae	0	0	0	0	0	0	0	0	0	0	0	0	0	0	0	0	0	0	0	0	0	0	0	0	0	2	0	0	0	0		0	0	0	0	0	0	0	0	0	0	0	0	0	0	0	0	0
family	Ceratiaceae	0	0	0	0	0	0	0	0	0	0	0	0	0	0	0	0	0	0	0	0	0	0	0	0	0	2	0	0	0	0		0	0	0	0	0	0	0	0	0	0	0	0	0	0	0	0	0
family	Ceratobasidiaceae	1	1	0	1	0	0	1	0	0	0	0	0	0	0	0	1	0	0	3	18	1	0	1	3	4	2	2	0	1	1		1	0	3	3	3	2	2	0	0	1	1	2	1	0	0	0	0
family	Cercopithecidae	0	4	6	4	3	4	8	3	7	2	2	5	3	3	3	4	5	6	89	674	4	3	4	8	4	4	5	1	0	1		10	7	11	24	16	1	9	1	2	13	8	8	9	2	10	5	4
family	Cerebratulidae	0	0	0	0	0	0	0	0	0	0	0	0	0	0	0	0	0	0	0	2	0	0	0	0	0	0	0	0	0	0		0	0	0	0	0	0	0	0	0	0	0	0	0	0	0	0	0
family	Cervidae	0	0	2	4	3	0	0	0	0	0	0	0	0	0	0	3	0	1	1	1	0	0	0	0	0	0	0	0	0	0		0	0	0	0	0	0	0	0	0	0	0	0	0	0	0	0	0
family	Chactidae	0	2	1	0	0	7	2	1	0	0	0	0	4	2	0	1	0	3	13	104	0	0	0	0	0	0	0	0	0	0		4	9	4	13	6	5	26	2	2	17	11	1	3	2	0	1	1
family	Chaetiliidae	0	0	0	0	0	0	0	0	0	0	0	0	0	0	0	0	0	0	0	0	0	0	0	0	0	1	0	0	0	0		0	0	0	0	0	0	0	0	0	0	0	0	0	0	0	0	0
family	Chaetocerotaceae	0	0	0	0	0	0	0	0	0	0	0	0	0	0	0	0	0	0	0	0	0	0	1	0	3	2	0	2	2	0		0	0	0	0	0	0	0	0	0	0	0	0	0	0	0	0	0
family	Chaetomiaceae	1	0	4	5	2	4	6	2	2	1	1	3	2	6	0	2	1	5	30	271	3	2	2	5	1	5	1	0	1	4		0	0	3	9	6	0	0	0	0	2	6	4	6	3	4	1	2
family	Chaetopeltidaceae	0	0	0	0	0	0	0	0	0	0	0	1	0	0	0	0	0	0	0	1	0	0	0	0	0	0	0	0	0	0		0	0	0	0	0	0	0	0	0	0	0	0	0	0	0	0	0
family	Chaetosphaeridiaceae	0	0	0	0	0	0	0	0	0	0	0	0	0	0	0	0	0	0	0	0	0	0	0	0	0	0	0	1	0	1		0	0	0	0	0	0	0	0	0	0	0	0	0	0	0	0	0
family	Chaoboridae	0	0	0	1	0	0	0	0	0	0	0	0	0	0	0	0	0	0	0	0	0	0	0	0	0	0	0	0	0	0		0	0	0	0	0	0	0	0	0	0	0	0	0	0	0	0	0
family	Characidae	2	1	3	6	2	12	10	1	4	1	1	0	9	2	0	2	0	0	47	264	1	0	9	3	4	4	3	0	2	2		1	2	5	7	8	2	7	2	2	4	0	0	1	0	2	2	1
family	Charadriidae	3	1	3	4	2	4	3	0	3	0	0	0	1	2	2	0	1	1	28	201	0	1	3	1	0	0	0	0	0	0		3	6	5	10	10	6	29	1	2	7	10	4	3	3	2	1	2
family	Chattonellaceae	0	0	0	0	0	0	0	0	0	0	0	0	0	0	0	0	0	0	0	0	0	0	0	2	10	7	5	8	1	1		0	0	0	0	0	0	0	0	0	0	0	0	0	0	0	0	0
family	Chelidae	6	6	8	7	7	16	13	12	9	4	5	3	5	8	10	6	4	7	8	76	4	3	0	0	0	0	0	0	0	1		8	13	14	20	17	20	27	12	11	14	12	28	20	23	4	18	14
family	Cheloniidae	2	0	6	5	3	16	15	0	2	0	0	2	6	2	1	0	1	1	28	190	0	1	0	0	0	0	0	1	1	3		5	17	10	8	11	20	137	7	8	52	25	5	4	1	4	2	2
family	Chinchillidae	7	0	0	2	0	2	3	0	2	0	0	0	2	0	1	0	0	0	17	58	2	2	0	1	0	1	1	0	0	0		0	2	3	0	0	0	1	1	0	2	3	3	2	1	2	2	4
family	Chironomidae	0	1	2	3	0	7	9	0	4	0	0	2	7	1	0	0	0	0	4	13	1	1	0	0	0	1	0	0	3	0		0	4	0	4	2	0	0	0	0	5	4	1	0	0	0	0	0
family	Chitinivibrionaceae	0	0	0	0	0	0	1	0	0	0	0	0	0	1	0	0	0	0	1	0	0	0	2	12	8	10	8	1	0	4		0	0	1	1	0	0	0	0	0	0	0	0	0	0	0	0	0
family	Chitinophagaceae	0	4	63	12	5	128	8	0	3	21	8	21	0	57	1	3	9	2	285	116	40	27	1699	7063	9849	1014	2796	164	40	758		2	3	111	2	7	1	1	0	2	4	0	0	0	0	0	2	0
family	Chlamydiaceae	0	1	3	0	1	0	0	0	0	1	1	1	0	2	0	0	0	0	6	39	0	1	8	19	15	12	13	2	2	5		0	1	1	0	1	2	0	2	0	2	0	0	0	0	0	0	0
family	Chlamydomonadaceae	2	1	0	2	0	2	1	2	0	0	0	1	2	1	1	0	0	1	20	199	1	0	5	9	5	7	5	2	0	14		0	2	1	6	5	1	1	0	1	1	2	1	0	0	1	1	1
family	Chlorellaceae	0	0	1	6	0	1	1	0	0	0	0	0	0	0	0	1	0	0	6	10	0	0	1	11	14	6	12	1	1	11		0	0	2	0	1	0	1	0	0	0	0	0	1	0	1	0	0
family	Chlorobiaceae	3	1	11	18	6	9	6	0	2	3	1	1	0	18	5	9	10	0	46	28	12	8	111	419	446	321	266	49	20	386		3	3	14	4	1	2	1	1	1	3	0	0	0	0	0	0	0
family	Chlorodendraceae	0	0	0	0	0	0	0	0	0	0	0	0	0	0	0	0	0	0	0	0	0	0	0	0	0	1	2	1	0	0		0	0	0	0	0	0	0	0	0	0	0	0	0	0	0	0	0
family	Chloroflexaceae	2	0	13	19	3	12	16	0	3	3	3	3	0	4	6	14	13	2	25	21	3	1	112	458	954	430	439	125	18	570		0	0	14	1	2	8	0	2	6	2	0	0	1	0	0	0	0
family	Chlorokybaceae	0	0	0	0	0	0	0	0	0	0	0	0	0	0	0	0	0	0	0	0	0	0	0	0	0	0	0	0	0	0		0	0	0	0	0	0	0	0	0	0	0	0	0	0	0	0	0
family	Chromatiaceae	11	12	49	58	35	9	12	0	2	15	20	9	0	8	11	48	14	0	124	42	13	6	841	1331	1158	1528	1657	159	125	704		5	2	155	10	7	3	0	3	4	58	0	0	0	0	4	1	0
family	Chromobacteriaceae	1	1	22	26	19	5	5	0	1	4	2	1	0	2	0	24	10	0	53	19	8	0	74	172	126	143	116	16	14	106		2	1	30	3	1	2	0	2	5	16	0	0	2	0	1	0	0
family	Chroomonadaceae	0	0	0	0	0	0	0	0	0	0	0	0	0	0	0	0	0	0	0	0	0	0	0	0	1	0	0	0	0	1		0	0	0	0	0	0	0	0	0	0	0	0	0	0	0	0	0
family	Chrysiogenaceae	0	0	2	1	1	0	0	0	0	0	0	0	0	1	0	1	1	0	4	2	1	0	6	25	29	32	35	3	2	10		0	0	3	0	0	0	0	0	0	0	0	0	0	0	0	0	0
family	Chrysochloridae	0	0	1	0	0	1	2	0	0	0	0	0	1	0	0	0	0	0	8	27	0	1	0	0	2	1	0	0	0	0		0	1	2	1	0	2	3	0	0	0	1	1	1	0	0	0	1
family	Chrysochromulinaceae	0	0	0	0	0	0	0	0	0	0	0	0	0	0	0	0	0	0	0	0	0	0	0	0	1	0	0	0	1	0		0	0	0	0	0	0	0	0	0	0	0	0	0	0	0	0	0
family	Chrysomelidae	0	0	0	0	0	0	0	0	0	0	0	0	0	0	0	0	0	0	1	1	0	0	0	0	0	0	0	0	0	0		0	0	0	1	0	0	0	0	0	0	0	0	0	0	0	0	0
family	Chrysopidae	0	0	0	1	0	0	0	0	0	1	0	0	0	1	0	0	0	1	1	1	1	0	0	2	0	0	0	0	0	0		0	0	0	0	0	0	0	0	0	0	0	0	0	0	0	0	0
family	Chthonomonadaceae	0	1	0	1	0	2	4	0	0	1	0	1	0	1	1	2	3	1	3	1	1	0	13	39	41	17	31	4	3	47		0	0	1	0	0	1	0	0	0	0	0	0	0	0	0	0	0
family	Cicadellidae	0	0	0	0	0	0	0	0	0	0	0	0	0	0	0	0	0	0	0	3	0	0	0	0	0	0	0	0	1	0		0	0	0	0	0	0	0	0	0	0	0	0	0	0	0	0	0
family	Cicadidae	0	0	0	0	0	0	0	0	0	0	0	0	0	0	0	0	0	0	0	0	0	0	0	0	0	0	0	0	0	0		0	0	0	0	0	0	0	0	0	0	0	0	0	0	0	0	0
family	Cichlidae	9	7	15	19	7	46	56	6	26	4	1	13	25	24	1	8	2	23	102	318	25	18	7	5	4	4	4	1	12	2		21	5	11	31	22	11	36	7	6	5	4	6	7	2	3	3	1
family	Cimicidae	0	0	0	0	0	0	0	0	0	0	0	0	0	0	0	0	0	0	0	1	0	0	0	0	0	0	0	0	0	0		0	0	0	0	0	0	0	0	0	0	0	0	0	0	0	0	0
family	Cionidae	0	1	8	8	0	11	14	0	10	1	0	3	7	4	0	0	0	4	47	114	8	5	21	4	5	4	5	1	4	7		5	3	3	13	10	4	7	4	3	3	4	3	4	0	3	1	1
family	Circoviridae	0	0	0	0	0	0	0	0	0	0	0	0	0	0	0	0	0	0	0	0	0	0	0	0	0	0	0	0	1	0		0	0	0	0	0	0	0	0	0	0	0	0	0	0	0	0	0
family	Cirolanidae	0	0	0	0	0	0	0	0	0	0	0	0	0	0	0	0	0	0	5	13	0	0	0	0	0	0	0	0	0	0		0	0	0	0	0	0	0	0	0	0	0	0	0	0	0	0	0
family	Cladophoraceae	0	0	0	0	0	0	0	0	0	0	0	0	0	0	0	0	0	0	0	0	0	0	0	0	0	0	0	0	0	2		0	0	0	0	0	0	0	0	0	0	0	0	0	0	0	0	0
family	Clariidae	0	0	0	0	0	0	0	0	0	0	0	0	0	0	0	0	0	0	0	0	0	0	0	0	0	0	0	0	0	0		0	0	0	1	0	0	0	0	0	0	0	0	0	0	0	0	0
family	Clausocalanidae	0	0	0	0	0	0	0	0	0	0	0	0	0	0	0	0	0	0	0	0	0	0	0	1	0	0	0	0	0	0		0	0	0	0	0	0	0	0	0	0	0	0	0	0	0	0	0
family	Clavicipitaceae	0	2	8	6	0	5	5	1	1	0	0	2	0	1	1	1	2	0	17	57	2	0	4	2	5	9	6	0	0	4		3	2	1	3	2	1	1	0	1	2	0	2	0	2	2	1	2
family	Cleomaceae	0	0	0	1	0	1	1	0	0	0	0	0	0	0	1	0	0	0	3	21	0	0	0	2	3	3	1	0	0	2		0	0	1	0	2	0	0	0	0	0	0	0	0	0	0	0	0
family	Cloacinidae	0	2	2	5	5	3	2	1	0	0	3	1	1	1	0	1	0	1	5	23	4	0	4	1	0	1	0	0	2	0		0	0	3	1	3	2	3	0	0	2	2	0	0	0	1	2	1
family	Closteroviridae	0	0	0	0	0	0	0	0	0	0	0	0	0	0	0	0	0	0	0	0	0	0	0	0	0	0	0	0	0	0		0	0	0	0	0	0	0	0	0	0	0	0	0	0	0	0	0
family	Clostridiaceae	3	2	35	19	20	9	14	0	4	5	3	4	0	24	8	13	6	1	58	40	9	5	50	263	292	209	186	63	39	246		3	1	18	5	3	2	1	1	7	2	0	0	1	0	0	1	0
family	Clostridiales Family XI. Incertae Sedis	0	0	1	0	0	1	0	0	0	0	0	0	0	1	0	0	0	0	1	1	1	0	0	3	2	1	0	0	0	1		0	0	0	0	0	0	0	0	0	0	0	0	0	0	0	0	0
family	Clostridiales Family XIII. Incertae Sedis	0	0	0	0	0	0	0	0	0	0	0	0	0	1	0	1	0	0	4	1	1	0	0	4	11	1	6	0	0	3		0	0	1	0	0	0	0	0	0	0	0	0	0	0	1	0	0
family	Clostridiales Family XVII. Incertae Sedis	1	1	11	13	5	6	7	0	2	3	2	1	1	0	6	7	8	0	8	11	4	0	42	150	130	39	76	25	10	207		0	0	0	1	1	2	0	0	2	0	0	0	0	0	0	0	0
family	Cobitidae	0	0	0	0	0	0	0	0	0	0	0	0	0	0	0	0	0	0	0	1	0	0	0	0	0	0	0	0	0	0		0	0	0	0	0	0	0	0	0	0	1	0	0	0	0	0	0
family	Coccinellidae	0	0	0	0	0	0	0	0	0	0	0	0	0	0	0	0	0	0	0	1	0	0	0	0	0	0	0	0	0	0		0	0	0	0	0	0	0	0	0	0	0	0	0	0	0	0	0
family	Coccomyxaceae	1	3	4	1	1	12	7	2	9	1	3	4	6	9	4	9	2	1	18	429	11	8	0	7	9	6	4	0	0	4		8	6	6	7	2	3	6	2	1	7	6	1	3	1	1	4	1
family	Codonosigidae	17	21	33	54	20	77	182	41	58	9	5	24	50	37	14	10	6	44	519	5567	24	30	9	17	11	9	8	0	1	6		54	33	110	221	193	30	43	18	12	65	50	67	57	19	36	31	35
family	Coelacanthidae	3	4	5	5	2	15	19	2	12	1	3	6	6	10	1	1	3	4	56	206	8	6	3	3	1	0	0	1	5	0		11	3	6	12	11	4	15	5	4	6	3	5	12	3	8	4	5
family	Coliidae	1	0	1	1	0	0	0	0	0	0	0	0	0	0	0	0	0	0	9	52	0	0	1	2	1	1	0	0	0	0		0	0	0	1	1	0	1	0	0	0	1	0	3	4	3	3	2
family	Columbidae	3	5	1	2	5	8	11	4	6	0	1	3	5	5	1	2	0	4	89	973	1	1	0	2	0	1	0	0	0	2		12	11	5	22	20	7	37	3	2	23	12	23	11	6	7	11	7
family	Colwelliaceae	0	0	6	8	3	2	3	0	1	1	2	0	0	1	0	3	0	0	14	6	2	0	110	155	105	182	114	23	33	140		0	1	12	2	1	0	0	0	3	2	0	0	0	0	1	0	0
family	Comamonadaceae	6	7	68	98	43	23	36	0	14	30	9	12	0	8	8	50	32	4	132	81	25	7	241	459	353	344	338	78	71	398		5	13	62	16	12	13	1	7	14	42	0	1	3	0	8	3	0
family	Competibacteraceae	3	2	62	59	51	3	5	0	0	1	0	2	0	4	9	63	12	2	69	11	5	1	193	236	327	762	1166	50	44	144		2	6	42	1	2	1	0	0	0	13	0	0	1	0	1	0	0
family	Conexibacteraceae	6	9	31	69	19	35	31	0	8	16	9	6	0	1	9	31	34	0	92	59	18	0	44	104	83	19	33	28	6	238		0	0	7	6	2	4	0	2	19	0	0	0	2	0	0	0	0
family	Coniophoraceae	0	1	0	0	0	0	0	0	0	0	0	0	0	0	0	0	0	0	2	6	0	0	0	1	0	1	0	0	0	1		0	0	0	0	0	0	0	0	0	0	0	0	0	0	0	0	0
family	Convolvulaceae	0	0	0	0	0	0	0	0	0	0	0	0	0	0	0	0	0	0	0	2	0	0	1	0	1	0	0	0	0	0		0	0	0	0	0	0	0	0	0	0	0	0	0	0	0	0	0
family	Corallinaceae	0	0	0	0	0	0	0	0	0	0	0	0	0	0	0	0	0	0	0	0	0	0	0	0	4	1	0	0	0	0		0	0	0	0	0	0	0	0	0	0	0	0	0	0	0	0	0
family	Cordycipitaceae	3	3	3	5	2	2	1	2	0	1	2	0	2	0	1	0	1	2	11	35	2	0	1	2	3	0	2	1	0	1		1	0	1	1	1	1	2	1	1	0	2	2	0	0	0	0	1
family	Coreidae	0	0	0	0	0	0	0	0	0	0	0	0	0	0	0	0	0	0	0	0	0	0	0	0	0	0	0	0	0	0		0	0	0	0	0	0	0	1	0	0	0	0	0	0	0	0	0
family	Coriobacteriaceae	0	0	1	3	1	2	3	0	1	0	0	0	0	1	0	0	0	0	3	3	0	0	2	14	7	4	6	1	0	10		0	1	1	0	0	2	0	0	2	1	0	0	0	0	0	0	0
family	Coriolaceae	0	0	1	1	1	1	1	0	0	0	0	0	0	1	0	0	0	1	5	32	0	0	2	2	6	3	1	1	5	1		2	1	2	0	2	0	0	0	0	1	1	0	0	1	2	0	1
family	Corvidae	0	0	2	1	0	2	3	0	0	0	0	0	0	0	0	0	0	0	18	76	1	0	0	0	0	0	0	0	0	0		1	3	1	1	1	5	10	0	0	5	2	2	0	1	2	0	1
family	Corydiidae	0	0	0	0	0	0	0	0	0	0	0	0	0	0	0	0	0	0	0	0	0	0	0	0	0	0	0	0	0	0		0	0	0	0	0	0	0	0	0	0	0	0	0	0	0	0	0
family	Corynebacteriaceae	8	18	81	147	56	33	49	0	14	46	55	16	1	4	13	54	47	20	126	149	43	4	32	79	112	25	34	27	4	220		0	1	9	13	11	13	0	3	22	0	0	0	2	0	1	0	1
family	Coscinodiscaceae	0	0	0	0	0	0	0	0	0	0	0	0	0	0	0	0	0	0	0	0	0	0	3	0	2	3	0	2	2	0		0	0	0	0	0	0	0	0	0	0	0	0	0	0	0	0	0
family	Cottidae	0	0	0	0	0	1	0	0	0	0	0	0	0	0	0	0	0	0	0	0	0	0	0	0	0	0	0	0	0	0		0	0	0	0	0	0	0	0	0	0	0	0	0	0	0	0	0
family	Coxiellaceae	0	0	1	2	0	1	0	0	1	1	0	0	0	3	0	0	0	0	4	1	1	1	10	10	13	17	16	3	3	8		1	0	4	0	0	0	0	0	0	0	0	0	0	0	0	0	0
family	Crambidae	0	0	0	0	0	0	0	0	0	1	0	0	0	0	0	0	0	0	1	15	0	0	0	0	0	0	0	0	2	0		0	0	0	0	0	0	0	0	0	0	0	0	0	0	0	0	0
family	Craniidae	0	0	0	0	0	0	0	0	0	0	0	0	0	0	0	0	0	0	0	0	0	0	0	0	0	0	0	0	0	0		0	0	0	0	0	0	0	0	0	0	0	0	0	0	0	0	0
family	Criblamydiaceae	0	0	2	1	0	1	0	0	0	1	1	1	0	1	0	1	0	0	3	5	1	1	5	6	2	9	6	4	2	4		0	0	3	0	0	0	0	0	0	0	0	0	0	0	0	0	0
family	Cricetidae	10	26	15	36	14	38	42	18	23	15	12	47	19	32	3	10	15	28	206	990	14	14	7	7	6	4	6	1	1	3		29	12	28	38	44	9	24	9	12	23	12	27	26	31	13	12	13
family	Cryomorphaceae	2	1	35	11	3	80	2	1	1	17	3	19	0	299	0	1	1	2	172	60	17	15	63	160	249	1224	85	40	19	418		1	1	46	10	10	1	0	0	0	3	0	0	0	0	0	0	0
family	Cryptosporangiaceae	3	2	21	30	8	14	14	0	3	7	3	3	0	0	2	6	15	1	17	31	5	0	8	23	22	3	1	6	2	75		1	1	4	3	0	4	0	0	6	0	0	0	0	0	0	0	0
family	Cryptosporidiidae	0	1	3	10	2	2	3	1	0	1	0	0	1	2	0	6	1	2	23	170	0	1	0	0	2	0	2	1	0	1		1	2	1	4	3	3	7	3	1	4	3	2	5	0	0	2	0
family	Ctenidae	0	0	0	0	0	0	0	0	0	0	0	0	0	0	0	0	0	0	0	1	0	0	0	0	0	0	0	0	0	0		0	0	0	0	0	0	0	0	0	0	0	0	0	0	0	0	0
family	Cuculidae	3	1	2	0	0	2	6	0	0	0	0	1	1	0	0	0	0	1	21	160	2	1	0	1	0	1	2	0	0	1		4	5	0	5	5	8	58	3	2	11	9	1	0	1	0	1	2
family	Cucurbitaceae	0	4	2	2	6	9	5	2	1	6	2	12	5	8	3	6	3	1	24	264	2	0	1	2	1	6	2	0	1	2		8	8	12	11	8	1	12	3	1	24	6	2	1	6	3	4	1
family	Culicidae	5	3	7	10	2	22	38	6	12	2	3	7	9	8	3	5	1	7	307	928	6	10	64	16	15	14	12	7	37	10		10	5	13	33	26	6	18	5	4	9	2	9	10	7	12	14	10
family	Culicosporidae	1	0	0	0	0	1	0	0	1	0	0	0	0	2	0	0	0	0	0	4	1	0	0	0	0	0	2	0	0	0		0	0	1	0	0	0	10	0	0	0	1	0	0	0	0	0	0
family	Cunninghamellaceae	0	0	1	3	1	4	0	0	0	0	0	0	0	1	0	0	0	0	5	11	0	0	2	3	0	2	1	1	2	3		0	0	0	0	0	1	0	0	0	0	0	0	0	0	0	0	0
family	Cupressaceae	0	0	0	0	0	0	0	0	0	0	0	0	0	0	0	0	0	0	0	0	0	0	0	0	0	1	0	0	0	1		0	0	0	0	0	0	0	0	0	0	0	0	0	0	0	0	0
family	Curculionidae	1	1	2	4	0	5	2	3	3	0	0	1	0	1	1	0	0	0	126	318	1	0	28	0	1	4	4	1	4	1		3	3	2	7	5	4	14	1	0	2	1	1	0	0	1	0	0
family	Cyanidiaceae	1	0	1	3	0	3	3	0	0	1	1	0	0	0	0	0	0	0	1	6	0	0	3	23	27	30	19	3	0	10		0	0	1	1	0	4	0	0	2	0	0	0	0	1	0	0	0
family	Cyanophoraceae	0	0	0	0	0	0	0	0	0	0	0	0	0	0	0	0	0	0	0	0	0	0	0	1	0	3	0	1	0	1		0	0	0	0	0	0	0	0	0	0	0	0	0	0	0	0	0
family	Cyclobacteriaceae	2	1	83	28	11	73	9	0	5	36	3	26	0	100	0	6	1	2	330	145	63	43	258	1297	1230	2829	348	313	178	763		1	1	133	9	11	2	0	2	4	12	0	0	0	0	0	1	0
family	Cyclopettidae	0	0	0	0	0	0	0	0	0	0	0	0	0	0	0	0	0	0	1	1	0	0	12	0	0	0	0	0	0	0		0	0	0	0	0	0	0	0	0	0	0	0	0	0	0	0	0
family	Cynocephalidae	0	0	1	1	0	4	1	0	0	0	0	0	0	1	0	0	0	0	10	40	2	0	1	1	1	1	0	0	0	0		1	1	0	1	1	2	3	0	0	2	3	2	1	1	1	1	1
family	Cynoglossidae	8	2	5	5	2	4	12	3	2	0	1	2	5	4	0	1	0	4	37	113	4	4	7	3	0	5	2	0	0	1		4	1	2	4	8	5	11	6	2	3	1	5	5	1	4	1	2
family	Cyperaceae	0	0	0	0	0	0	0	0	0	0	0	0	0	0	0	0	0	0	2	0	0	0	0	0	0	0	0	0	0	0		0	0	0	0	0	0	0	0	0	0	0	0	0	0	0	0	0
family	Cyphellophoraceae	0	0	0	0	0	1	0	0	0	0	0	0	0	0	0	0	0	0	0	3	0	0	1	1	3	1	1	0	0	1		0	0	0	0	0	0	0	0	0	0	0	0	0	0	0	0	0
family	Cyprinidae	16	19	29	39	11	79	91	16	59	2	8	23	35	28	8	19	7	25	186	935	35	33	31	4	7	5	11	1	16	8		30	13	46	66	65	27	62	24	21	19	16	36	47	14	37	27	27
family	Cystobacteraceae	3	0	16	33	11	17	15	0	3	7	4	3	0	14	7	16	18	1	50	30	11	1	131	1373	753	452	472	95	45	1117		0	0	16	2	1	8	0	1	5	3	0	0	1	0	1	0	0
family	Cytophagaceae	8	4	127	78	19	210	20	0	11	42	14	29	0	155	16	37	27	3	570	255	80	62	586	2786	3340	5257	922	480	88	1724		3	2	335	10	16	5	0	1	4	8	0	1	6	0	2	1	0
family	Dacrymycetaceae	0	0	0	0	0	1	1	0	0	1	0	0	0	2	0	0	1	0	4	41	0	1	0	0	0	4	0	0	0	1		0	0	2	1	0	0	0	0	0	0	0	0	0	0	0	0	0
family	Daphniidae	10	5	17	33	11	21	25	5	13	0	5	7	10	16	1	9	2	20	502	1311	17	17	98	6	4	11	9	2	22	11		12	5	22	37	35	11	22	8	8	7	4	15	14	7	16	6	11
family	Dasypodidae	1	0	0	1	0	0	1	0	0	0	0	0	0	0	0	0	0	0	5	11	0	0	0	0	1	0	0	0	1	0		1	0	1	0	1	0	0	0	0	0	0	0	0	0	1	0	0
family	Dasyuridae	0	0	0	1	0	0	0	0	0	0	0	0	0	0	0	0	1	0	4	21	0	0	0	0	0	2	0	0	0	0		1	0	0	0	0	0	0	1	0	0	0	0	0	0	0	0	0
family	Debaryomycetaceae	2	1	3	10	2	8	14	2	5	2	4	3	3	5	2	4	7	3	31	173	3	2	7	13	11	7	2	1	3	12		6	2	1	9	2	1	3	0	3	12	7	2	5	3	1	1	2
family	Deferribacteraceae	0	2	8	12	3	1	2	0	1	2	0	3	0	3	0	3	1	0	15	10	4	1	18	64	75	53	76	8	20	37		1	0	7	0	0	0	0	1	0	1	0	0	0	0	1	0	0
family	Dehalococcoidaceae	0	0	2	2	2	0	0	0	0	0	0	0	0	1	0	1	0	0	6	2	0	0	3	16	41	25	31	7	5	27		0	0	0	0	0	0	0	0	1	0	0	0	0	0	0	0	0
family	Deinococcaceae	4	4	36	62	20	21	24	0	6	20	15	11	0	2	5	14	25	4	56	47	11	2	83	255	582	144	146	64	11	393		1	0	10	8	3	5	0	3	13	1	0	0	4	0	0	0	0
family	Deinopidae	0	0	1	0	1	0	0	0	0	0	0	0	0	0	0	0	0	0	0	1	1	0	0	1	0	0	0	0	0	0		0	0	0	0	0	0	0	0	0	0	0	0	0	0	0	0	0
family	Delesseriaceae	0	0	0	0	0	0	0	0	0	0	0	0	0	0	0	0	0	0	0	0	0	0	0	0	0	0	0	0	0	1		0	0	0	0	0	0	0	0	0	0	0	0	0	0	0	0	0
family	Delphacidae	0	0	0	0	0	0	0	0	0	0	0	1	0	0	0	0	0	0	7	28	0	0	5	0	0	0	0	0	0	0		0	1	0	0	0	0	0	0	0	0	0	0	0	0	0	0	0
family	Delphinidae	0	0	0	1	0	1	1	0	0	0	1	0	0	0	0	1	1	0	3	16	0	0	0	0	0	0	0	0	0	2		1	0	2	1	0	0	1	1	0	1	0	0	0	0	0	0	0
family	Dendrocerotaceae	0	0	0	0	0	0	0	0	0	0	0	0	0	0	0	0	0	0	0	0	0	0	0	0	0	1	0	0	0	0		0	0	0	0	0	0	0	0	0	0	0	0	0	0	0	0	0
family	Dermabacteraceae	3	4	17	48	29	6	24	0	3	29	21	1	0	0	5	22	14	15	58	43	18	1	7	21	21	5	6	4	8	51		0	1	5	6	4	2	0	0	7	1	0	0	2	0	0	0	0
family	Dermacoccaceae	4	0	27	34	20	10	22	0	3	18	18	1	0	1	2	22	16	13	40	56	13	1	10	14	21	6	1	2	1	62		3	2	4	3	3	3	0	4	7	0	0	0	0	0	0	0	0
family	Dermateaceae	0	0	0	1	0	2	0	1	0	0	0	1	1	0	0	0	0	0	8	55	0	2	0	1	2	2	1	0	0	2		0	0	1	0	0	0	0	0	0	0	0	1	0	0	0	0	0
family	Dermatophilaceae	2	6	35	70	54	13	51	0	7	51	35	6	0	1	0	31	8	26	85	65	22	0	10	13	23	10	7	3	1	67		0	0	2	5	1	6	0	0	11	0	0	0	1	0	1	0	0
family	Desmidiaceae	0	0	0	0	0	0	0	0	0	0	0	0	0	0	0	0	0	0	0	0	0	0	0	0	1	0	0	0	0	0		0	0	0	0	0	0	0	0	0	0	0	0	0	0	0	0	0
family	Desulfarculaceae	0	0	0	0	0	0	2	0	0	0	0	0	0	1	1	2	1	0	5	3	0	0	4	42	22	14	25	10	29	65		0	0	2	0	0	0	0	0	0	2	0	0	0	0	0	0	0
family	Desulfobacteraceae	7	6	29	38	19	13	7	0	9	12	7	12	0	23	13	36	20	2	102	42	15	6	165	598	519	560	1500	285	1673	456		2	2	54	4	2	6	1	7	6	18	0	0	4	0	5	1	0
family	Desulfobulbaceae	2	1	6	11	8	7	7	0	1	2	2	2	0	6	7	9	7	0	36	14	5	1	61	207	151	172	297	82	164	189		1	1	30	2	1	0	0	1	2	7	0	0	0	0	0	0	0
family	Desulfohalobiaceae	0	0	1	1	0	2	1	0	0	1	0	0	0	2	1	1	3	0	10	7	3	1	31	107	116	83	163	34	80	84		0	0	5	1	0	2	0	1	1	3	0	0	0	0	1	0	0
family	Desulfomicrobiaceae	0	0	0	1	0	1	0	0	0	0	0	0	0	1	0	1	0	0	3	1	2	1	13	28	27	19	27	13	9	30		0	0	3	0	0	0	0	0	0	2	0	0	0	0	0	0	0
family	Desulfonatronumaceae	0	0	0	4	1	1	0	0	0	0	0	0	0	0	1	0	3	0	5	4	0	0	10	34	30	35	46	5	11	19		0	0	0	1	1	0	0	0	0	1	0	0	0	0	0	0	0
family	Desulfovibrionaceae	0	9	45	49	23	13	17	0	2	16	7	3	0	16	9	32	12	2	83	44	11	8	139	518	414	323	464	88	183	416		3	4	33	5	5	2	2	1	3	17	0	0	1	0	5	0	0
family	Desulfurellaceae	0	0	3	2	1	0	1	0	0	0	0	0	0	5	0	0	0	0	7	5	0	0	4	20	9	13	18	5	3	27		0	0	1	0	0	0	0	0	0	0	0	0	0	0	0	0	0
family	Desulfurobacteriaceae	0	0	1	2	0	2	0	0	0	1	1	1	0	6	0	0	0	0	10	2	1	1	12	26	30	24	30	3	7	23		0	1	2	1	0	0	0	0	0	1	0	0	0	0	0	0	0
family	Desulfurococcaceae	0	0	1	0	0	0	2	0	0	2	1	0	0	0	1	0	1	0	4	9	1	0	2	10	5	8	6	3	1	11		0	0	0	0	1	0	0	0	0	0	0	0	0	0	0	0	0
family	Desulfuromonadaceae	0	0	2	4	2	1	0	0	0	0	0	0	0	3	0	3	3	0	10	1	0	0	76	217	127	143	477	40	83	224		0	1	3	0	1	1	0	0	0	4	0	0	1	0	0	0	0
family	Diapheromeridae	0	0	0	0	0	0	0	0	0	0	0	0	0	0	0	0	0	0	0	0	0	0	0	0	0	0	0	0	0	0		1	0	0	0	0	0	0	0	0	0	0	0	0	0	0	0	0
family	Diatrypaceae	0	0	0	0	0	0	0	0	0	0	0	0	0	0	0	0	0	0	3	7	2	0	1	2	2	1	0	0	0	0		0	0	0	0	0	0	0	0	0	1	0	0	0	0	0	0	0
family	Dictyocaulidae	0	0	0	0	0	0	0	0	0	0	0	0	0	0	0	0	0	0	0	1	0	0	0	0	0	0	0	0	0	0		0	0	0	0	0	0	0	0	0	0	0	0	0	0	0	0	0
family	Dictyoglomaceae	0	0	1	1	1	0	0	0	0	0	0	0	0	1	0	1	0	0	1	1	0	0	3	12	29	15	29	3	5	22		0	0	0	0	1	0	0	0	0	0	0	0	0	0	0	0	0
family	Dictyotaceae	0	0	0	0	0	0	0	0	0	0	0	0	0	0	0	0	0	0	0	0	0	0	0	0	0	1	0	1	0	0		0	0	0	0	0	0	0	0	0	0	0	0	0	0	0	0	0
family	Dicyemidae	0	0	0	0	0	0	0	0	0	0	0	0	0	0	0	0	0	0	0	1	0	0	0	0	0	0	0	0	0	0		0	0	0	0	0	0	0	0	0	0	0	0	0	0	0	0	0
family	Didelphidae	3	0	2	2	1	4	8	2	2	1	0	1	0	1	0	2	0	0	16	89	1	0	3	0	3	1	0	0	3	1		0	0	5	6	5	2	7	0	0	1	0	1	2	1	3	0	2
family	Dietziaceae	3	1	17	26	6	4	13	0	3	9	6	1	0	0	3	8	9	3	12	17	8	0	3	16	18	3	1	1	1	27		0	1	4	1	3	2	0	3	9	1	0	0	0	0	0	0	0
family	Dilleniaceae	0	0	0	0	0	0	0	0	0	0	0	0	0	0	0	0	0	0	0	0	0	0	0	0	0	1	0	0	0	0		0	0	0	0	0	0	0	0	0	0	0	0	0	0	0	0	0
family	Diphyllobothriidae	0	0	0	0	0	0	0	0	0	0	0	0	0	0	0	0	0	0	1	1	0	0	0	0	0	0	0	0	0	0		0	0	0	0	1	0	0	0	0	0	0	0	0	0	0	0	0
family	Dipluridae	0	0	0	0	0	0	0	0	0	0	0	0	0	0	0	0	0	0	0	1	0	0	0	0	0	0	0	0	0	0		0	0	0	0	0	0	0	0	0	0	0	0	0	0	0	0	0
family	Dipodascaceae	0	0	2	1	2	1	1	0	0	1	0	0	0	0	0	1	0	0	5	25	1	0	0	3	4	1	0	1	0	2		2	0	3	0	0	0	0	0	0	0	0	0	0	0	0	0	0
family	Dipodidae	0	0	0	1	0	2	2	0	0	0	0	0	1	0	0	0	0	0	6	21	0	0	0	1	0	0	0	0	1	0		0	0	0	0	0	0	0	0	0	0	0	0	0	0	0	0	0
family	Dotillidae	0	0	0	0	0	0	0	0	0	0	0	0	0	0	0	0	0	0	0	1	0	0	0	0	0	0	0	0	0	0		7	0	0	1	0	2	1	1	1	0	0	1	1	1	1	1	1
family	Drosophilidae	6	13	29	53	16	60	67	18	38	8	7	13	26	29	5	15	11	15	359	1792	25	18	54	16	12	22	10	5	16	18		30	29	44	57	39	13	68	10	12	53	45	19	26	6	13	15	12
family	Dugesiidae	0	0	0	0	0	0	0	0	0	0	0	0	0	0	0	0	0	0	1	4	0	0	1	0	0	0	0	0	1	0		0	0	0	0	0	0	0	0	0	0	0	0	0	0	0	0	0
family	Dunaliellaceae	0	0	0	0	0	0	0	0	0	0	0	0	0	0	0	0	0	0	0	0	0	0	0	1	0	0	0	0	0	0		0	0	0	0	0	0	0	0	0	0	0	0	0	0	0	0	0
family	Dytiscidae	0	0	0	0	0	0	0	0	0	0	0	0	0	0	0	0	0	0	0	0	0	0	0	0	0	0	0	0	0	0		0	0	0	0	0	0	0	0	0	0	0	0	0	0	0	0	0
family	Echimyopodidae	0	0	0	0	0	0	0	0	0	0	0	0	0	0	0	0	0	0	0	1	0	0	0	0	0	0	0	0	0	0		0	0	0	0	0	0	0	0	0	0	0	0	0	0	0	0	0
family	Echinidae	0	0	0	0	0	0	0	0	0	0	0	0	0	0	0	0	0	0	1	2	0	0	0	0	0	0	0	0	0	0		0	0	0	0	0	0	0	0	0	0	0	0	0	0	0	0	0
family	Echinometridae	0	0	0	0	0	0	0	0	0	0	0	0	0	0	0	0	0	0	0	1	0	0	0	0	0	0	0	0	0	0		0	0	0	0	0	0	0	0	0	0	0	0	0	0	0	0	0
family	Ectobiidae	1	0	1	2	1	1	4	0	0	1	2	3	1	4	1	1	0	4	10	35	3	4	0	0	0	1	0	0	3	0		0	0	0	4	1	0	22	3	1	1	0	3	3	2	2	3	2
family	Ectocarpaceae	2	0	2	3	1	3	1	0	1	2	2	0	0	2	0	1	0	2	15	49	0	0	7	17	14	7	8	4	0	4		1	1	2	3	3	0	0	0	1	0	1	2	3	1	2	1	1
family	Ectothiorhodospiraceae	12	9	100	115	71	24	26	0	4	19	12	5	0	21	6	81	23	2	157	63	22	13	1692	2308	2205	2991	3420	238	168	935		5	6	280	6	3	7	0	2	10	95	0	0	0	0	7	0	0
family	Edwardsiidae	6	5	16	20	11	23	40	3	9	2	4	7	8	12	3	5	2	6	91	480	14	11	16	11	9	14	7	0	14	8		34	27	37	89	70	17	64	12	4	35	22	37	35	16	26	25	20
family	Eggerthellaceae	0	0	4	6	1	4	4	0	1	1	3	0	0	0	1	0	1	0	5	6	2	1	7	20	16	8	5	4	1	25		0	0	1	1	0	2	0	1	2	0	0	0	0	0	0	0	0
family	Eimeriidae	6	10	26	52	10	46	63	13	32	7	6	6	11	12	9	23	14	11	168	1260	13	6	22	47	49	30	42	1	2	60		23	24	45	48	41	18	60	11	14	39	17	17	35	5	14	10	13
family	Elakatotrichaceae	0	0	0	0	0	0	0	0	0	0	0	0	0	0	0	0	0	0	0	0	0	0	0	0	0	0	0	0	0	1		0	0	0	0	0	0	0	0	0	0	0	0	0	0	0	0	0
family	Elapidae	2	4	5	3	0	4	6	5	4	2	3	5	3	4	3	1	2	3	353	3328	5	4	1	1	0	0	1	0	1	1		16	20	6	41	44	6	20	5	7	28	18	4	5	3	0	2	3
family	Elephantidae	0	0	1	5	1	12	12	0	8	1	0	0	3	0	0	0	0	3	19	38	3	0	1	2	1	2	0	0	1	1		0	1	0	2	2	2	1	0	1	1	2	0	0	0	0	0	0
family	Elusimicrobiaceae	0	0	0	0	0	0	0	0	0	0	0	0	0	1	0	0	0	0	2	0	1	0	0	4	0	1	1	0	0	1		0	0	0	0	0	0	0	0	0	0	0	0	0	0	0	0	0
family	Empusidae	0	0	0	0	0	0	0	0	0	0	0	0	0	0	0	0	0	0	0	0	0	0	0	0	0	0	0	0	0	0		0	0	0	0	0	0	0	0	0	0	0	0	0	0	0	0	0
family	Emydidae	3	1	6	8	5	9	6	1	6	1	0	1	2	4	0	2	0	1	32	145	5	1	2	0	0	3	4	0	5	0		3	3	6	8	7	5	10	7	5	3	0	3	0	2	1	2	1
family	Enchytraeidae	0	0	0	0	0	0	0	0	0	0	0	0	0	0	0	0	0	0	0	0	0	0	0	0	0	0	0	0	0	0		0	0	0	0	0	0	0	0	0	0	0	0	0	0	0	0	0
family	Endromidae	0	0	0	0	0	0	0	0	0	0	0	0	0	0	0	0	0	0	1	1	0	0	0	0	0	0	0	0	0	0		0	0	0	1	0	0	0	0	0	0	0	0	0	0	0	0	0
family	Enterobacteriaceae	13	42	106	150	60	68	70	1	23	34	17	22	6	24	17	59	29	5	328	782	61	37	157	347	301	326	235	49	39	239		29	31	98	34	23	11	7	2	13	58	4	4	11	2	24	9	6
family	Enterococcaceae	0	2	10	8	7	5	4	0	3	2	1	0	0	6	6	5	5	2	20	17	3	3	9	25	34	21	24	5	6	19		1	1	1	1	0	0	1	1	0	2	0	0	1	0	1	0	0
family	Enterocytozoonidae	0	0	0	0	0	0	0	0	0	0	0	0	0	0	0	0	0	0	1	6	0	0	0	1	0	0	0	0	0	0		0	0	0	0	0	1	1	0	0	1	0	0	0	0	0	0	0
family	Entomoneidaceae	0	0	0	0	0	0	0	0	0	0	0	0	0	0	0	0	0	0	0	0	0	0	1	0	0	0	0	0	0	0		0	0	0	0	0	0	0	0	0	0	0	0	0	0	0	0	0
family	Entomoplasmataceae	0	0	0	0	0	0	0	0	0	0	0	0	0	0	0	0	0	0	0	0	0	0	0	0	1	0	1	0	0	0		0	0	0	0	0	8	48	11	7	0	0	1	1	0	2	0	1
family	Ephedraceae	0	0	0	0	0	0	0	0	0	0	0	0	0	0	0	0	0	0	0	0	0	0	0	0	0	0	0	0	0	0		0	0	0	0	0	0	0	0	0	0	0	0	0	0	0	0	0
family	Ephemerellidae	0	0	0	0	0	0	0	0	0	0	0	0	0	0	0	0	0	0	0	0	0	0	0	0	0	0	0	0	0	0		0	0	0	0	0	0	1	0	0	0	0	0	0	0	0	0	0
family	Equidae	1	1	2	2	1	4	3	1	2	1	2	2	2	1	1	0	1	1	14	31	1	0	0	1	0	3	0	0	0	1		1	0	1	0	1	0	1	0	0	1	0	0	0	1	0	0	1
family	Erebidae	0	0	0	1	0	0	0	0	0	0	0	0	0	0	0	0	0	0	0	0	0	0	0	0	0	0	0	0	0	0		0	0	0	0	0	0	0	0	0	0	0	0	0	0	0	0	0
family	Eresidae	25	17	50	52	23	95	116	23	66	2	10	23	48	35	13	16	12	36	414	1525	52	47	55	8	6	23	22	8	60	19		64	27	58	97	86	30	57	20	13	34	32	42	44	18	30	20	27
family	Ergasilidae	0	0	0	0	0	0	0	0	0	0	0	0	0	0	0	0	0	0	0	0	0	0	2	0	0	2	3	0	0	0		0	0	0	0	0	0	0	0	0	0	0	0	0	0	0	0	0
family	Erinaceidae	0	0	1	0	0	0	1	1	0	0	0	0	0	0	0	0	0	0	18	51	0	0	1	5	1	0	2	1	1	0		0	0	0	3	0	0	0	0	0	1	0	0	1	0	0	0	0
family	Eriphiidae	0	0	0	1	0	0	0	0	0	0	0	0	0	0	0	0	0	0	2	2	0	0	0	0	0	0	0	0	0	0		0	0	15	0	0	0	0	0	0	0	0	0	0	0	0	0	0
family	Erysipelotrichaceae	0	0	7	0	1	1	2	0	0	1	1	1	0	2	0	0	0	0	4	5	0	0	6	13	21	16	12	3	1	13		0	0	0	0	0	80	214	53	55	1	0	0	0	0	0	0	0
family	Erysiphaceae	0	0	1	2	0	0	0	0	0	1	2	0	0	1	0	0	0	1	6	24	1	1	0	0	0	0	1	0	0	0		1	0	2	0	0	0	1	0	0	0	0	0	0	0	1	0	0
family	Erythrobacteraceae	10	9	484	1343	10	13	13	0	5	10	6	14	0	928	2	10	9	255	1157	626	174	8	105	372	207	385	172	85	11	6118		5	6	16	4	3	1	0	0	4	9	0	0	0	0	0	0	0
family	Esocidae	0	0	0	0	0	0	0	0	0	0	0	0	0	0	0	0	0	0	0	2	0	0	0	0	0	0	0	0	0	0		0	0	0	0	0	0	0	0	0	0	0	0	0	0	0	0	0
family	Estrildidae	0	0	0	0	0	1	0	0	0	0	0	0	0	0	0	0	0	0	2	6	0	0	1	0	0	0	0	0	0	0		0	0	0	0	0	0	0	0	0	0	0	0	0	0	0	0	0
family	Eubacteriaceae	0	0	4	6	4	1	5	0	0	3	0	1	0	7	0	0	1	1	9	7	1	0	6	39	37	21	18	4	4	28		0	1	2	0	0	2	1	0	0	1	0	0	0	0	0	0	0
family	Euglenaceae	0	0	0	0	0	0	0	0	0	0	0	0	0	0	0	0	0	0	0	0	0	0	0	0	0	0	1	0	0	1		0	0	0	0	0	0	0	0	0	0	0	0	0	0	0	0	0
family	Eulimnogammaridae	0	0	0	0	0	0	0	0	0	0	0	0	0	0	0	0	0	0	0	2	0	0	0	0	0	0	0	0	0	0		0	0	0	0	0	0	0	0	0	0	0	0	0	0	0	0	0
family	Eunicidae	0	0	0	0	0	0	0	0	0	0	0	0	0	0	0	0	0	0	0	0	0	0	0	0	1	0	0	0	0	0		0	0	0	0	0	0	0	0	0	0	0	0	0	0	0	0	0
family	Eunotiaceae	0	0	0	0	0	0	0	0	0	0	0	0	0	0	0	0	0	0	0	0	0	0	39	17	5	30	16	27	64	6		0	0	0	0	0	0	0	0	0	0	0	0	0	0	0	0	0
family	Euphausiidae	0	0	0	0	0	0	0	0	0	0	0	0	0	0	0	0	0	0	4	10	0	0	0	0	0	0	0	0	0	0		0	0	0	0	0	0	0	0	0	0	0	0	0	0	0	0	0
family	Euphorbiaceae	1	0	1	5	1	7	4	2	4	0	2	4	0	1	0	1	0	0	12	57	2	1	3	9	4	12	7	0	1	12		1	1	2	2	0	2	5	2	0	2	0	0	2	1	1	0	0
family	Eupodiscaceae	0	0	0	0	0	0	0	0	0	0	0	0	0	0	0	0	0	0	0	0	0	0	4	1	3	2	1	3	4	2		0	0	0	0	0	0	0	0	0	0	0	0	0	0	0	0	0
family	Eurypygidae	0	0	0	0	0	0	1	0	0	0	0	0	0	0	0	0	0	0	5	19	0	0	0	0	0	0	0	0	0	0		0	0	1	1	1	2	2	0	0	1	1	0	0	0	0	0	0
family	Euscorpiidae	0	0	0	0	0	0	0	0	0	0	0	0	0	0	0	0	0	0	0	0	0	0	0	0	0	0	0	0	0	0		0	0	0	0	0	0	0	0	0	0	0	0	0	0	0	0	0
family	Fabaceae	6	9	10	13	4	16	32	7	11	4	2	10	7	13	5	10	4	10	96	840	10	7	4	7	14	11	6	0	3	11		14	9	20	21	15	3	14	4	5	13	13	43	14	10	6	11	7
family	Falconidae	0	0	1	0	0	0	0	0	1	1	0	0	0	0	0	0	0	0	1	12	0	0	0	0	0	0	0	0	1	0		0	0	0	0	0	0	0	0	0	0	0	0	0	0	0	0	0
family	Felidae	0	1	0	2	0	0	1	1	0	1	1	1	0	0	0	0	0	0	7	27	0	0	0	1	0	1	1	0	0	1		1	0	2	1	1	1	1	1	1	1	0	1	1	0	1	0	0
family	Ferrimonadaceae	1	0	8	12	5	4	2	0	1	0	0	1	0	1	0	5	1	0	13	10	2	0	56	79	74	111	73	11	4	62		0	1	10	0	1	0	0	0	1	3	0	0	0	0	1	0	0
family	Ferrovaceae	0	0	0	0	0	0	0	0	0	0	0	0	0	0	0	0	0	0	1	2	1	0	6	13	9	5	9	0	4	6		0	0	5	0	0	0	0	0	0	1	0	0	0	0	0	0	0
family	Fervidicoccaceae	0	0	0	0	0	0	0	0	0	0	0	0	0	0	0	0	0	0	0	0	0	0	0	2	0	0	0	1	1	0		0	0	0	0	0	0	0	0	0	0	0	0	0	0	0	0	0
family	Fervidobacteriaceae	0	0	0	0	0	1	1	0	0	0	0	0	0	1	0	0	0	0	5	0	0	0	3	17	22	17	10	4	3	27		0	0	0	0	0	0	0	0	0	0	0	0	0	0	0	0	0
family	Fibrobacteraceae	0	0	0	0	0	0	0	0	0	0	0	0	0	0	0	0	0	0	0	0	0	0	1	16	12	4	6	1	0	15		0	0	0	1	1	1	0	0	0	0	0	0	0	0	0	0	0
family	Figitidae	0	0	0	0	0	0	0	0	0	0	0	0	0	0	0	0	0	0	0	0	0	0	0	0	0	0	0	0	0	0		0	0	0	0	0	0	0	0	0	1	0	0	0	0	0	0	0
family	Filistatidae	0	0	0	0	0	0	0	0	0	0	0	0	0	0	0	0	0	0	0	2	0	0	0	0	0	0	0	0	0	0		0	0	0	0	0	0	0	0	0	0	0	0	0	0	0	0	0
family	Fimbriimonadaceae	0	0	0	1	0	0	2	0	0	1	0	0	0	2	0	0	1	0	1	0	0	0	17	75	91	31	26	16	0	91		0	0	1	0	0	1	0	0	0	1	0	0	0	0	0	0	0
family	Flammeovirgaceae	0	0	47	9	5	84	5	0	0	16	4	16	0	68	3	4	5	0	214	103	35	22	403	4155	2765	9096	907	757	57	2329		2	0	125	2	2	1	0	0	3	1	0	0	1	0	0	1	0
family	Flatidae	0	0	0	0	0	0	0	0	0	0	0	0	0	0	0	0	0	0	0	0	0	0	0	1	0	0	0	0	0	0		0	0	0	0	0	0	0	0	0	0	0	0	0	0	0	0	0
family	Flaviviridae	0	0	0	0	0	1	1	0	1	0	0	0	0	0	0	0	0	0	0	0	0	0	0	0	0	0	0	0	2	0		0	0	0	0	0	0	0	0	0	0	0	0	0	0	0	0	0
family	Flavobacteriaceae	47	21	2776	676	109	818	56	0	31	1556	202	1579	1	3679	28	80	38	24	6178	4365	1916	1854	1142	3023	2984	13351	1114	3022	589	25658		68	15	1038	2113	2054	22	0	19	31	73	0	0	8	1	10	15	0
family	Formicidae	22	21	30	38	20	75	112	21	58	8	17	30	60	44	7	21	7	32	527	2603	42	24	66	7	9	11	3	0	15	4		47	38	82	144	104	31	76	22	11	42	32	57	52	39	38	55	28
family	Fragilariaceae	0	0	0	0	0	0	0	0	0	0	0	0	0	0	0	0	0	0	0	0	0	0	14	7	6	26	7	13	26	0		0	0	0	0	0	0	0	0	0	0	0	0	0	0	0	0	0
family	Francisellaceae	1	0	10	10	7	0	0	0	0	1	0	0	0	2	0	7	0	0	11	7	2	0	1	10	7	17	20	2	3	10		0	0	5	0	0	1	0	0	2	1	0	0	2	0	2	0	0
family	Frankiaceae	22	16	85	183	31	64	70	0	24	47	27	9	0	1	24	72	79	4	144	131	35	0	134	159	187	36	53	86	40	711		2	0	34	17	11	32	0	12	47	0	0	1	4	0	0	0	0
family	Fringillidae	0	0	0	0	3	3	3	1	0	0	0	0	3	1	0	1	0	0	10	46	0	1	0	3	0	2	0	0	0	0		0	0	6	1	0	1	2	0	0	4	1	0	0	1	0	1	0
family	Fucaceae	0	0	0	0	0	0	0	0	0	0	0	0	0	0	0	0	0	0	0	0	0	0	0	0	3	0	0	0	0	0		0	0	0	0	0	0	0	0	0	0	0	0	0	0	0	0	0
family	Fulgoridae	0	0	0	0	0	0	0	0	0	0	0	0	0	0	0	0	0	0	0	2	0	0	0	0	0	0	0	0	0	0		0	0	0	0	0	0	0	0	0	0	0	0	0	0	0	0	0
family	Funariaceae	0	1	0	4	0	4	1	1	0	1	2	3	1	0	0	0	0	1	13	55	2	0	1	7	5	5	6	1	1	8		0	0	2	1	1	0	0	0	0	0	1	0	0	0	0	0	0
family	Fusobacteriaceae	0	2	13	6	3	12	2	0	1	1	0	2	0	5	1	2	1	0	40	9	3	1	10	24	31	20	26	2	3	20		5	1	3	1	1	2	4	0	1	0	0	0	1	1	1	0	0
family	Gadidae	0	0	1	1	1	0	0	0	0	1	0	0	0	0	0	0	0	1	0	2	0	0	2	1	0	1	1	0	0	3		0	0	1	0	0	0	0	0	0	0	0	0	0	0	0	0	0
family	Galagidae	0	0	0	0	0	0	0	0	0	0	0	0	0	0	0	0	0	0	3	7	0	0	1	0	1	1	0	1	0	0		1	0	0	0	0	0	0	0	0	0	0	0	0	0	0	0	0
family	Galatheidae	0	0	0	0	0	0	0	0	0	0	0	0	0	0	0	0	0	0	0	0	0	0	0	0	0	0	0	0	0	0		0	0	0	0	1	0	0	0	0	0	0	0	0	0	0	0	0
family	Gallionellaceae	0	0	5	7	5	0	0	0	0	0	1	1	0	2	0	6	0	0	8	3	1	0	20	27	24	45	43	2	34	19		1	1	11	1	0	0	0	0	0	6	0	0	0	0	1	0	0
family	Gammaridae	0	0	0	0	0	0	0	0	0	0	0	0	0	0	0	0	0	0	3	4	0	0	0	0	0	0	0	0	0	0		0	0	0	0	0	0	0	0	0	0	0	0	0	0	0	0	0
family	Gaviidae	1	0	0	1	0	3	1	1	0	0	0	1	0	0	0	0	0	0	6	45	0	0	0	0	0	0	0	0	0	0		0	0	1	4	0	2	4	1	0	3	2	0	1	1	1	0	1
family	Gecarcinidae	0	0	0	0	0	0	0	0	0	0	0	0	0	0	0	0	0	0	13	32	0	0	0	0	0	0	0	0	0	0		0	0	0	0	0	0	0	0	0	0	0	0	0	0	0	0	0
family	Gekkonidae	0	0	0	0	0	0	0	0	0	0	0	0	0	0	0	0	0	0	0	2	0	0	0	0	0	0	0	0	0	0		0	0	0	0	0	0	0	0	0	0	0	0	0	0	0	0	0
family	Gelechiidae	0	0	0	0	0	0	0	0	1	0	0	0	0	0	0	0	0	0	4	3	0	0	0	0	0	0	0	0	0	0		0	0	1	0	0	1	0	0	0	0	1	0	0	0	0	0	0
family	Gelidiaceae	0	0	0	0	0	0	0	0	0	0	0	0	0	0	0	0	0	0	0	0	0	0	0	0	0	1	0	0	0	0		0	0	0	0	0	0	0	0	0	0	0	0	0	0	0	0	0
family	Geminigeraceae	3	3	5	14	0	11	8	1	2	1	1	1	6	11	4	9	3	0	31	343	8	6	6	17	20	9	10	2	1	6		9	2	9	9	13	2	10	3	3	9	6	2	1	1	0	3	2
family	Gemmatimonadaceae	0	0	1	3	1	0	1	0	0	0	0	0	0	0	2	5	2	0	8	1	0	0	279	1060	626	340	379	279	35	2414		0	0	2	0	0	0	0	0	0	1	0	0	0	0	0	0	0
family	Gentianaceae	0	0	0	0	0	0	0	0	0	0	0	0	0	0	0	0	0	0	0	0	0	0	0	0	0	0	0	0	0	0		0	0	0	0	0	0	0	0	0	0	0	0	0	0	0	0	0
family	Geobacteraceae	5	4	12	14	8	3	4	0	1	4	1	4	0	12	7	11	6	0	37	14	5	1	133	558	332	381	606	133	198	629		1	2	15	2	1	1	0	2	4	6	0	0	2	0	0	0	0
family	Geodermatophilaceae	18	25	103	191	44	61	96	0	25	50	35	31	0	1	17	85	71	16	131	128	40	4	133	127	200	52	29	81	37	755		0	0	21	15	13	31	1	12	54	0	0	0	9	0	0	0	0
family	Geodiidae	0	0	0	1	0	0	0	0	0	0	0	0	0	0	0	0	0	0	0	0	0	0	0	0	0	0	0	0	0	0		0	0	0	0	0	0	0	0	0	0	0	0	0	0	0	0	0
family	Geoemydidae	0	0	0	0	0	0	0	0	0	0	0	0	0	0	0	0	0	0	0	0	0	0	0	0	0	0	0	0	0	0		0	0	0	0	0	0	0	0	0	0	0	0	0	0	0	0	0
family	Geometridae	0	0	0	0	0	0	1	0	0	0	0	0	0	0	0	0	0	0	0	13	0	0	0	0	0	0	0	0	0	0		0	0	0	0	0	0	0	0	0	0	0	0	0	0	1	0	0
family	Geraniaceae	0	0	0	0	0	0	0	0	0	0	0	0	0	0	0	0	0	0	0	0	0	0	0	0	0	1	0	0	0	2		0	0	0	0	0	0	0	0	0	0	0	0	0	0	0	0	0
family	Gerridae	0	0	0	0	0	0	0	0	0	0	0	0	0	0	0	0	0	0	0	1	0	0	0	0	0	0	0	0	0	0		0	0	0	0	0	0	0	0	0	0	0	0	0	0	0	0	0
family	Geryonidae	0	0	0	0	0	0	0	0	0	0	0	0	0	0	0	0	0	0	0	2	0	0	0	0	0	0	0	0	0	0		0	0	0	0	0	0	0	0	0	0	0	0	0	0	0	0	0
family	Gigantactinidae	0	0	0	0	0	0	0	0	0	0	0	0	0	0	0	0	0	0	0	1	0	0	0	0	0	0	0	0	0	0		0	0	0	0	0	0	0	0	0	0	0	0	0	0	0	0	0
family	Gigartinaceae	0	6	1	8	2	5	3	0	5	3	5	5	1	1	0	1	2	2	7	15	1	0	4	18	3	6	7	2	3	8		1	0	4	2	3	2	1	0	3	0	0	0	10	1	1	2	2
family	Glaucocystaceae	0	0	0	0	0	0	0	0	0	0	0	0	0	0	0	0	0	0	0	0	0	0	0	0	0	2	1	0	0	0		0	0	0	0	0	0	0	0	0	0	0	0	0	0	0	0	0
family	Gloeophyllaceae	0	0	0	0	0	0	0	0	0	0	0	0	0	0	0	0	1	0	0	2	0	0	1	0	3	0	1	0	0	1		0	0	0	1	0	0	0	0	0	0	0	0	0	0	0	0	0
family	Glomeraceae	0	3	3	5	1	3	4	0	4	2	2	3	3	2	1	2	0	4	14	66	2	2	12	7	11	12	6	1	14	9		8	3	3	2	1	2	5	3	3	6	3	5	0	2	0	0	0
family	Glomerellaceae	1	1	3	3	0	3	6	2	3	1	1	3	0	2	3	2	0	1	15	155	1	2	1	5	4	8	5	0	1	5		0	3	6	6	7	4	3	2	0	3	1	2	3	2	1	0	1
family	Glomeridae	0	0	0	0	0	0	0	0	0	0	0	0	0	0	0	0	0	0	0	1	0	0	0	0	0	0	0	0	0	0		0	0	0	0	0	0	0	0	0	0	0	0	0	0	0	0	0
family	Glossinidae	0	0	0	0	0	0	0	0	0	0	0	0	0	0	0	0	0	0	0	0	0	0	0	1	0	0	0	0	0	0		0	0	0	0	0	0	0	0	0	0	0	0	0	0	0	0	0
family	Glossiphoniidae	20	18	37	47	18	81	81	8	64	2	11	22	46	31	8	11	5	21	244	1306	34	22	10	6	2	2	3	0	7	3		33	43	39	68	59	53	179	29	29	90	43	62	56	35	58	37	46
family	Glycomycetaceae	18	11	29	63	18	23	25	0	8	21	10	7	0	2	10	28	39	8	49	42	15	2	24	36	62	15	17	12	4	124		0	0	8	6	7	8	0	0	12	0	0	0	3	0	0	0	0
family	Gnathiidae	0	0	0	0	0	0	0	0	0	0	0	0	0	0	0	0	0	0	0	0	0	0	0	0	0	1	0	0	0	0		0	0	0	0	0	0	0	0	0	0	0	0	0	0	0	0	0
family	Gobiidae	0	0	0	0	0	0	0	0	0	0	0	0	0	0	0	0	0	0	0	0	0	0	0	0	0	0	1	0	0	0		0	0	0	0	0	0	0	0	0	0	0	0	0	0	0	0	0
family	Gomphonemataceae	0	0	0	0	0	0	0	0	0	0	0	0	0	0	0	0	0	0	0	0	0	0	37	11	12	22	8	11	29	1		0	0	0	0	0	0	0	0	0	0	0	0	0	0	0	0	0
family	Gonodactylidae	0	0	0	0	0	0	0	0	0	0	0	0	0	0	0	0	0	0	2	4	0	0	0	0	0	0	0	0	0	0		0	0	0	0	0	0	0	0	0	0	0	0	0	0	0	0	0
family	Gonyaulacaceae	0	0	0	0	0	0	0	0	0	0	0	0	0	0	0	0	0	0	0	0	0	0	0	0	0	1	0	0	0	0		0	0	0	0	0	0	0	0	0	0	0	0	0	0	0	0	0
family	Gordoniaceae	14	11	94	172	42	43	68	0	13	34	36	6	0	2	18	77	74	7	134	124	38	0	46	67	97	32	33	35	15	248		0	1	9	10	8	17	0	10	36	0	0	0	6	0	1	1	0
family	Gracilariaceae	0	0	0	0	0	0	0	0	0	0	0	0	0	0	0	0	0	0	0	0	0	0	0	0	3	1	1	0	0	0		0	0	0	0	0	0	0	0	0	0	0	0	0	0	0	0	0
family	Grapsidae	1	2	3	3	3	2	2	0	1	2	3	2	3	0	0	2	1	0	2	11	0	1	0	0	0	0	0	0	2	0		0	0	1	2	2	7	10	9	8	0	0	3	3	2	3	2	3
family	Gregarinidae	0	0	1	2	1	0	1	0	1	2	0	1	0	0	0	1	0	0	0	10	0	0	1	1	0	0	2	1	0	2		5	0	0	0	0	1	0	0	0	0	0	2	0	0	0	0	1
family	Gruidae	0	0	0	1	0	0	1	0	0	0	0	0	0	0	1	0	0	0	5	44	1	0	1	0	0	0	1	0	0	0		0	1	1	0	1	5	38	2	1	4	1	1	0	0	1	0	1
family	Gryllidae	0	0	0	0	0	0	0	0	0	0	0	0	0	0	0	0	0	0	5	11	0	0	2	0	1	0	0	0	0	0		0	0	0	0	0	0	0	0	0	0	0	0	0	0	0	0	0
family	Grylloblattidae	0	0	0	0	0	0	0	0	0	0	0	0	0	0	0	0	0	0	1	0	0	0	0	0	0	0	0	0	0	0		0	0	0	0	0	0	0	0	0	0	0	0	0	0	0	0	0
family	Gymnodiniaceae	0	0	0	0	0	0	0	0	0	0	0	0	0	0	0	0	0	0	1	0	0	0	0	1	0	1	3	0	0	0		0	0	0	0	0	0	0	0	0	0	0	0	0	0	0	0	0
family	Haemonchidae	2	3	5	8	4	9	9	2	6	0	2	0	4	5	1	2	2	5	38	244	4	7	2	4	4	5	3	4	10	3		9	2	5	5	7	5	25	4	2	8	2	3	2	3	6	5	2
family	Haemoproteidae	0	0	0	0	0	0	0	0	0	0	0	0	0	0	0	0	0	0	0	0	0	0	0	0	0	0	0	0	0	0		0	0	0	0	0	0	0	0	0	0	0	0	0	0	0	0	0
family	Hahellaceae	3	0	39	47	36	15	6	0	7	6	3	2	0	2	1	40	7	2	68	25	11	5	201	411	362	372	345	37	40	134		4	2	51	1	1	3	0	2	2	24	0	0	1	0	1	0	0
family	Halanaerobiaceae	0	1	4	4	1	1	3	0	0	0	0	0	0	5	1	7	2	1	12	3	4	0	12	52	81	45	56	16	3	56		0	0	4	1	3	1	1	1	3	0	0	0	0	0	0	0	0
family	Haliotidae	0	0	0	1	0	0	0	0	0	0	1	0	0	0	0	1	0	0	2	2	1	0	0	0	3	1	0	0	0	2		0	0	0	0	0	0	0	0	0	0	0	0	0	0	0	0	0
family	Haliplidae	0	0	0	0	0	0	0	0	0	0	0	0	0	0	0	0	0	0	0	0	0	0	0	0	0	0	1	0	0	0		0	0	0	0	0	0	0	0	0	0	0	0	0	0	0	0	0
family	Halobacteriaceae	1	5	9	13	3	17	13	0	8	14	11	16	0	1	4	7	5	0	16	19	3	1	44	1978	1757	78	852	34	4	195		2	2	14	13	9	7	0	1	12	2	0	1	1	0	3	1	0
family	Halobacteriovoraceae	0	0	1	1	1	1	0	0	0	0	0	0	0	0	1	3	1	0	10	1	0	0	2	14	4	18	6	2	1	5		0	0	1	0	0	0	0	0	0	0	0	0	0	0	0	0	0
family	Halobacteroidaceae	2	2	4	4	2	3	0	1	0	1	2	0	1	5	0	3	0	0	14	27	2	0	9	76	97	63	71	13	14	76		2	3	3	1	2	2	5	2	0	5	1	0	1	0	0	0	0
family	Haloferacaceae	3	2	11	16	6	7	10	0	3	3	2	0	0	1	2	7	10	0	17	23	7	0	43	3014	2277	82	565	29	11	197		0	0	6	1	1	5	0	4	12	2	0	0	1	0	2	0	0
family	Halomonadaceae	11	23	62	79	44	34	27	0	16	10	3	16	0	16	6	38	9	3	130	67	32	10	309	651	621	574	546	49	38	305		13	17	77	13	13	4	0	5	10	46	0	0	2	0	7	0	0
family	Haloplasmataceae	0	0	0	0	0	0	0	0	0	0	0	0	0	0	0	0	0	0	1	0	0	0	2	7	6	4	4	1	0	3		0	0	0	0	0	0	0	0	0	0	0	0	0	0	0	0	0
family	Halothiobacillaceae	1	1	9	10	6	2	0	0	0	2	2	2	0	3	1	6	3	1	4	5	1	0	7	7	14	29	23	5	3	7		0	0	10	1	1	1	0	0	2	4	0	0	0	0	0	0	0
family	Halymeniaceae	0	0	0	0	0	0	0	0	0	0	0	0	0	0	0	0	0	0	0	0	0	0	0	0	2	2	1	1	0	0		0	0	0	0	0	0	0	0	0	0	0	0	0	0	0	0	0
family	Harpacticidae	0	0	0	0	0	0	0	0	0	0	0	0	0	0	0	0	0	0	4	8	0	0	17	0	1	1	1	1	0	0		0	0	0	0	0	0	0	0	0	0	0	0	0	0	0	0	0
family	Harpagophoridae	0	0	0	0	0	0	0	0	0	0	0	0	0	0	0	0	0	0	0	0	0	0	0	0	0	0	0	1	0	0		0	0	0	0	0	0	0	0	0	0	0	0	0	0	0	0	0
family	Harpochytriaceae	0	0	0	0	0	0	0	0	0	0	0	0	0	0	0	0	0	0	0	0	0	0	0	0	0	1	0	0	0	1		0	0	0	0	0	0	0	0	0	0	0	0	0	0	0	0	0
family	Harrimaniidae	39	21	71	84	36	113	138	23	84	7	19	34	75	54	12	24	9	37	328	980	42	45	37	13	12	12	7	0	86	7		46	30	71	108	93	100	285	57	40	40	38	61	64	31	58	50	39
family	Hartmannellidae	0	0	0	0	0	0	0	0	0	0	0	0	0	0	0	0	0	0	0	0	0	0	0	0	2	11	0	0	0	0		0	0	0	0	0	0	0	0	0	0	0	0	0	0	0	0	0
family	Helicobacteraceae	1	1	5	5	6	4	7	0	0	0	2	1	0	7	1	3	0	0	33	24	5	1	10	32	36	30	24	3	2	28		1	1	7	1	0	1	0	0	1	0	0	2	0	0	1	0	0
family	Heliobacteriaceae	0	0	0	1	0	4	1	0	1	0	0	0	0	0	0	0	0	0	0	0	0	0	5	16	16	13	12	1	2	22		0	0	0	0	0	0	0	0	0	0	0	0	0	0	0	0	0
family	Helotiaceae	0	1	0	2	0	0	2	0	0	0	0	0	0	0	0	1	0	0	2	8	2	0	0	0	0	0	1	0	0	1		0	0	0	1	0	0	0	0	0	0	0	0	0	0	0	0	0
family	Hemiaulaceae	0	0	0	0	0	0	0	0	0	0	0	0	0	0	0	0	0	0	0	0	0	0	5	0	2	5	2	1	3	0		0	0	0	0	0	0	0	0	0	0	0	0	0	0	0	0	0
family	Hemiscorpiidae	0	0	0	0	0	0	0	0	0	0	0	0	0	0	0	0	0	0	0	1	0	0	0	0	0	0	0	0	0	0		0	0	0	0	0	0	0	0	0	0	0	0	0	0	0	0	0
family	Hemiselmidaceae	0	0	0	0	0	0	0	0	0	0	0	0	0	0	0	0	0	0	0	0	0	0	0	1	1	0	0	0	0	0		0	0	0	0	0	0	0	0	0	0	0	0	0	0	0	0	0
family	Herpesviridae	0	2	1	6	0	0	0	1	0	1	0	0	1	0	0	1	2	0	7	49	0	1	0	10	3	4	8	1	0	8		0	0	3	2	1	0	1	1	0	2	0	1	1	1	0	1	0
family	Herpetosiphonaceae	2	0	7	11	3	11	5	0	1	3	5	2	0	3	3	6	6	0	17	17	6	2	51	201	412	201	213	51	3	278		0	1	3	1	0	2	0	0	8	0	0	0	0	0	0	0	0
family	Herpotrichiellaceae	0	1	2	6	0	0	4	0	0	1	1	1	2	0	0	4	1	0	13	65	0	0	1	9	7	4	5	3	2	5		0	0	2	2	0	0	1	1	1	0	0	1	1	0	0	0	0
family	Hesperiidae	0	0	0	0	0	2	0	0	0	0	0	0	0	0	0	0	0	0	1	17	1	0	0	0	0	0	0	0	0	0		0	0	0	0	0	0	0	0	0	0	0	0	0	0	0	0	0
family	Heterocapsaceae	0	0	0	0	0	0	0	0	0	0	0	0	0	0	0	0	0	0	0	0	0	0	0	0	1	0	0	0	0	0		0	0	0	0	0	0	0	0	0	0	0	0	0	0	0	0	0
family	Heteroderidae	0	0	0	0	0	0	0	0	0	0	0	0	0	1	0	0	0	0	3	12	0	0	0	0	0	0	0	0	0	1		0	0	0	0	0	0	0	0	0	0	0	0	0	0	0	0	0
family	Heteromyidae	0	0	0	0	0	0	0	0	0	0	0	0	0	0	0	0	0	0	0	0	0	0	0	0	0	0	0	0	1	0		0	0	0	0	0	0	0	0	0	0	0	0	0	0	0	0	0
family	Hexamitidae	0	0	0	2	0	0	0	0	0	0	0	0	0	0	0	0	0	0	2	6	0	0	0	4	4	2	0	0	0	0		0	0	0	0	1	0	0	0	0	0	0	0	0	0	0	0	0
family	Histionidae	0	0	0	0	0	0	0	0	0	0	0	0	0	0	0	0	0	0	0	0	0	0	0	0	0	5	7	1	0	0		0	0	0	0	0	0	0	0	0	0	0	0	0	0	0	0	0
family	Histiostomatidae	0	0	0	0	0	0	0	0	0	0	0	0	0	0	0	0	0	0	0	0	0	0	0	0	0	0	0	0	0	0		0	0	0	0	0	0	0	0	0	0	0	0	0	0	0	0	0
family	Hofsteniidae	0	0	0	0	0	0	0	1	0	0	0	0	0	0	0	0	0	0	0	0	0	0	0	0	0	0	0	0	0	0		0	0	0	0	0	0	0	0	0	0	0	0	0	0	0	0	0
family	Holophagaceae	0	0	4	3	0	1	0	0	1	0	0	0	0	0	1	0	1	0	2	1	0	0	18	58	50	109	67	26	6	96		0	0	1	0	0	0	0	0	0	0	0	0	0	0	0	0	0
family	Holosporaceae	0	1	1	1	0	1	2	0	0	1	1	2	0	0	0	0	0	0	3	19	1	2	1	4	2	5	83	1	3	2		1	2	1	2	0	2	0	1	3	1	0	0	0	0	1	0	0
family	Holothuriidae	0	0	0	0	0	0	0	0	0	0	0	0	0	0	0	0	0	0	0	0	0	0	0	0	1	0	0	0	0	0		0	0	0	0	0	0	0	0	0	0	0	0	0	0	0	0	0
family	Hominidae	3	1	3	5	4	7	4	0	2	0	1	1	1	1	2	1	2	2	33	184	0	1	6	1	5	3	6	0	2	0		3	1	4	7	4	2	3	2	0	2	3	3	2	0	5	2	1
family	Homolidae	0	0	0	0	0	0	0	0	0	0	0	0	0	0	0	0	0	0	0	0	0	0	0	0	0	0	0	0	0	0		0	0	0	0	0	0	0	0	0	0	0	0	0	0	0	0	0
family	Hyalidae	0	0	0	0	0	0	0	0	0	0	0	0	0	0	0	0	0	0	8	42	0	0	0	0	0	0	0	0	0	0		0	0	0	0	0	0	0	0	0	0	0	0	0	0	0	0	0
family	Hydractiniidae	0	0	0	0	0	0	0	0	0	0	0	0	0	0	0	0	0	0	0	1	0	0	0	0	0	0	0	0	0	0		0	0	0	0	0	0	0	0	0	0	0	0	0	0	0	0	0
family	Hydridae	6	0	6	13	3	18	15	0	11	0	0	3	8	9	3	4	0	5	65	173	12	9	12	3	2	1	0	1	2	1		12	29	8	22	14	27	183	9	8	58	35	4	11	3	7	7	3
family	Hydrogenophilaceae	0	2	8	4	4	2	3	0	0	0	0	0	0	1	0	4	1	0	6	3	2	1	58	87	75	71	102	16	33	76		0	1	17	0	0	1	0	1	2	4	0	0	0	0	0	0	0
family	Hydrogenothermaceae	0	0	7	2	3	5	1	0	0	0	0	0	0	1	1	2	1	0	9	4	4	0	5	51	48	37	36	4	6	35		0	0	3	0	0	0	0	0	0	0	0	0	0	0	0	0	0
family	Hylobatidae	0	0	0	1	0	0	0	1	0	0	0	0	0	0	0	0	0	0	0	5	0	0	0	0	0	0	0	0	0	0		0	0	0	0	0	0	0	0	0	0	0	0	0	0	0	0	0
family	Hymenochaetaceae	0	0	1	0	0	0	0	0	0	0	1	0	0	0	0	0	0	0	1	22	0	0	0	1	4	1	0	3	0	0		0	0	1	0	0	1	0	0	0	0	0	0	0	0	0	0	0
family	Hymenolepididae	1	0	0	1	0	0	0	1	0	0	0	0	0	0	0	1	0	1	8	23	0	1	7	1	2	0	2	0	2	2		1	0	1	1	0	0	0	0	0	1	1	1	0	0	0	0	1
family	Hyphomicrobiaceae	60	36	168	264	129	96	72	0	52	80	12	29	1	62	6	72	24	30	555	229	100	53	93	319	193	166	188	37	30	148		45	51	65	28	23	4	0	3	7	60	0	1	2	0	42	3	0
family	Hyphomonadaceae	27	51	127	150	66	56	62	0	22	29	15	31	0	53	4	34	14	19	222	159	63	31	906	2146	643	2232	2724	109	42	538		30	32	1585	40	37	10	0	6	21	45	0	0	5	1	25	1	0
family	Hypneaceae	0	0	0	0	0	0	0	0	0	0	0	0	0	0	0	0	0	0	0	0	0	0	0	0	0	0	0	0	0	1		0	0	0	0	0	0	0	0	0	0	0	0	0	0	0	0	0
family	Hypocreaceae	1	1	2	1	1	1	3	0	0	1	0	1	0	0	0	2	1	0	7	32	2	1	3	6	6	4	0	0	1	8		0	1	1	4	0	1	1	0	0	0	1	0	1	0	0	0	0
family	Hypogastruridae	0	0	0	0	0	0	0	0	0	0	0	0	0	0	0	0	0	0	0	0	0	0	1	0	0	0	0	0	0	0		0	0	0	0	0	0	0	0	0	0	0	0	0	0	0	0	0
family	Ichneumonidae	0	0	0	0	0	0	0	0	0	0	0	0	0	0	0	0	0	0	0	0	0	0	0	0	0	0	0	0	1	0		0	0	0	0	0	0	0	0	0	0	0	0	0	0	0	0	0
family	Ictaluridae	0	0	0	0	0	0	0	0	0	0	0	0	0	0	0	0	0	0	0	4	0	0	0	0	0	0	0	0	0	0		0	0	0	0	0	0	0	0	0	0	0	0	0	0	0	0	0
family	Idiomarinaceae	2	1	18	19	20	0	4	0	2	4	4	2	0	3	1	21	1	0	22	5	3	1	106	168	136	183	131	17	8	117		0	0	13	1	0	0	0	1	2	11	0	0	2	0	0	0	0
family	Ignavibacteriaceae	0	0	2	0	2	2	0	0	0	0	0	0	0	2	0	2	0	0	9	3	0	0	44	139	158	93	165	16	22	156		0	0	3	0	0	0	0	0	0	0	0	0	0	0	0	0	0
family	Iguanidae	1	0	7	10	3	5	11	2	6	1	0	0	3	4	0	0	0	3	38	122	2	4	7	1	0	6	3	2	8	4		2	5	4	8	4	1	8	0	0	6	7	1	3	2	2	2	1
family	Inoviridae	0	0	0	0	0	0	0	0	0	0	0	0	0	0	0	0	0	0	0	0	0	0	0	0	0	0	0	0	0	0		0	0	0	0	0	0	0	0	0	0	0	0	0	0	0	0	0
family	Intrasporangiaceae	42	65	355	707	321	183	380	0	62	329	291	54	0	0	61	318	219	134	660	1978	213	3	168	165	237	66	68	107	48	1060		4	4	29	38	36	42	0	21	81	5	0	1	19	0	2	0	1
family	Iridoviridae	0	0	0	0	0	3	2	2	0	0	0	0	3	3	0	1	0	1	8	57	0	2	2	0	18	0	1	0	0	0		0	0	1	9	10	0	2	0	0	1	1	2	4	1	4	3	3
family	Isognomonidae	0	0	0	1	0	0	0	0	0	0	0	1	0	0	0	0	1	0	0	2	0	0	0	0	1	0	0	0	0	3		1	0	0	0	0	0	0	0	0	0	0	0	2	0	0	0	0
family	Isotomidae	0	0	0	0	0	0	0	0	0	0	0	0	0	0	0	0	0	0	1	4	0	0	0	0	0	0	0	0	0	0		0	0	0	0	0	0	0	0	0	0	0	0	0	0	0	0	0
family	Iuridae	0	0	0	0	0	0	0	0	0	0	0	0	0	0	0	0	0	0	0	4	0	0	0	0	0	0	0	0	0	0		0	0	0	0	0	0	0	0	0	0	1	0	0	0	0	0	0
family	Ixodidae	1	0	4	1	1	5	7	3	5	0	2	0	6	5	1	3	0	4	189	454	5	3	22	4	2	3	4	0	2	2		2	4	7	9	13	1	3	0	0	0	0	1	0	0	0	0	0
family	Jaapiaceae	0	0	0	3	1	0	2	0	0	0	0	0	0	0	0	0	0	0	2	11	0	0	0	0	0	1	0	0	0	1		0	0	0	0	0	0	0	0	0	0	0	0	0	0	0	0	0
family	Jakobidae	0	0	0	0	0	0	0	0	0	0	0	0	0	0	0	0	0	0	0	0	0	0	0	0	0	1	2	1	0	0		0	0	0	0	0	0	0	0	0	0	0	0	0	0	0	0	0
family	Janiridae	0	0	0	0	0	0	0	0	0	0	0	0	0	0	0	0	0	0	0	0	0	0	0	0	0	0	1	0	0	0		0	0	0	0	0	0	0	0	0	0	0	0	0	0	0	0	0
family	Jiangellaceae	4	3	21	48	10	7	16	0	4	17	6	5	0	0	2	14	18	3	24	29	8	0	20	36	41	4	12	10	1	131		0	0	3	5	3	5	0	7	8	0	0	0	1	0	0	0	0
family	Jonesiaceae	0	0	8	12	9	3	3	0	0	5	5	1	0	0	0	7	3	3	11	8	3	0	1	8	6	3	1	1	0	12		0	0	1	1	0	0	0	0	0	0	0	0	0	0	0	0	0
family	Kareniaceae	0	0	0	0	0	0	0	0	0	0	0	0	0	0	0	0	0	0	1	0	0	0	0	1	1	1	1	0	0	0		0	0	0	0	0	0	0	0	0	0	0	0	0	0	0	0	0
family	Keroplatidae	0	0	0	0	0	0	0	0	0	0	0	0	0	0	0	0	0	0	0	0	0	0	0	0	0	1	0	0	0	0		0	0	0	0	0	0	0	0	0	0	0	0	0	0	0	0	0
family	Kiloniellaceae	11	8	38	48	44	18	11	0	11	11	1	4	0	12	0	19	1	4	83	37	22	9	195	178	178	70	112	21	90	23		11	13	19	8	5	2	0	0	0	20	0	0	0	0	1	0	0
family	Kineosporiaceae	1	1	7	13	3	2	5	0	0	3	1	2	0	0	1	3	4	1	7	8	2	0	10	10	12	1	1	4	1	39		0	0	1	1	0	0	0	0	0	0	0	0	1	0	1	0	0
family	Kofleriaceae	1	1	7	8	1	7	4	0	3	1	1	3	0	1	6	8	5	0	12	7	3	0	52	752	2621	188	1433	21	13	2008		1	0	11	1	2	5	0	1	1	0	0	0	0	0	0	0	0
family	Koralionastetaceae	0	0	0	0	0	0	0	0	0	0	0	0	0	0	0	0	0	0	0	0	0	0	0	0	0	0	0	0	1	0		0	0	0	0	0	0	0	0	0	0	0	0	0	0	0	0	0
family	Kordiimonadaceae	1	5	9	12	6	3	3	0	2	3	2	2	0	1	1	3	1	0	23	11	6	3	65	2921	282	509	225	29	10	66		1	0	13	3	1	0	1	0	0	1	0	1	0	0	1	1	1
family	Kosmotogaceae	0	0	2	1	0	0	1	0	0	0	0	0	0	1	3	2	1	0	2	2	1	1	1	25	20	17	13	4	1	13		0	0	1	0	0	0	0	0	2	0	0	0	0	0	0	0	0
family	Ktedonobacteraceae	1	0	4	8	4	4	2	0	1	0	0	0	0	1	3	2	2	0	8	5	10	3	60	177	376	126	136	57	16	217		0	0	3	2	0	1	0	2	0	1	0	0	0	0	0	0	0
family	Lachnospiraceae	3	3	17	21	13	6	10	0	3	4	1	5	0	10	6	18	15	1	53	39	18	4	26	113	119	86	82	20	12	101		0	1	10	5	2	4	3	1	2	2	0	2	2	1	2	3	2
family	Lactobacillaceae	1	4	19	18	11	7	5	0	3	2	1	1	0	1	2	13	5	0	24	36	8	1	11	45	61	32	31	7	5	29		2	0	6	1	0	6	9	3	4	3	0	0	0	0	0	0	0
family	Lamiaceae	0	0	0	0	0	0	0	0	0	0	0	0	0	0	0	0	0	0	0	0	0	0	0	0	1	0	0	0	0	0		0	0	0	0	0	0	0	0	0	0	0	0	0	0	0	0	0
family	Laminariaceae	0	0	0	0	0	0	0	0	0	0	0	0	0	0	0	0	0	0	0	0	0	0	0	0	3	0	0	3	0	0		0	0	0	0	0	0	0	0	0	0	0	0	0	0	0	0	0
family	Lampyridae	0	0	0	0	0	0	0	0	0	0	0	0	0	0	0	0	0	0	0	1	0	0	0	0	0	0	0	0	0	0		0	0	0	0	0	0	0	0	0	0	0	0	0	0	0	0	0
family	Laophontidae	0	0	0	0	0	0	0	0	0	0	0	0	0	0	0	0	0	0	0	0	0	0	0	1	0	0	0	0	0	0		0	0	0	0	0	0	0	0	0	0	0	0	0	0	0	0	0
family	Lasiocampidae	0	0	0	0	0	0	0	0	0	0	0	0	0	0	0	0	0	0	0	1	0	0	0	0	0	0	0	0	0	0		0	0	0	0	0	1	1	0	0	1	0	0	0	0	0	0	0
family	Lasiosphaeriaceae	0	0	1	2	0	0	0	1	0	1	0	1	2	0	0	1	1	1	10	77	3	0	0	3	5	1	1	3	0	2		1	0	1	3	2	1	0	0	0	0	0	1	1	0	1	1	1
family	Legeriomycetaceae	0	0	0	0	0	0	0	0	0	0	0	0	0	0	0	0	0	0	0	0	0	0	0	0	0	1	0	0	0	0		0	0	0	0	0	0	0	0	0	0	0	0	0	0	0	0	0
family	Legionellaceae	1	4	27	30	18	3	4	0	1	1	3	3	0	8	4	26	3	2	36	16	3	5	62	102	108	101	119	18	13	66		2	1	38	2	2	0	0	0	0	15	0	0	0	0	0	0	0
family	Lemuridae	0	0	1	1	1	2	3	1	0	0	0	1	2	2	0	2	1	0	5	108	0	1	0	1	0	0	0	0	0	0		1	0	1	3	0	0	2	0	0	1	0	3	3	0	1	2	1
family	Lentibulariaceae	0	0	0	0	0	0	0	0	0	0	0	0	0	0	0	0	0	0	1	8	0	0	0	1	2	1	2	1	0	2		0	0	0	0	0	0	0	0	0	0	0	0	1	0	0	0	0
family	Lentisphaeraceae	0	0	1	1	1	0	0	0	0	0	0	0	0	6	3	3	1	0	8	2	1	1	13	45	44	31	21	3	12	18		0	0	4	0	0	0	0	0	0	3	0	0	0	0	1	0	0
family	Lepadidae	0	0	0	0	0	0	0	0	0	0	0	0	0	0	0	0	0	0	0	0	0	0	0	0	0	1	0	0	0	0		0	0	0	0	0	0	0	0	0	0	0	0	0	0	0	0	0
family	Lepidochitonidae	0	0	0	0	0	0	0	0	0	0	0	0	0	0	0	0	0	0	0	1	0	0	0	0	0	0	0	0	0	0		0	0	0	0	0	0	0	0	0	0	0	0	0	0	0	0	0
family	Lepismatidae	0	0	0	0	0	0	0	0	0	0	0	0	0	0	0	0	0	0	0	3	0	0	1	0	0	0	0	0	0	0		0	0	0	0	0	0	0	0	0	0	0	0	0	0	0	0	0
family	Lepisosteidae	1	1	3	2	1	3	4	0	2	1	1	2	2	1	1	1	0	1	31	98	1	1	6	1	2	2	2	1	0	1		1	0	1	2	3	3	14	2	1	1	1	4	4	2	2	5	4
family	Leporidae	0	0	1	1	0	2	1	1	0	0	0	0	1	0	0	0	0	0	7	31	0	0	0	1	0	0	2	0	1	0		0	0	1	1	0	1	2	0	1	0	1	0	1	0	1	0	0
family	Leptocylindraceae	0	0	0	0	0	0	0	0	0	0	0	0	0	0	0	0	0	0	0	0	0	0	3	0	6	1	0	1	0	1		0	0	0	0	0	0	0	0	0	0	0	0	0	0	0	0	0
family	Leptosomidae	0	0	0	0	0	0	1	0	0	0	1	0	0	0	0	0	0	0	4	29	0	0	0	1	0	0	0	0	0	0		1	0	1	1	0	0	3	0	0	3	1	2	0	0	0	0	3
family	Leptosphaeriaceae	2	4	3	1	0	5	3	1	0	2	1	5	2	1	1	0	3	0	13	95	0	0	0	1	1	0	1	1	0	0		2	1	4	4	2	0	2	1	0	4	1	3	0	3	2	2	1
family	Leptospiraceae	4	4	18	29	13	4	7	0	5	6	4	5	0	17	4	14	13	2	60	31	13	2	44	191	146	146	115	35	21	115		1	3	14	4	2	1	0	1	0	4	0	0	1	0	0	0	0
family	Leptotrichiaceae	0	1	4	5	4	0	0	0	0	0	0	0	0	3	1	5	0	0	9	4	3	1	1	3	10	11	10	2	0	5		0	0	0	1	1	0	0	0	0	0	0	0	0	0	1	0	0
family	Leuconostocaceae	1	2	2	2	0	2	3	0	0	0	0	1	0	0	1	2	1	0	2	4	2	1	1	11	8	5	3	1	1	7		1	2	0	1	1	0	2	0	1	1	0	0	0	0	0	0	0
family	Leucosoleniidae	0	0	0	0	0	0	0	0	0	0	0	0	0	0	0	0	0	0	1	0	0	0	0	0	0	0	0	0	0	0		0	0	0	0	0	0	0	0	0	0	0	0	0	0	0	0	0
family	Lichtheimiaceae	0	1	1	1	1	1	0	0	1	0	0	0	0	1	0	1	0	2	4	15	1	0	3	5	0	2	0	0	1	1		0	1	0	0	0	0	0	0	0	0	0	0	0	0	0	0	0
family	Ligiidae	0	0	0	0	0	0	0	0	0	0	0	0	0	0	0	0	0	0	1	1	0	0	0	0	0	0	0	0	0	0		0	0	0	0	0	0	0	0	0	0	0	0	0	0	0	0	0
family	Limnoriidae	0	0	0	0	0	0	0	0	0	0	0	0	0	0	0	0	0	0	0	0	0	0	0	0	0	1	0	0	0	0		0	0	0	0	0	0	0	0	0	0	0	0	0	0	0	0	0
family	Limulidae	0	0	0	0	0	0	0	0	0	0	0	0	0	0	0	0	0	0	2	4	0	0	0	0	0	0	0	0	0	0		0	0	0	0	0	0	0	0	0	0	0	0	0	0	0	0	0
family	Linderniaceae	0	0	0	0	0	0	0	0	0	0	0	0	0	0	0	0	0	0	0	0	0	0	0	0	1	0	0	0	0	0		0	0	0	0	0	0	0	0	0	0	0	0	0	0	0	0	0
family	Lineidae	0	0	0	0	0	0	0	0	0	0	0	0	0	0	0	0	0	0	0	0	0	0	0	0	0	0	0	0	0	0		0	0	0	0	0	0	0	0	0	0	0	0	0	0	0	0	0
family	Linotaeniidae	0	0	0	0	0	0	0	0	0	0	0	0	0	0	0	0	0	0	0	4	0	0	0	0	0	0	0	0	0	0		0	0	0	0	0	0	0	0	0	0	0	0	0	0	1	0	0
family	Liposcelidae	0	0	0	0	0	0	0	0	0	0	0	0	0	0	0	0	0	0	1	1	0	0	0	0	0	0	0	0	0	0		0	0	0	0	0	0	0	0	0	0	0	0	0	0	0	0	0
family	Lipothrixviridae	0	0	0	1	0	0	0	0	0	0	0	0	0	0	0	0	0	0	0	0	0	0	0	0	0	0	0	0	0	0		0	0	0	0	0	0	0	0	0	0	0	0	0	0	0	0	0
family	Lipotidae	0	0	0	0	0	0	1	1	0	0	0	0	0	0	0	0	0	0	3	21	0	0	0	0	1	1	1	0	0	1		1	0	4	1	2	0	1	0	0	0	1	0	0	0	1	0	0
family	Listeriaceae	0	5	4	3	1	4	3	0	2	2	0	1	0	1	0	1	0	0	9	5	2	3	2	21	25	13	13	1	0	16		0	0	1	0	1	1	0	0	0	1	0	0	0	0	0	0	0
family	Lithobiidae	0	0	0	0	0	0	0	0	0	0	0	0	0	0	0	0	0	0	0	2	0	0	0	0	0	0	0	0	0	0		0	0	0	0	0	0	0	0	0	0	0	0	0	0	0	0	0
family	Lithodesmiaceae	0	0	0	0	0	0	0	0	0	0	0	0	0	0	0	0	0	0	0	0	0	0	0	1	2	1	2	1	1	0		0	0	0	0	0	0	0	0	0	0	0	0	0	0	0	0	0
family	Lithodidae	0	0	0	0	0	0	0	0	0	0	0	0	0	0	0	0	0	0	1	6	0	0	1	0	0	0	0	0	0	0		0	0	0	0	0	0	0	0	0	0	0	0	0	0	0	0	0
family	Loliginidae	0	0	0	0	0	0	0	0	0	0	0	0	0	0	0	0	0	0	0	1	0	0	0	0	1	1	0	0	0	0		0	0	0	0	0	0	0	0	0	0	0	0	0	0	0	0	0
family	Lottiidae	9	6	15	15	8	42	23	2	22	1	2	7	13	12	4	11	5	18	162	617	15	16	29	8	4	11	3	3	8	5		12	7	21	38	35	13	30	8	7	19	5	7	14	6	9	9	6
family	Lubomirskiidae	0	0	0	0	0	0	0	0	0	0	0	0	0	1	0	0	0	0	0	4	0	0	0	0	0	1	1	0	2	0		0	1	0	0	0	0	2	0	0	1	1	0	0	0	0	0	0
family	Lucanidae	0	0	0	0	0	0	0	0	0	0	0	0	0	0	0	0	0	0	0	0	0	0	0	0	0	1	0	0	0	0		0	0	0	0	0	0	0	0	0	0	0	0	0	0	0	0	0
family	Lumbricidae	0	0	0	0	0	0	0	0	0	0	0	1	0	0	0	0	0	0	0	1	0	0	0	0	0	0	0	0	0	0		0	0	0	0	0	0	0	0	0	0	0	0	0	0	0	0	0
family	Lycaenidae	0	1	3	0	0	10	5	0	5	0	0	0	12	1	1	1	0	1	11	181	0	1	0	0	0	0	0	0	0	0		6	2	3	11	8	1	9	0	0	8	1	5	7	0	1	2	3
family	Lycopodiaceae	0	0	0	0	0	0	1	0	0	0	0	1	0	0	0	0	0	0	0	0	0	0	0	1	0	0	0	0	0	0		0	0	0	0	0	0	0	0	0	0	0	0	0	0	0	0	0
family	Lygaeidae	0	0	0	0	0	0	0	0	0	0	0	0	0	0	0	0	0	0	1	2	0	0	0	0	0	0	0	0	0	0		0	0	0	0	0	0	0	0	0	0	0	0	0	0	0	0	0
family	Lymantriidae	0	2	1	3	1	2	2	0	2	0	0	2	1	0	0	0	0	0	2	9	2	1	1	0	0	0	0	0	0	0		0	0	1	1	1	1	2	0	0	0	0	0	2	0	2	1	1
family	Lymnaeidae	0	0	0	0	0	0	0	0	0	0	0	0	0	0	0	0	1	0	0	4	0	0	1	0	0	0	0	0	0	0		0	0	1	0	1	0	0	0	0	0	0	0	0	0	0	0	0
family	Macrophthalmidae	0	0	0	0	0	0	0	0	0	0	0	0	0	1	0	6	0	4	9	13	1	4	0	0	0	0	0	0	0	0		0	0	1	0	0	0	0	0	0	0	0	0	0	0	0	0	0
family	Macropodidae	0	0	0	0	0	0	0	0	0	0	0	0	0	0	0	0	0	0	0	0	0	0	0	0	0	0	0	0	0	0		0	0	0	0	0	0	0	0	0	0	0	0	0	0	0	0	0
family	Macroscelididae	0	0	2	3	2	1	4	0	1	1	0	0	0	0	0	0	1	0	11	24	0	0	2	1	2	2	2	0	0	2		0	0	1	0	1	0	0	0	0	1	0	0	2	0	0	1	0
family	Magnaporthaceae	2	2	2	2	1	1	4	2	2	1	0	1	3	1	2	2	0	1	7	153	1	3	2	2	2	2	3	0	1	3		0	2	3	4	3	0	0	1	0	3	1	0	2	1	0	1	1
family	Magnetococcaceae	0	0	0	2	0	0	1	0	1	0	0	0	0	2	1	2	0	0	7	6	1	0	9	23	16	25	22	1	8	22		0	0	1	3	0	0	1	0	0	0	0	0	0	0	0	0	0
family	Majidae	0	0	0	0	0	0	0	0	0	0	0	0	0	0	0	0	0	0	15	30	0	0	0	0	0	0	0	0	0	0		0	0	1	0	0	0	0	0	0	0	0	0	0	0	0	0	0
family	Malasseziaceae	0	0	0	2	0	1	0	0	0	0	1	0	0	0	0	0	0	0	0	7	0	0	1	0	2	2	2	0	0	1		0	0	0	0	0	1	0	0	0	1	0	0	0	0	0	0	0
family	Malawimonadidae	0	0	0	0	0	0	0	0	0	0	0	0	0	0	0	0	0	0	0	0	0	0	0	0	0	4	7	0	0	0		0	0	0	0	0	0	0	0	0	0	0	0	0	0	0	0	0
family	Malvaceae	0	0	1	2	0	2	2	1	0	0	0	0	0	0	0	0	1	0	5	34	0	0	2	3	3	3	3	1	0	2		0	0	1	1	0	0	1	1	2	1	0	0	1	0	0	0	0
family	Mamiellaceae	1	0	28	30	5	5	4	1	5	0	1	4	0	0	7	15	14	0	28	48	7	0	3	11	18	9	13	2	2	15		4	2	4	1	0	1	0	1	2	1	0	0	2	2	3	0	1
family	Marasmiaceae	0	0	0	0	0	0	1	0	0	0	0	0	0	0	0	0	0	0	1	9	0	0	1	3	2	0	1	0	0	0		0	0	0	1	0	0	0	0	0	0	0	0	0	0	0	0	0
family	Marchantiaceae	0	0	0	0	0	0	0	0	0	0	0	0	0	0	0	0	0	0	0	0	0	0	0	0	0	1	0	0	0	0		0	0	0	0	0	0	0	0	0	0	0	0	0	0	0	0	0
family	Marinilabiliaceae	2	0	18	5	1	44	1	0	1	9	0	7	0	48	0	1	0	1	131	60	14	9	70	241	268	561	128	35	10	149		0	1	42	2	2	2	0	1	0	1	0	0	0	0	0	0	0
family	Mariprofundaceae	0	2	2	5	1	2	2	0	0	0	0	1	0	0	0	1	0	0	6	1	0	0	16	33	27	42	23	4	5	22		0	0	4	0	0	0	0	0	0	0	0	0	0	0	1	0	0
family	Marseilleviridae	0	0	0	0	0	0	0	0	0	0	0	0	0	0	0	0	0	0	0	0	0	0	0	1	3	2	2	0	0	0		0	0	0	0	0	0	0	0	0	0	0	1	0	0	0	0	0
family	Mastotermitidae	0	0	0	0	0	0	0	0	0	0	0	0	0	0	0	0	0	0	1	1	0	0	0	0	0	0	0	0	0	0		0	0	0	0	0	0	0	0	0	0	0	0	0	0	0	0	0
family	Megachilidae	1	1	4	2	3	7	5	1	4	0	1	1	1	2	0	0	0	1	38	93	3	1	10	1	0	0	1	0	2	0		1	1	0	2	2	2	3	1	1	1	2	2	0	0	0	1	0
family	Megascolecidae	0	0	0	0	0	0	0	0	0	0	0	0	0	0	0	0	0	0	1	0	0	0	0	0	0	0	0	0	0	0		0	0	0	0	0	0	0	0	0	0	0	0	0	0	0	0	0
family	Melampsoraceae	0	0	0	1	0	0	1	0	0	0	0	0	0	0	0	0	0	0	1	2	0	0	0	0	1	1	1	0	0	0		0	0	0	0	0	0	0	0	0	0	0	0	0	0	0	0	0
family	Melioribacteraceae	0	2	0	2	1	3	3	0	0	3	0	0	0	2	0	2	1	0	7	6	3	3	35	120	132	60	135	24	16	122		0	0	7	1	0	0	0	0	0	1	0	0	0	0	0	0	0
family	Meloidogynidae	0	1	0	0	0	0	0	0	0	0	0	0	0	0	0	0	0	0	0	1	0	0	0	0	0	0	0	0	0	0		0	0	0	0	0	0	0	0	0	0	0	0	0	0	0	0	0
family	Menippidae	0	0	0	0	0	0	0	0	0	0	0	0	0	0	0	0	0	0	0	0	0	0	0	0	0	0	0	0	0	0		0	0	2	0	0	0	0	0	0	0	0	0	0	0	0	0	0
family	Meropidae	0	0	0	1	1	1	0	1	0	0	0	0	1	1	0	0	0	0	15	80	0	0	2	1	1	0	1	0	0	0		0	1	1	1	2	0	1	0	0	4	6	1	1	0	0	0	1
family	Mesitornithidae	0	1	2	2	0	1	4	0	1	0	0	1	1	0	0	1	0	0	18	100	0	0	0	1	0	1	1	0	0	0		6	3	2	4	3	0	12	0	2	1	3	1	4	2	1	3	3
family	Mesostigmataceae	0	0	0	0	0	0	0	0	0	0	0	0	0	0	0	0	0	0	0	0	0	0	0	0	1	1	0	0	0	1		0	0	0	0	0	0	0	0	0	0	0	0	0	0	0	0	0
family	Mesotaeniaceae	0	0	0	0	0	0	0	0	0	0	0	0	0	0	0	0	0	0	0	0	0	0	0	0	0	1	2	0	0	0		0	0	0	0	0	0	0	0	0	0	0	0	0	0	0	0	0
family	Methanobacteriaceae	2	0	5	3	3	0	0	0	2	0	0	0	0	1	1	2	0	0	5	4	2	0	3	48	66	42	34	9	5	44		0	1	3	1	0	0	0	0	1	3	0	0	0	0	0	0	0
family	Methanocaldococcaceae	0	0	1	0	1	0	0	0	0	0	0	0	0	0	0	2	1	0	1	3	0	0	0	15	13	16	10	2	2	4		0	0	1	1	0	0	0	0	0	0	0	0	0	0	0	0	0
family	Methanocellaceae	1	1	1	3	0	1	1	0	0	0	1	1	0	4	0	0	0	0	7	7	2	2	4	20	34	13	33	12	5	38		3	2	1	1	1	0	0	0	0	2	0	0	0	0	1	0	0
family	Methanococcaceae	0	1	0	0	0	0	0	0	0	1	0	0	0	2	0	0	0	0	7	2	1	0	1	8	8	7	7	2	1	3		0	0	0	0	0	0	0	0	0	0	0	0	0	0	0	0	0
family	Methanocorpusculaceae	0	0	0	0	0	0	0	0	0	0	0	0	0	0	0	0	0	0	0	0	0	0	0	1	0	1	0	0	0	2		0	0	0	0	0	0	0	0	0	0	0	0	0	0	0	0	0
family	Methanomassiliicoccaceae	0	0	0	1	0	0	2	0	0	0	0	0	0	0	0	0	0	0	1	1	0	0	4	7	4	1	10	2	1	16		0	0	1	0	0	1	0	0	0	0	0	0	0	0	0	0	0
family	Methanomicrobiaceae	1	0	1	4	0	0	1	0	0	0	0	0	0	1	2	3	4	0	8	4	2	0	15	48	59	41	33	9	7	48		0	0	1	1	1	1	0	0	0	0	0	0	0	0	0	0	0
family	Methanopyraceae	0	0	0	0	0	1	0	0	0	0	0	0	0	0	0	1	0	0	1	0	0	0	2	8	6	1	9	0	0	8		0	0	0	0	0	0	0	0	0	0	0	0	0	0	0	0	0
family	Methanoregulaceae	0	1	0	0	0	0	1	0	0	0	0	0	0	0	0	0	0	0	1	1	1	0	3	15	20	10	12	6	1	15		0	2	1	0	0	0	0	0	0	1	0	0	0	0	0	0	0
family	Methanosaetaceae	0	0	1	0	0	0	2	0	0	0	1	0	0	2	1	0	0	0	6	1	1	0	4	18	30	15	21	4	6	29		0	1	0	0	0	0	0	0	0	1	0	0	0	0	0	0	0
family	Methanosarcinaceae	1	2	12	21	6	6	6	0	3	5	6	3	0	12	6	6	10	1	26	19	7	3	20	112	142	69	93	38	21	124		0	0	8	2	2	1	0	0	1	0	0	0	0	0	0	0	0
family	Methanospirillaceae	0	0	0	0	0	0	0	0	0	0	0	0	0	0	0	0	0	1	0	1	0	0	0	5	6	3	4	1	0	4		0	0	0	0	0	0	0	0	0	0	0	0	0	0	0	0	0
family	Methanothermaceae	0	0	0	0	0	0	0	0	0	0	0	0	0	0	0	0	0	0	0	0	0	0	1	2	1	1	5	0	0	3		0	0	0	0	0	0	0	0	0	0	0	0	0	0	0	0	0
family	Methylacidiphilaceae	0	0	0	1	0	0	0	0	0	0	0	0	0	0	0	0	0	0	1	0	0	0	0	6	5	2	1	1	1	1		0	0	1	0	0	0	0	0	1	0	0	0	0	0	0	0	0
family	Methylobacteriaceae	30	20	96	170	74	58	51	0	30	43	15	18	0	34	5	45	21	15	270	159	66	24	126	454	268	250	266	45	47	234		18	23	52	19	15	2	1	1	3	31	0	0	2	0	20	1	0
family	Methylococcaceae	8	6	72	101	61	10	11	0	2	7	9	5	0	17	3	59	9	2	130	59	11	4	484	723	566	878	778	130	90	395		3	5	123	6	3	4	0	1	1	63	0	0	0	0	4	0	0
family	Methylocystaceae	19	18	83	118	56	39	25	0	17	28	9	11	0	21	7	32	17	9	246	108	51	11	79	273	119	109	231	38	30	105		11	11	35	10	9	2	0	3	1	17	0	0	1	0	10	1	0
family	Methylophilaceae	1	1	12	15	7	3	4	0	0	2	0	2	0	3	1	8	1	0	20	7	4	2	39	63	41	59	60	10	22	35		1	2	23	3	0	2	0	1	0	8	0	0	0	0	0	0	0
family	Methylothermaceae	1	0	10	11	8	2	1	0	1	1	0	0	0	4	0	10	0	0	13	4	4	0	70	114	104	136	151	9	14	37		0	0	7	1	1	0	0	0	0	5	0	0	0	0	0	0	0
family	Metschnikowiaceae	0	0	2	0	0	0	0	0	0	2	1	0	0	0	1	0	1	2	2	9	1	0	0	0	0	0	0	0	0	0		1	0	0	0	0	0	0	0	1	1	0	0	0	0	0	0	0
family	Microascaceae	0	0	1	1	0	0	0	0	0	1	1	0	1	1	0	2	1	0	3	6	0	0	0	6	2	4	4	1	0	4		0	0	2	0	0	0	0	0	0	0	0	0	0	0	0	0	0
family	Microbacteriaceae	36	38	241	493	203	115	230	0	48	156	143	41	1	5	45	187	144	61	374	329	133	10	85	146	196	43	54	64	30	535		4	3	40	35	31	46	0	33	91	1	0	1	17	0	3	0	0
family	Microbotryaceae	0	0	0	0	0	0	0	0	0	0	0	0	0	0	1	0	1	0	0	5	1	0	1	0	1	1	0	0	0	3		0	0	0	0	2	0	1	0	0	0	0	0	0	0	0	0	0
family	Microchaetaceae	0	0	3	3	0	3	0	0	0	1	0	1	0	0	0	2	1	1	4	4	0	0	19	82	254	195	153	1	1	26		0	0	2	0	0	0	0	0	0	0	0	0	0	0	1	0	0
family	Micrococcaceae	23	15	104	231	91	86	150	0	33	117	95	20	0	4	25	108	90	37	250	218	84	4	88	127	195	56	53	50	23	445		2	0	33	32	38	48	3	35	89	0	0	1	8	0	1	2	0
family	Micromonosporaceae	33	51	216	398	102	157	211	0	41	140	95	44	1	10	63	196	190	28	350	309	107	3	227	369	483	137	139	134	59	1306		1	3	51	44	41	53	0	21	71	3	0	0	15	0	2	0	0
family	Micropterigidae	0	0	0	0	0	0	0	0	0	0	0	0	0	0	0	0	0	0	0	0	0	0	1	0	0	0	0	0	0	0		0	0	0	0	0	0	0	0	0	0	0	0	0	0	0	0	0
family	Microsporaceae	0	0	0	0	0	0	0	0	0	0	0	0	0	0	0	0	0	0	0	0	0	0	0	0	0	1	2	0	0	0		0	0	0	0	0	0	0	0	0	0	0	0	0	0	0	0	0
family	Microviridae	0	0	0	0	0	0	0	0	0	0	0	0	1	0	1	0	0	0	0	0	1	1	0	0	0	0	0	0	0	0		0	0	0	0	0	0	0	0	0	0	0	0	0	0	0	0	0
family	Micruropodidae	0	0	0	0	0	0	0	0	0	0	0	0	0	0	0	0	0	0	2	1	0	0	0	0	0	0	0	0	0	0		0	0	0	0	0	0	0	0	0	0	0	0	0	0	0	0	0
family	Mictyridae	0	0	0	0	0	0	0	0	0	0	0	0	0	0	0	0	0	0	0	0	0	0	0	0	0	0	0	0	0	0		0	0	0	0	0	1	0	0	0	0	0	0	0	0	0	0	0
family	Mimiviridae	0	0	0	2	0	5	0	0	1	0	0	0	0	1	0	0	0	0	0	2	0	0	3	27	7	6	11	0	1	1		0	0	0	0	1	0	0	0	0	0	0	0	0	0	0	0	0
family	Miraciidae	0	0	0	0	0	0	0	0	0	0	0	0	0	0	0	0	0	0	0	0	0	0	7	2	3	6	0	8	0	0		0	0	0	0	0	0	0	0	0	0	0	0	0	0	0	0	0
family	Miridae	0	0	0	0	0	0	0	0	0	0	0	0	0	0	0	0	0	0	0	0	0	0	0	0	0	0	0	0	1	0		0	0	0	0	0	0	0	0	0	0	0	0	0	0	0	0	0
family	Mixiaceae	0	0	0	0	0	0	0	0	0	0	0	0	0	0	0	0	0	0	0	14	1	0	0	0	1	0	0	0	0	0		0	0	0	0	0	0	0	0	0	1	0	1	0	0	1	1	0
family	Molossidae	0	0	0	0	0	0	0	0	0	0	0	0	0	0	0	0	0	0	0	1	0	0	0	0	0	0	0	0	0	0		0	0	0	0	0	0	0	0	0	0	0	0	0	0	0	0	0
family	Monodopsidaceae	0	1	3	2	2	4	2	1	3	0	0	0	0	3	2	0	0	3	16	220	1	2	4	9	4	9	5	2	0	4		2	2	1	2	2	0	5	1	1	6	7	0	2	1	0	2	1
family	Moraceae	0	0	1	1	1	1	0	1	0	0	0	0	0	0	1	1	0	0	1	19	0	0	0	1	0	0	1	0	0	1		0	0	0	1	2	1	1	0	0	0	0	0	0	0	1	0	0
family	Moraxellaceae	6	20	94	72	67	29	30	0	6	13	11	15	0	25	3	45	8	5	166	64	26	14	66	130	109	123	106	14	21	63		12	8	48	17	8	6	1	5	12	17	0	0	1	0	10	1	0
family	Morchellaceae	0	0	0	0	0	0	0	0	0	0	0	0	0	0	0	0	0	0	0	0	0	0	0	0	0	0	1	0	0	0		0	0	0	0	0	0	0	0	0	0	0	0	0	0	0	0	0
family	Moritellaceae	0	0	5	6	6	0	1	0	0	1	2	2	0	0	0	7	0	0	11	8	0	0	13	22	16	21	19	1	2	10		0	0	6	0	0	0	0	0	1	0	0	0	1	0	0	0	0
family	Moronidae	0	0	1	1	0	4	7	0	3	0	1	2	3	2	0	1	0	1	11	68	1	1	1	0	1	0	0	0	4	1		0	1	0	2	1	0	3	0	0	0	0	1	1	0	2	0	1
family	Mortierellaceae	0	0	0	2	0	0	1	1	1	1	2	0	0	0	0	0	0	0	8	12	2	0	2	5	6	5	5	0	1	3		1	0	0	0	0	1	1	0	0	1	0	1	0	0	0	0	1
family	Mucoraceae	1	0	3	8	3	0	1	0	0	0	0	0	0	0	0	0	0	0	4	9	0	0	1	2	3	0	1	1	0	1		0	1	1	0	0	1	0	0	0	0	0	1	1	0	0	2	1
family	Muricidae	0	0	0	0	0	0	0	0	0	0	0	0	0	0	0	0	0	0	0	1	0	0	0	0	0	0	0	0	0	0		0	0	0	0	0	0	0	0	0	0	0	0	0	0	0	0	0
family	Muridae	4	7	7	18	5	13	14	6	6	3	0	6	2	3	3	3	5	4	112	1051	2	4	1	4	5	3	2	1	0	2		15	12	26	22	26	4	14	4	3	15	10	13	13	2	5	4	4
family	Musaceae	0	1	0	1	0	3	1	0	0	1	0	1	0	0	1	0	0	0	5	46	0	0	1	3	1	4	2	0	0	3		1	0	4	1	1	1	0	0	0	1	0	0	1	0	0	0	3
family	Muscicapidae	0	0	0	0	0	0	1	0	1	0	0	0	0	0	0	1	1	1	6	27	0	0	1	2	1	1	0	0	0	2		2	1	1	0	0	1	6	0	3	0	0	0	0	0	0	1	1
family	Muscidae	0	0	0	0	0	0	2	1	1	1	0	0	1	0	0	0	0	0	51	118	1	0	5	2	3	1	0	0	2	0		0	0	1	0	1	0	1	0	0	0	0	0	2	0	0	0	0
family	Musophagidae	3	2	9	4	4	12	11	2	6	1	1	1	2	8	2	1	1	4	13	156	3	3	1	0	0	0	0	0	0	0		7	11	21	19	14	33	145	12	7	35	26	12	19	7	4	5	3
family	Mustelidae	0	0	0	1	0	0	0	0	0	0	0	0	0	0	0	0	0	0	0	3	0	0	0	0	0	0	0	0	0	0		0	0	0	0	0	0	0	0	0	0	0	0	0	0	0	0	0
family	Mycobacteriaceae	48	52	228	435	114	155	200	0	67	137	77	50	1	10	87	241	231	42	396	402	107	14	211	293	308	127	111	167	95	1030		3	1	40	37	38	47	4	19	79	4	0	1	18	1	2	1	1
family	Mycoplasmataceae	0	0	0	1	0	1	1	0	1	0	0	1	0	3	0	0	0	0	7	7	1	0	1	6	0	5	4	1	0	1		2	1	2	0	0	8	24	7	3	1	1	3	2	2	3	2	3
family	Mycosphaerellaceae	0	0	2	2	0	1	4	0	0	0	0	0	0	1	1	1	1	0	9	49	1	0	1	4	2	3	2	0	0	2		0	1	2	2	0	1	1	0	0	2	1	0	0	0	0	0	1
family	Myidae	0	0	0	0	0	0	0	0	0	0	0	0	0	0	0	0	0	0	0	2	0	0	0	0	0	0	1	0	0	0		0	0	0	0	0	1	0	0	0	0	0	1	0	0	0	1	0
family	Myoviridae	1	0	14	7	6	0	1	0	0	8	0	1	0	3	4	0	0	5	39	26	5	1	22	41	14	69	19	7	4	15		0	0	4	1	0	0	0	0	0	0	0	0	0	0	0	0	0
family	Myrtaceae	1	0	1	2	0	1	2	0	0	0	1	0	0	0	0	0	0	0	7	12	1	0	0	4	3	0	4	1	0	1		0	0	0	1	0	0	0	0	0	0	0	1	0	0	0	0	1
family	Mytilidae	1	0	1	1	0	1	1	0	2	0	0	1	0	0	1	1	1	0	1	3	0	0	0	0	0	0	0	0	1	1		1	0	1	0	1	1	1	0	1	0	0	0	0	0	0	0	0
family	Myxinidae	0	0	1	1	0	0	1	1	0	0	0	0	0	0	0	0	0	0	0	4	0	0	0	0	0	0	0	0	0	0		2	0	0	0	0	0	0	0	0	1	0	1	0	0	0	0	0
family	Myxococcaceae	3	2	10	22	7	15	11	0	8	5	4	1	0	3	7	10	18	0	37	23	5	0	69	851	445	335	324	74	20	678		1	0	10	5	3	2	2	0	9	3	0	0	1	0	1	0	0
family	Nakamurellaceae	4	6	45	74	29	11	29	0	6	26	16	8	0	0	2	31	19	11	52	41	19	0	19	13	29	10	7	16	9	120		0	0	3	7	4	6	0	1	5	0	0	0	1	0	0	0	0
family	Nannocystaceae	2	1	6	15	4	7	5	0	2	2	0	0	0	5	2	4	5	0	21	13	4	1	30	369	868	997	249	10	3	1147		1	1	7	3	1	3	0	0	2	1	1	0	0	0	0	0	0
family	Nanoviridae	0	0	0	0	0	0	0	0	0	0	0	0	0	0	0	0	0	0	0	0	0	0	0	0	0	0	0	0	0	0		0	0	0	0	0	0	0	0	0	0	0	0	0	0	0	0	0
family	Naticidae	0	0	0	0	0	0	0	0	0	0	0	0	0	0	0	0	0	0	0	0	0	0	0	0	0	0	0	0	0	0		1	0	0	0	0	0	0	0	0	0	0	0	0	0	0	0	0
family	Natranaerobiaceae	0	0	0	0	0	0	3	0	0	0	0	0	0	0	0	0	0	0	0	1	0	0	2	13	17	10	15	0	1	16		0	0	0	0	0	0	0	0	1	0	0	0	0	0	0	0	0
family	Natrialbaceae	0	1	6	11	3	5	4	0	3	6	2	4	0	6	2	6	2	0	20	10	2	1	54	1096	1014	79	437	27	7	203		1	0	3	7	3	4	0	2	3	1	0	0	0	0	0	0	0
family	Nautiliaceae	0	0	6	3	3	1	1	0	0	0	0	0	0	3	0	1	0	0	10	2	1	0	1	6	6	6	5	4	1	4		0	0	0	0	0	0	0	0	0	0	0	0	0	0	0	0	0
family	Naviculaceae	0	0	0	0	0	0	0	0	0	0	0	0	0	0	0	0	0	0	0	0	0	0	24	8	4	32	10	9	22	3		0	0	0	0	0	0	0	0	0	0	0	0	0	0	0	0	0
family	Neanuridae	0	0	0	0	0	0	0	0	0	0	0	0	0	0	0	0	0	0	0	0	0	0	0	0	0	0	0	0	0	0		0	0	0	1	0	0	0	0	0	0	0	0	0	0	0	0	0
family	Nebaliidae	0	0	0	0	0	0	0	0	0	0	0	0	0	0	0	0	0	0	2	1	0	0	0	0	0	0	0	0	0	0		0	0	0	0	0	0	0	0	0	0	0	0	0	0	0	0	0
family	Nectriaceae	1	2	4	8	1	3	5	0	0	2	0	1	1	2	0	3	1	0	13	42	1	1	6	13	7	7	1	2	1	10		2	4	0	0	2	1	2	1	2	1	0	2	1	0	2	4	1
family	Neidiaceae	0	0	0	0	0	0	0	0	0	0	0	0	0	0	0	0	0	0	0	0	0	0	0	0	0	0	0	0	1	0		0	0	0	0	0	0	0	0	0	0	0	0	0	0	0	0	0
family	Neisseriaceae	3	5	34	32	23	3	3	0	0	4	2	5	0	7	2	25	2	1	54	11	4	2	25	38	40	35	35	7	3	30		3	3	25	1	0	0	0	0	1	13	0	0	0	0	1	0	0
family	Nelumbonaceae	0	0	0	0	0	1	2	0	1	0	0	0	0	2	1	0	0	1	6	20	2	1	0	1	3	1	4	0	0	3		1	0	0	1	1	0	1	0	0	1	1	0	0	0	0	0	0
family	Neocallimastigaceae	0	0	0	0	0	0	0	0	0	0	0	0	0	0	0	0	0	0	0	1	0	0	0	0	0	0	1	0	1	0		0	0	0	0	0	1	0	0	0	0	0	0	0	0	0	0	0
family	Nephilidae	0	0	0	1	0	0	1	0	0	0	0	0	0	0	0	0	0	0	0	0	0	0	0	0	1	0	0	0	0	1		0	0	0	0	0	0	0	0	0	0	0	0	0	0	0	0	0
family	Nephropidae	0	0	0	0	0	0	0	0	0	0	0	0	0	0	0	0	0	0	32	71	0	0	0	0	0	0	0	0	0	0		0	0	0	0	0	0	0	0	0	0	0	0	0	0	0	0	0
family	Nereididae	0	0	0	0	0	0	0	0	0	0	0	0	0	0	0	0	0	0	2	8	0	0	1	0	0	0	0	0	0	0		0	0	0	0	0	0	0	0	0	0	0	0	0	0	0	0	0
family	Nimaviridae	23	0	71	49	3	58	57	25	59	0	0	0	43	0	0	0	0	0	7	60	0	0	0	1	0	0	0	0	0	0		0	0	0	0	0	0	2	63	0	0	0	48	49	71	55	49	52
family	Niphatidae	0	1	2	2	0	6	7	0	2	1	0	0	2	2	1	2	2	1	17	40	2	1	10	5	6	2	7	1	13	3		3	1	7	3	3	0	4	1	1	0	0	1	3	0	3	0	0
family	Nitrosomonadaceae	2	0	8	9	4	3	8	0	3	2	2	3	0	1	2	7	4	1	28	10	6	4	97	135	90	127	135	17	106	88		2	3	27	2	2	0	0	0	0	8	0	0	0	0	0	0	0
family	Nitrosopumilaceae	0	0	1	0	0	1	0	0	0	1	0	0	0	2	0	0	0	0	3	1	0	0	78	17	16	17	9	3	11	23		0	0	0	1	1	0	0	0	0	0	0	0	0	0	0	0	0
family	Nitrososphaeraceae	0	0	1	2	1	0	1	0	0	0	0	1	0	1	0	0	0	0	5	1	0	0	7	22	29	9	15	37	7	493		0	0	1	0	0	0	0	0	0	0	0	0	0	0	0	0	0
family	Nitrospinaceae	1	0	1	2	2	3	4	0	2	2	0	0	0	2	0	3	0	1	11	3	1	0	36	97	51	58	87	9	17	46		0	0	0	1	0	0	1	0	0	2	0	0	0	0	0	1	0
family	Nitrospiraceae	0	1	3	3	0	5	2	0	1	2	0	1	0	2	0	2	4	0	11	4	2	2	56	168	115	96	134	24	34	151		0	0	9	0	0	1	1	0	0	0	0	0	0	0	0	0	0
family	Nocardiaceae	46	40	176	368	104	120	162	0	56	105	86	39	2	8	48	156	171	24	318	304	107	12	156	272	323	76	96	114	55	832		6	5	50	30	19	35	1	15	64	4	0	0	10	0	3	1	0
family	Nocardioidaceae	28	56	275	624	298	114	281	0	50	318	245	51	0	3	48	240	159	132	516	394	171	5	167	192	296	54	80	127	56	2396		2	1	44	36	33	34	0	17	85	2	0	0	23	0	0	1	0
family	Nocardiopsaceae	7	9	49	120	17	44	71	0	13	39	23	11	0	3	16	46	36	5	92	77	23	0	96	139	194	41	61	33	11	431		1	0	29	14	12	20	0	8	32	0	0	0	1	0	4	0	0
family	Noctilucaceae	0	0	0	0	0	0	0	0	0	0	0	0	0	0	0	0	0	0	0	0	0	0	0	0	0	0	0	0	0	0		0	0	0	0	0	0	0	0	0	0	0	0	0	0	0	0	0
family	Noctuidae	0	1	1	1	0	1	0	0	1	0	0	0	2	0	0	0	1	1	19	33	1	2	1	0	0	0	0	0	3	1		0	0	0	4	1	0	7	0	0	1	1	2	0	0	0	0	0
family	Noelaerhabdaceae	0	0	4	11	0	7	9	0	3	3	1	2	3	2	1	3	2	0	22	194	3	2	4	23	13	14	11	1	2	14		1	3	9	12	5	1	1	0	3	4	2	2	3	0	5	0	1
family	Nosematidae	0	0	0	0	0	3	1	0	1	0	0	0	0	1	0	0	0	0	6	5	0	0	0	1	1	0	2	0	0	1		0	1	0	3	1	1	3	0	0	0	1	0	0	0	1	0	0
family	Nostocaceae	3	1	8	13	10	3	4	0	0	4	1	1	0	5	6	9	7	3	34	16	8	5	103	384	1448	1172	837	30	20	201		0	2	16	3	0	2	0	1	0	2	0	0	0	0	2	0	0
family	Nototheniidae	0	0	0	0	0	0	0	0	0	0	0	0	0	0	0	0	0	0	0	1	0	0	0	0	0	0	0	0	0	0		0	0	0	0	0	0	0	0	0	0	0	0	0	0	0	0	0
family	Nucleariidae	0	0	0	0	0	0	0	0	0	0	0	0	0	0	0	0	0	0	0	0	0	0	0	0	0	1	0	0	0	0		0	0	0	0	0	0	0	0	0	0	0	0	0	0	0	0	0
family	Nudiviridae	1	0	1	2	0	0	0	0	0	0	0	0	0	0	0	0	0	1	0	0	0	0	0	0	0	0	0	0	0	0		0	0	0	0	0	0	0	0	0	1	1	1	0	0	0	0	0
family	Nuttalliellidae	6	1	3	6	4	11	8	3	8	0	1	2	3	5	2	5	1	6	16	50	5	7	2	0	0	3	2	0	4	0		4	4	6	12	11	10	27	6	5	2	4	0	0	0	0	0	0
family	Nyamiviridae	0	0	0	0	0	0	0	0	0	0	0	0	0	0	0	0	0	0	0	1	0	0	0	0	0	0	0	0	0	0		0	0	0	0	0	0	0	0	0	0	0	0	0	0	0	0	0
family	Nymphaeaceae	0	0	0	0	0	0	0	0	0	1	0	1	0	0	0	0	0	0	0	0	0	0	0	0	0	0	0	0	0	0		0	0	0	0	0	0	0	0	0	0	0	0	0	0	0	0	0
family	Nymphalidae	2	2	2	7	1	16	23	3	4	0	1	4	5	11	2	5	0	4	106	359	3	6	15	4	2	1	1	0	6	0		8	3	24	14	9	14	30	4	6	2	3	9	5	3	2	3	7
family	Nymphidae	0	0	0	0	0	0	0	0	0	0	0	0	0	0	0	0	0	0	0	0	0	0	1	0	0	0	0	0	0	0		0	0	0	0	0	0	0	0	0	0	0	0	0	0	0	0	0
family	Oceanospirillaceae	12	27	119	135	88	32	36	0	10	5	7	11	0	10	6	76	7	6	164	47	21	9	245	521	399	485	442	41	32	190		33	14	108	11	10	7	0	3	9	56	0	0	2	1	6	2	0
family	Ochotonidae	0	0	0	1	0	1	0	0	0	0	1	0	0	0	0	0	0	0	3	8	0	0	1	1	0	1	0	0	0	1		0	0	0	1	1	0	0	0	0	0	0	0	0	0	0	0	0
family	Octodontidae	0	0	1	1	0	0	0	0	0	0	0	0	0	0	0	0	0	0	3	16	0	0	0	0	1	1	3	0	0	0		0	0	0	0	0	0	0	1	0	0	0	0	0	0	0	0	0
family	Octopodidae	0	0	0	0	0	0	0	0	0	0	0	0	0	0	0	0	0	0	0	1	0	0	0	0	0	0	0	0	0	0		0	0	0	1	0	0	0	0	0	0	0	0	0	0	0	0	0
family	Ocypodidae	3	4	5	5	5	5	5	0	4	3	3	3	2	4	4	4	4	4	15	25	4	4	0	0	0	0	0	0	0	0		0	31	0	1	1	1	0	0	0	18	16	1	1	1	1	1	1
family	Odobenidae	0	0	0	0	0	1	1	0	0	0	0	0	0	0	0	0	0	0	1	11	0	0	0	1	0	0	1	1	0	0		0	0	1	0	1	1	0	0	0	0	0	0	0	0	0	0	0
family	Oikopleuridae	1	1	1	9	1	9	8	0	2	0	0	2	0	1	1	4	1	1	29	131	3	0	2	2	0	3	3	1	0	0		1	4	0	7	3	2	4	2	1	3	5	2	3	2	2	0	0
family	Ommastrephidae	0	0	0	0	0	0	0	0	0	0	0	0	0	0	0	0	0	0	0	0	0	0	0	0	1	0	0	0	0	0		0	0	0	0	0	0	0	0	0	0	0	0	0	0	0	0	0
family	Omphalotaceae	0	0	0	0	0	0	0	0	0	0	0	0	0	0	0	0	0	0	0	0	0	0	0	0	0	0	1	0	0	0		0	0	0	0	0	0	0	0	0	0	0	0	0	0	0	0	0
family	Onagraceae	0	0	0	0	0	0	0	0	0	0	0	0	0	0	0	0	0	0	0	0	0	0	0	0	0	0	0	0	0	0		0	0	0	0	0	0	0	0	0	0	0	0	0	0	0	0	0
family	Onchocercidae	36	86	60	39	31	184	102	21	121	16	26	77	152	163	15	80	20	28	328	4867	72	67	4	2	6	3	3	1	6	2		134	103	79	120	99	64	350	56	33	279	156	33	71	26	20	54	18
family	Onygenaceae	0	0	1	2	1	1	0	0	0	0	0	0	0	0	0	0	0	0	0	6	0	0	0	0	0	0	0	0	0	0		0	0	1	0	0	0	0	0	0	0	0	1	0	1	1	0	0
family	Ophiocordycipitaceae	0	0	0	0	0	4	5	0	1	0	0	0	0	0	0	1	0	0	0	3	0	0	0	1	1	2	1	0	0	3		0	0	0	1	1	1	0	0	0	0	1	0	0	0	0	0	1
family	Ophiostomataceae	2	0	1	1	1	4	2	1	3	0	0	0	0	0	1	1	2	0	7	42	2	1	0	1	3	3	2	0	0	1		0	2	1	2	2	0	0	2	2	0	0	0	1	1	0	1	1
family	Opisthocomidae	2	1	4	3	1	4	6	3	3	0	1	1	6	2	0	5	0	3	20	163	4	3	0	0	0	0	1	0	1	0		2	18	6	4	6	16	83	4	5	27	24	4	4	2	5	1	5
family	Opisthorchiidae	4	4	8	9	4	12	17	3	11	4	3	6	6	12	5	7	1	7	50	183	11	7	11	4	2	4	2	0	3	1		16	9	9	29	25	21	46	20	15	18	11	16	9	7	8	6	10
family	Opitutaceae	1	1	11	11	2	5	4	0	3	4	1	1	0	6	4	9	14	0	23	6	1	0	29	389	311	143	74	23	23	159		0	0	7	0	1	4	0	1	2	2	0	0	0	0	0	0	0
family	Oplegnathidae	0	0	0	0	0	0	0	0	0	0	0	0	0	0	0	0	0	0	1	0	0	0	0	0	0	0	0	0	0	0		0	0	0	0	0	0	0	0	0	0	0	0	0	0	0	0	0
family	Oplophoridae	0	0	0	0	0	0	0	0	0	0	0	0	0	0	0	0	0	0	1	1	0	0	0	0	0	0	0	0	0	0		0	0	0	0	0	0	0	0	0	0	0	0	0	0	0	0	0
family	Orbaceae	0	1	7	12	3	0	1	0	0	0	2	1	0	1	0	4	0	1	7	8	4	2	6	4	7	11	0	1	1	5		1	0	3	1	0	1	0	0	0	3	0	0	0	0	0	1	0
family	Orbiliaceae	3	3	3	8	2	5	2	2	1	3	2	1	0	2	0	3	2	0	10	62	1	0	2	3	2	1	0	1	0	4		1	0	0	1	0	6	2	1	2	1	0	0	1	0	1	1	0
family	Orchidaceae	0	0	0	0	0	0	0	0	0	0	0	0	0	0	0	0	0	0	0	0	0	0	1	0	0	0	0	0	0	0		0	0	0	0	0	0	0	0	0	0	0	0	0	0	0	0	0
family	Ordosporidae	0	0	0	0	0	0	0	0	0	0	0	0	0	0	0	0	0	0	0	0	0	0	0	0	0	0	0	0	0	0		0	0	0	0	0	0	0	0	0	0	0	0	0	0	0	0	0
family	Ornithorhynchidae	2	1	2	2	1	3	2	1	2	1	0	1	2	0	1	1	2	0	15	62	0	1	1	2	0	1	0	1	2	0		1	3	4	4	3	2	1	2	2	2	2	0	2	0	0	0	1
family	Orycteropodidae	0	1	1	0	0	2	8	0	3	0	0	0	1	1	0	0	0	1	9	41	1	1	2	2	0	0	0	0	0	0		0	1	1	0	0	0	1	0	0	1	0	1	0	0	0	1	1
family	Oscillochloridaceae	0	0	6	7	1	4	6	0	0	0	0	0	0	0	2	5	5	0	10	5	1	0	22	103	251	124	144	48	1	158		0	0	2	0	0	0	0	0	3	0	0	0	0	0	0	0	0
family	Oscillospiraceae	0	0	0	0	0	0	0	0	0	0	0	0	0	0	0	2	0	0	5	1	0	0	2	9	11	2	4	1	0	6		0	0	0	0	0	0	0	0	0	0	0	0	0	0	0	0	0
family	Osmeridae	0	0	0	0	0	0	0	0	0	0	0	0	0	0	0	0	0	0	0	1	0	0	1	0	0	0	0	0	0	0		0	0	0	0	1	0	0	0	0	0	0	0	0	0	0	0	0
family	Ostreidae	4	5	9	14	4	18	22	1	12	3	2	5	10	12	2	7	10	3	141	417	8	6	26	4	5	7	2	5	4	13		6	2	13	27	23	8	18	6	10	5	6	12	8	4	8	7	6
family	Otididae	0	0	0	0	0	0	0	0	0	0	0	0	0	0	0	0	0	0	6	14	0	0	1	0	0	0	0	0	1	0		0	0	0	0	0	1	1	0	0	6	3	0	0	0	0	0	0
family	Oxalobacteraceae	0	5	20	24	13	12	26	0	0	8	5	6	0	2	9	15	9	2	40	29	14	5	115	285	234	246	243	46	45	284		2	4	26	6	3	1	0	2	7	21	0	0	2	0	3	0	0
family	Oxytrichidae	1	1	4	52	1	0	0	0	1	0	1	1	0	0	0	1	0	0	25	71	1	0	3	5	2	3	2	0	0	2		3	1	4	2	6	0	2	0	0	1	0	3	1	0	3	2	1
family	Paenibacillaceae	6	6	35	62	15	28	29	0	6	19	8	8	0	20	18	46	24	1	98	71	22	8	133	631	758	417	384	94	49	650		4	4	32	5	7	9	0	3	14	10	1	0	2	0	1	1	0
family	Palaemonidae	0	0	0	0	0	4	5	2	2	0	0	0	0	0	0	0	0	0	32	69	0	0	0	0	0	0	0	0	1	0		0	0	3	0	0	0	0	1	0	0	0	0	0	0	0	0	0
family	Palinuridae	0	0	0	0	0	0	0	0	0	0	0	0	0	0	0	0	0	0	29	64	0	0	1	0	0	0	0	0	0	0		0	0	0	2	1	0	0	0	0	0	0	0	0	0	0	0	0
family	Pandalidae	0	0	0	0	0	0	1	0	0	0	0	0	0	0	0	0	0	0	14	30	0	0	0	0	0	0	0	0	0	0		0	0	0	0	0	0	0	0	0	0	0	0	0	0	0	0	0
family	Pandanaceae	0	0	0	1	0	0	0	0	0	0	0	0	0	0	0	0	0	0	0	0	0	0	0	0	0	0	0	0	0	0		0	0	0	0	0	0	0	0	0	0	0	0	0	0	0	0	0
family	Panopeidae	0	0	0	0	0	0	0	0	0	0	0	0	0	0	0	0	0	0	0	1	0	0	0	0	0	0	0	0	0	0		0	0	0	0	0	0	0	0	0	0	0	0	0	0	0	0	0
family	Papilionidae	3	1	2	1	6	30	6	1	6	0	2	1	7	3	2	1	0	2	21	224	6	7	3	1	0	0	0	0	0	0		11	4	5	18	14	0	23	1	0	22	19	23	12	5	10	8	10
family	Parachlamydiaceae	0	0	1	0	1	0	0	0	0	0	0	0	0	1	1	0	0	0	3	2	1	0	1	15	8	4	12	3	1	4		0	0	0	0	0	1	0	0	0	0	0	0	0	0	0	0	0
family	Parajapygidae	0	0	0	0	0	0	0	0	0	0	0	0	0	0	0	0	0	0	0	0	0	0	1	0	0	0	1	0	0	0		0	0	0	0	0	0	0	0	0	0	0	0	0	0	0	0	0
family	Paralichthyidae	4	2	4	5	2	9	6	1	6	0	0	2	7	5	0	2	1	3	8	25	6	4	1	0	0	0	0	0	0	0		2	0	4	4	4	2	3	1	1	0	1	10	12	9	9	7	5
family	Parameciidae	3	0	5	275	2	3	2	5	1	0	1	0	0	3	0	3	3	1	61	119	2	0	1	4	7	11	7	0	0	2		2	1	2	2	0	1	0	1	3	2	2	4	3	1	0	5	1
family	Parastacidae	1	0	1	1	0	0	4	1	0	0	0	0	0	0	0	0	0	0	37	87	0	0	1	2	1	0	0	0	0	0		0	1	0	1	0	0	0	0	0	1	1	0	0	0	1	2	0
family	Parathelphusidae	0	0	0	0	0	0	0	0	0	0	0	0	0	0	0	0	0	0	0	1	0	0	0	0	0	0	0	0	0	0		0	0	0	0	0	0	0	0	0	0	0	0	0	0	0	0	0
family	Paridae	0	0	0	0	0	0	0	0	0	0	0	0	0	0	0	0	0	0	8	18	0	0	4	1	0	2	1	0	0	2		3	1	0	0	1	0	0	0	0	0	0	0	0	0	0	0	0
family	Parvoviridae	0	0	0	0	0	0	0	0	0	0	0	0	0	0	0	0	0	0	1	3	0	0	0	0	0	0	0	0	0	0		0	2	0	0	0	0	0	0	0	1	2	0	0	0	0	0	0
family	Parvularculaceae	2	2	4	10	2	3	2	0	2	4	1	0	0	3	0	1	0	1	25	8	6	4	32	384	200	114	95	11	4	52		1	3	28	6	3	1	0	0	1	3	0	0	0	0	2	0	0
family	Pasteurellaceae	0	3	46	40	32	6	4	0	2	2	2	4	2	9	2	29	1	2	77	85	5	2	16	42	37	51	34	7	5	25		6	1	20	3	2	1	3	0	2	11	0	1	1	1	7	1	0
family	Patulibacteraceae	4	1	13	38	7	17	20	0	7	10	7	2	0	0	4	14	11	0	40	19	3	0	21	56	63	17	15	10	2	121		0	1	3	3	1	3	0	1	4	1	0	0	3	0	0	0	0
family	Paulinellidae	0	0	0	0	0	0	0	0	0	0	0	0	0	0	0	0	0	0	0	0	0	0	0	0	0	1	0	0	0	0		0	0	0	0	0	0	0	0	0	0	0	0	0	0	0	0	0
family	Pectinidae	0	0	0	0	0	0	0	0	0	0	0	0	0	0	0	0	0	0	1	4	0	0	3	1	0	0	0	0	0	0		0	0	0	0	0	0	0	0	0	0	0	0	0	0	0	0	0
family	Pediculidae	3	2	4	12	3	3	10	5	5	2	3	2	4	4	1	1	1	1	248	612	5	2	47	1	2	1	2	0	3	3		19	7	9	6	5	5	6	5	3	7	2	11	5	8	7	10	11
family	Pelagibacteraceae	0	2	1	6	2	6	6	0	1	3	2	2	0	2	0	0	0	1	16	5	3	2	16	26	22	28	29	1	7	7		2	4	6	2	1	3	1	2	2	4	0	0	0	0	1	0	0
family	Pelecanidae	0	0	1	0	0	0	1	1	0	0	0	0	0	0	0	1	0	0	9	54	0	0	0	0	0	0	0	0	0	0		1	1	3	4	5	6	12	0	1	0	2	1	1	0	0	1	0
family	Pelobacteraceae	3	0	7	14	12	2	6	0	1	1	1	1	0	3	5	12	6	1	34	7	1	0	50	179	124	126	286	42	88	157		0	1	5	3	3	4	0	3	2	2	0	0	0	0	0	2	0
family	Penaeidae	6	11	12	21	8	49	54	2	24	6	10	12	21	14	6	9	4	11	282	1303	5	8	7	1	3	0	1	0	1	0		21	14	29	49	41	182	850	23	23	14	14	22	19	13	18	15	17
family	Pentatomidae	0	0	0	0	0	0	0	0	0	0	0	0	0	0	0	0	0	0	0	1	0	0	0	0	0	0	0	0	0	0		0	0	0	0	0	0	0	0	0	0	0	0	0	0	0	0	0
family	Peptococcaceae	4	5	83	177	157	14	114	0	3	164	116	5	1	16	6	68	11	79	214	113	84	3	114	394	477	286	376	148	113	582		1	0	18	2	2	5	0	2	11	5	0	0	0	0	0	0	0
family	Peptoniphilaceae	0	0	4	2	2	0	1	0	1	0	0	0	0	3	0	0	2	0	14	6	1	0	6	18	21	19	13	2	1	10		0	0	2	0	0	4	22	3	0	0	0	0	0	0	0	0	0
family	Peptostreptococcaceae	2	2	14	7	6	4	5	0	2	3	3	0	1	6	1	4	2	4	24	24	2	0	16	54	52	34	28	9	6	53		1	2	4	1	1	4	1	1	4	2	2	0	1	0	1	0	0
family	Percidae	0	0	1	1	0	0	1	1	0	0	0	0	1	0	0	1	0	0	10	56	0	1	0	0	0	0	0	0	0	0		0	0	1	1	0	0	1	0	0	0	0	1	0	0	0	0	1
family	Peridiniaceae	0	0	0	0	0	0	0	0	0	0	0	0	0	0	0	0	0	0	0	0	0	0	18	14	23	64	31	25	30	7		0	0	0	0	0	0	0	0	0	0	0	0	0	0	0	0	0
family	Peripatidae	0	0	0	0	0	0	0	0	0	0	0	0	0	0	0	0	0	0	0	0	0	0	1	0	0	0	0	0	0	0		0	0	0	0	0	0	0	0	0	0	0	0	0	0	0	0	0
family	Peripatopsidae	0	0	0	0	0	0	0	0	0	0	0	0	0	0	0	0	0	0	1	3	0	0	0	0	0	0	0	0	0	0		0	0	0	0	0	0	0	0	0	0	0	0	0	0	0	0	0
family	Perkinsidae	1	4	6	10	1	7	6	6	3	5	3	6	5	6	2	6	2	1	61	326	7	4	6	5	7	3	3	0	3	2		5	3	8	12	10	3	28	1	3	11	9	8	19	7	8	5	7
family	Peronosporaceae	0	0	0	0	0	0	0	0	0	0	0	0	0	0	0	0	0	0	0	1	0	0	0	0	1	0	0	0	0	0		0	0	0	0	0	0	0	0	0	0	0	0	0	0	0	0	0
family	Petromyzontidae	0	1	0	0	0	0	0	0	0	0	1	1	1	0	0	0	0	0	0	5	0	0	0	1	0	2	2	0	2	2		0	0	0	0	0	0	0	0	0	0	0	0	0	0	0	0	0
family	Phaeocystaceae	0	0	0	0	0	0	0	0	0	0	0	0	0	0	0	0	0	0	0	0	0	0	0	0	1	2	0	0	0	0		0	0	0	0	0	0	0	0	0	0	0	0	0	0	0	0	0
family	Phaeodactylaceae	0	0	0	0	0	0	0	0	1	0	0	0	0	0	0	0	0	0	3	4	0	0	188	118	83	181	42	144	157	27		0	0	1	0	0	0	0	0	0	0	0	0	0	0	0	0	0
family	Phaeosphaeriaceae	0	0	1	2	0	4	4	0	0	0	0	1	1	1	0	0	0	0	6	42	1	2	0	3	0	0	1	0	0	0		0	0	0	0	2	0	1	0	0	0	2	2	0	1	0	0	3
family	Phaethontidae	0	0	0	0	0	0	0	1	0	0	1	1	0	0	0	0	0	0	7	82	0	0	0	0	0	0	0	0	0	0		0	0	0	2	2	2	6	0	0	1	0	0	0	0	0	0	0
family	Phaffomycetaceae	0	0	0	5	0	0	0	1	0	0	1	0	0	1	1	1	1	0	2	9	1	1	1	5	4	3	2	0	0	5		0	0	0	0	0	1	0	1	0	0	0	0	0	0	0	0	0
family	Phalacrocoracidae	0	0	0	0	0	0	0	0	0	0	0	0	0	0	0	0	0	0	8	51	0	0	1	0	0	0	0	0	0	1		1	0	2	1	1	0	2	0	0	0	0	1	1	0	0	1	1
family	Phanerochaetaceae	0	0	0	1	0	0	0	0	0	0	0	0	0	0	0	0	0	0	2	5	0	0	0	1	2	2	0	0	0	0		0	0	1	0	0	0	0	0	0	0	0	0	0	0	0	0	0
family	Pharidae	0	0	0	0	0	0	0	0	0	0	0	0	0	0	0	0	0	0	1	1	0	0	0	0	0	0	0	0	0	0		0	0	0	0	0	0	0	0	0	0	0	0	0	0	0	0	0
family	Phasianidae	1	2	5	2	2	6	6	0	7	1	1	3	3	5	3	3	1	4	19	107	1	1	0	2	2	0	0	0	0	0		2	8	6	5	7	0	14	1	2	12	9	13	14	7	5	6	14
family	Phasmatidae	0	0	0	0	0	0	0	0	0	0	0	0	0	0	0	0	0	0	2	1	0	0	0	0	0	0	0	0	0	0		0	0	0	0	0	0	0	0	0	0	0	0	0	0	0	0	0
family	Phengodidae	0	0	0	0	0	0	0	0	0	0	0	0	0	0	0	0	0	0	0	0	0	0	0	0	0	0	0	0	0	0		0	0	0	0	0	0	0	0	0	0	0	0	0	0	0	0	0
family	Philodinidae	0	0	0	0	0	0	0	0	0	0	0	0	0	0	0	0	0	0	0	1	0	0	0	0	1	0	0	0	0	1		0	0	0	0	0	0	0	0	0	0	0	0	0	0	0	0	0
family	Phocidae	1	0	0	9	0	1	3	0	2	0	1	1	0	3	2	2	2	1	20	128	3	2	0	2	0	0	0	1	0	3		3	4	4	3	3	0	12	1	0	9	4	1	1	0	0	1	0
family	Phoenicopteridae	1	0	0	0	0	0	0	0	0	0	0	0	0	0	0	0	0	1	1	7	1	0	0	0	0	0	0	0	0	0		0	0	0	2	0	0	7	0	0	2	1	0	0	0	1	0	0
family	Phoxichilidiidae	0	0	0	0	0	0	0	0	0	0	0	0	0	0	0	0	0	0	1	1	0	0	0	0	0	0	0	0	0	0		0	0	0	0	0	0	0	0	0	0	0	0	0	0	0	0	0
family	Phreatoicidae	0	0	0	0	0	0	0	0	0	0	0	0	0	0	0	0	0	0	0	0	0	0	0	0	0	1	0	0	0	0		0	0	0	0	0	0	0	0	0	0	0	0	0	0	0	0	0
family	Phrymaceae	0	0	1	2	0	0	1	1	0	0	0	0	0	0	0	0	0	0	3	15	0	0	2	1	3	3	2	0	0	0		0	0	0	0	0	0	0	0	0	0	0	0	0	0	1	0	0
family	Phycisphaeraceae	0	0	0	0	0	4	3	0	0	0	0	0	0	14	12	14	15	0	19	1	0	0	19	217	102	36	47	5	4	58		0	0	14	0	0	1	0	2	3	0	0	0	0	0	0	0	0
family	Phycodnaviridae	0	0	2	1	1	0	0	0	0	1	1	1	0	1	3	0	2	1	9	58	0	2	6	29	14	8	4	3	0	4		1	0	0	1	2	0	0	1	0	1	0	0	0	0	0	0	0
family	Phyllobacteriaceae	855	93	1958	2688	2147	957	641	0	766	663	30	58	1	870	17	866	119	322	2870	2356	872	123	367	752	544	425	425	153	151	573		97	130	403	158	68	21	0	11	48	198	0	2	10	0	77	16	1
family	Physaraceae	0	0	0	0	0	0	0	0	0	0	0	0	0	0	0	0	0	0	0	1	0	0	0	0	0	1	0	0	0	0		0	0	0	0	0	0	0	0	0	0	0	0	0	0	0	0	0
family	Physeteridae	0	0	0	0	0	0	3	0	0	0	0	0	0	0	0	0	0	0	7	19	0	1	0	0	0	1	0	0	0	0		0	1	0	1	1	0	0	1	0	0	0	0	0	0	0	0	0
family	Phytolaccaceae	0	0	0	0	0	0	0	0	0	0	0	0	0	0	0	0	0	0	0	0	0	0	1	0	0	0	0	0	0	0		0	0	0	0	0	0	0	0	0	0	0	0	0	0	0	0	0
family	Phytoseiidae	6	4	6	13	5	18	16	7	13	3	5	6	14	11	0	9	2	8	83	219	11	9	31	1	2	1	3	2	35	0		7	4	9	16	15	17	33	7	4	8	7	19	17	13	23	11	18
family	Pichiaceae	0	0	1	4	0	1	0	0	0	1	0	1	0	1	0	0	0	0	1	12	0	0	0	1	1	0	3	0	0	0		0	0	0	0	0	0	1	0	0	1	0	0	0	0	0	0	0
family	Picidae	1	1	2	4	1	6	3	2	0	0	2	3	3	2	0	3	3	5	41	210	5	5	1	0	1	0	0	0	0	2		7	21	10	19	11	12	35	1	3	27	23	10	10	5	4	3	6
family	Picornaviridae	0	0	0	0	0	0	0	0	0	0	0	0	0	0	0	0	0	0	1	0	0	0	0	0	0	0	0	0	0	0		0	0	0	0	0	0	0	0	0	0	0	0	0	0	0	0	0
family	Picrophilaceae	0	0	0	0	0	0	0	0	0	0	0	0	0	0	0	0	0	0	0	1	0	0	0	1	0	0	0	0	0	0		0	0	0	0	0	0	0	0	0	0	0	0	0	0	0	0	0
family	Pieridae	0	0	0	0	0	0	0	0	0	0	0	0	0	0	0	0	0	0	1	0	0	0	0	0	0	0	0	0	0	0		0	0	0	0	0	0	0	0	0	0	0	0	0	0	0	0	0
family	Pilumnidae	0	0	0	0	0	0	0	0	0	0	0	0	0	0	0	0	0	0	0	2	0	0	0	0	0	0	0	0	0	0		0	0	4	0	0	0	0	0	0	0	0	0	0	0	0	0	0
family	Pinaceae	1	0	1	1	0	0	0	0	0	0	0	0	0	0	0	0	0	0	2	4	0	0	0	1	0	2	1	0	0	3		0	0	0	0	0	0	0	0	0	0	0	0	0	0	0	0	0
family	Pinguiochrysidaceae	0	0	0	0	0	0	0	0	0	0	0	0	0	0	0	0	0	0	0	0	0	0	0	0	2	0	0	0	0	0		0	0	0	0	0	0	0	0	0	0	0	0	0	0	0	0	0
family	Pinnidae	0	0	0	0	0	1	1	0	0	0	0	0	0	0	0	0	0	0	0	1	0	0	0	0	1	0	0	1	0	1		0	0	1	0	0	0	0	0	0	0	0	0	0	0	0	0	0
family	Pipidae	4	2	10	8	4	15	14	1	3	2	1	3	5	5	1	2	0	2	53	169	5	2	8	2	1	3	3	1	4	1		9	3	9	18	16	9	17	4	4	5	4	11	8	8	8	9	9
family	Pipridae	0	0	3	5	1	3	1	2	1	0	0	0	1	1	0	0	0	0	13	53	0	0	0	0	0	1	1	0	0	0		4	4	3	2	2	2	2	0	0	4	4	0	1	1	0	1	0
family	Pisauridae	0	0	0	0	0	0	0	0	0	0	0	0	0	0	0	0	0	0	1	1	0	0	0	0	0	0	0	0	0	0		0	0	0	0	0	0	0	0	0	0	0	0	0	0	0	0	0
family	Piscirickettsiaceae	184	5	72	78	68	4	5	0	3	10	243	4	0	15	5	59	7	0	140	153	8	4	247	328	229	446	315	40	29	128		3	5	119	9	6	3	0	3	0	72	0	0	0	0	2	0	0
family	Plagusiidae	0	0	0	0	0	0	0	0	0	0	0	0	1	0	0	0	0	0	0	0	0	0	0	0	0	0	0	0	0	0		0	0	0	0	0	0	0	0	0	0	0	0	0	0	0	0	0
family	Planctomycetaceae	17	9	37	48	16	23	14	1	8	7	6	8	0	1044	1439	1928	1562	4	2142	129	20	5	260	1309	943	594	621	95	92	933		1	4	1367	9	8	58	1	42	8	8	2	3	2	4	1	5	1
family	Planococcaceae	0	0	3	5	1	0	4	0	0	2	2	0	0	0	1	0	1	0	16	6	5	0	17	69	83	41	43	13	3	69		0	0	3	2	3	0	1	0	2	0	0	0	0	0	0	0	0
family	Planorbidae	2	3	7	9	3	16	16	4	8	1	3	5	10	5	2	2	1	9	13	99	5	8	1	1	0	2	0	0	0	0		5	4	6	12	11	7	14	7	5	4	2	17	13	4	12	4	8
family	Plasmodiidae	18	27	24	40	18	72	40	6	34	14	12	24	30	28	8	28	8	21	129	1202	17	11	9	41	17	23	30	3	0	18		27	24	32	38	28	16	63	9	9	56	31	25	23	19	11	20	16
family	Plasmodiophoridae	0	0	0	0	0	0	0	0	0	0	0	0	0	0	0	0	0	0	0	0	0	0	0	0	0	1	0	0	0	0		0	0	0	0	0	0	0	0	0	0	0	0	0	0	0	0	0
family	Plectosphaerellaceae	3	1	0	1	1	2	1	0	0	0	0	0	2	0	0	0	1	0	1	11	0	0	0	1	2	1	0	0	0	4		1	0	0	0	1	0	0	0	0	0	0	0	0	0	0	0	0
family	Pleistophoridae	0	0	1	1	0	1	1	0	0	0	0	0	1	0	0	0	0	0	4	11	0	0	0	1	0	0	0	0	0	1		0	0	2	0	0	1	0	0	0	0	0	0	0	0	0	0	0
family	Pleosporaceae	1	2	2	4	2	1	3	1	2	0	0	1	1	1	0	0	0	1	10	109	1	0	6	3	7	6	4	1	5	5		2	1	7	2	2	1	1	1	0	3	2	8	3	0	4	4	5
family	Pleurobrachiidae	0	0	0	0	0	0	0	0	0	0	0	0	0	0	0	0	0	0	0	0	0	0	0	0	0	0	0	0	0	0		0	0	0	0	0	0	0	0	0	0	0	0	0	0	0	0	0
family	Pleuronectidae	0	0	0	0	0	0	0	0	0	0	0	0	0	0	0	0	0	0	0	1	0	0	0	0	0	0	0	0	0	0		0	0	0	0	0	0	0	0	0	0	0	0	0	0	0	0	0
family	Pleurosigmataceae	0	0	0	0	0	0	0	0	0	0	0	0	0	0	0	0	0	0	0	0	0	0	0	0	0	0	0	0	1	0		0	0	0	0	0	0	0	0	0	0	0	0	0	0	0	0	0
family	Pleurotaceae	0	0	0	0	0	1	2	0	0	1	0	0	0	1	0	0	0	0	1	8	1	0	0	4	2	3	0	0	0	0		0	0	0	1	2	0	0	0	0	0	0	0	0	1	1	0	1
family	Plutellidae	0	0	0	0	0	0	0	0	0	0	0	0	0	0	0	0	0	0	3	1	0	0	0	0	0	0	0	0	0	0		0	0	0	0	0	0	0	0	0	0	0	0	0	0	0	0	0
family	Pneumocystidaceae	0	0	1	3	2	0	0	0	0	0	0	0	0	0	0	0	0	0	1	7	0	0	0	1	0	1	0	0	0	1		0	0	0	0	0	0	0	0	0	0	0	0	0	0	0	0	0
family	Poaceae	10	17	27	79	17	47	64	31	21	11	4	20	39	29	10	21	10	33	278	2888	26	33	13	20	15	17	19	5	7	11		44	22	74	97	62	18	37	9	13	31	18	41	32	16	31	16	30
family	Pocilloporidae	0	0	0	0	0	0	0	0	0	0	0	0	0	0	0	0	0	0	0	0	0	0	0	0	0	0	0	0	0	0		0	0	0	1	0	0	0	0	0	0	0	0	0	0	0	0	0
family	Podicipedidae	0	1	0	1	0	1	0	1	0	0	0	0	0	1	0	1	1	2	5	70	1	1	0	0	0	0	0	0	0	0		0	0	1	1	0	0	1	0	0	0	0	2	0	0	1	0	1
family	Podoviridae	0	0	14	11	12	0	0	0	0	0	0	0	0	3	7	2	0	1	22	8	2	0	13	36	35	60	21	21	13	14		0	0	1	0	2	0	0	0	0	0	0	0	0	0	0	0	0
family	Poeciliidae	3	1	5	12	4	16	20	3	5	1	1	3	2	5	3	4	2	5	95	268	11	4	9	5	4	5	3	1	3	4		9	4	14	8	6	4	13	1	2	2	4	5	3	1	2	2	1
family	Polyangiaceae	3	6	15	19	6	12	17	0	3	6	2	4	0	3	12	12	15	1	29	18	4	0	136	1214	729	568	482	79	26	1111		2	0	16	3	1	5	0	1	10	0	0	0	1	0	0	0	0
family	Polychelidae	0	0	0	0	0	0	0	0	0	0	0	0	0	0	0	0	0	0	0	0	0	0	1	0	0	0	0	0	0	0		0	0	0	0	0	0	0	0	0	0	0	0	0	0	0	0	0
family	Polydnaviridae	0	3	1	2	0	3	2	1	3	1	2	3	2	1	0	0	0	2	15	85	1	2	0	1	0	0	0	0	1	0		2	0	3	6	3	2	1	0	0	1	3	2	4	1	3	1	1
family	Polyphysaceae	0	0	0	0	0	0	0	0	0	0	0	0	0	0	0	0	0	0	0	0	0	0	1	1	1	0	0	0	0	1		0	0	2	0	0	0	0	0	0	0	0	0	0	0	0	0	0
family	Polyporaceae	0	0	0	4	0	0	0	1	1	1	1	0	0	0	1	1	1	0	3	8	1	0	0	1	1	3	1	1	0	0		0	0	0	0	0	0	1	0	0	1	0	1	1	1	0	1	0
family	Pomacentridae	3	4	3	5	2	10	8	3	1	1	0	3	5	4	0	0	0	4	22	93	4	4	7	0	3	0	3	1	1	3		4	0	10	7	5	3	2	3	3	1	0	1	2	1	1	1	2
family	Pomatiopsidae	0	0	0	0	0	0	0	0	0	0	0	0	0	0	0	0	0	0	0	0	0	0	0	0	0	1	0	0	0	0		0	0	0	0	0	0	0	0	0	0	0	0	0	0	0	0	0
family	Porcellionidae	0	0	0	0	0	0	0	0	0	0	0	0	0	0	0	0	0	0	1	0	0	0	0	0	0	0	0	0	0	0		0	0	0	0	0	0	0	0	0	0	0	0	0	0	0	0	0
family	Porphyridiaceae	0	0	0	0	0	0	0	0	0	0	0	0	0	0	0	0	0	0	0	0	0	0	1	0	2	1	0	0	0	1		0	0	0	0	0	0	0	0	0	0	0	0	0	0	0	0	0
family	Porphyromonadaceae	0	1	24	17	5	33	1	0	0	8	3	4	0	56	3	6	8	1	171	82	33	22	64	185	177	339	81	36	10	145		0	1	57	4	7	7	9	6	3	4	0	0	0	0	3	1	0
family	Portunidae	4	2	7	10	4	20	24	17	13	2	4	4	14	12	2	1	2	2	205	592	6	4	2	0	1	0	0	0	3	0		12	9	12	29	20	7	20	3	4	9	15	6	6	6	11	1	9
family	Potamidae	0	0	0	0	0	0	0	0	0	0	0	0	0	0	0	0	0	0	0	0	0	0	0	0	0	0	0	0	0	0		0	0	0	0	0	0	0	1	0	0	0	0	0	0	0	0	0
family	Poxviridae	1	0	0	0	0	0	0	0	0	0	0	0	0	0	0	0	0	0	0	5	0	0	0	10	3	1	2	0	0	0		0	0	2	0	0	1	1	0	0	0	0	0	2	2	0	1	1
family	Prasiolaceae	0	0	0	0	0	0	0	0	0	0	0	0	0	0	0	0	0	0	0	0	0	0	0	0	0	0	0	0	0	1		0	0	0	0	0	0	0	0	0	0	0	0	0	0	0	0	0
family	Pratylenchidae	0	0	0	0	0	0	0	0	0	0	0	0	0	0	0	0	0	0	0	0	0	0	0	1	0	0	0	0	0	0		0	0	0	0	0	0	0	0	0	0	0	0	0	0	0	0	0
family	Prevotellaceae	1	0	20	8	5	8	0	0	0	2	1	3	0	10	0	5	1	0	62	42	6	6	23	57	69	98	37	8	2	60		0	0	20	2	1	0	0	0	1	1	0	0	0	0	2	0	0
family	Procellariidae	0	0	0	0	0	0	0	1	0	0	0	0	0	0	0	0	0	0	2	15	0	0	1	0	1	0	0	0	0	0		0	0	0	1	0	1	4	0	0	0	0	0	0	0	0	0	0
family	Prochloraceae	0	0	0	0	0	0	0	0	0	0	0	0	0	0	0	0	0	0	0	0	0	0	0	0	0	6	5	0	0	2		0	0	0	0	0	0	0	0	1	0	0	0	0	0	0	0	0
family	Prochlorococcaceae	0	0	9	10	3	2	0	0	0	1	1	0	0	3	0	3	0	0	12	9	1	1	4	15	8	22	16	2	1	13		0	0	2	1	1	0	1	0	0	1	0	0	0	0	1	0	0
family	Prochlorotrichaceae	0	0	1	2	0	0	0	0	0	0	0	0	0	0	4	2	0	0	1	2	1	0	5	21	76	150	68	3	0	10		0	0	0	0	0	0	0	0	1	0	0	0	0	1	0	0	0
family	Prolixibacteraceae	1	0	21	4	4	23	2	0	0	7	3	6	0	39	2	2	1	0	67	36	10	6	45	163	228	443	85	37	18	168		0	0	44	3	4	0	0	0	1	1	0	0	0	0	0	1	0
family	Promicromonosporaceae	3	7	38	68	25	19	39	0	6	21	21	8	0	0	10	27	32	6	51	57	24	0	15	35	43	10	5	10	6	125		2	0	5	5	3	9	1	1	20	1	0	0	0	0	0	0	0
family	Propionibacteriaceae	6	118	808	1850	1852	42	1245	0	24	1828	1878	16	0	6	13	787	32	858	2204	1208	993	1	34	32	84	16	15	24	5	188		0	1	13	9	11	8	0	1	20	0	0	0	2	0	0	0	0
family	Prosorhochmidae	0	0	0	0	0	0	0	0	0	0	0	0	0	0	0	0	0	0	0	4	0	0	0	0	0	0	0	0	0	0		0	0	0	0	0	0	0	0	0	0	0	0	0	0	0	0	0
family	Proteromonadidae	0	0	0	0	0	0	0	0	0	0	0	0	0	0	0	0	0	0	0	0	0	0	0	0	0	1	0	0	0	0		0	0	0	0	0	0	0	0	0	0	0	0	0	0	0	0	0
family	Provannidae	0	0	0	0	0	0	0	0	0	0	0	0	0	0	0	0	0	0	0	0	0	0	0	0	0	0	1	0	0	0		0	0	0	0	0	0	0	0	0	0	0	0	0	0	0	0	0
family	Psammobiidae	0	0	0	0	0	0	0	0	0	0	0	0	0	0	0	0	0	0	0	0	0	0	0	0	0	1	0	0	0	0		0	0	0	0	0	0	0	0	0	0	0	0	0	0	0	0	0
family	Psathyrellaceae	1	0	1	1	0	3	0	0	1	1	0	0	0	0	0	1	1	2	3	18	0	0	1	0	4	1	2	0	1	0		1	0	0	0	0	0	0	0	0	1	1	0	0	0	0	0	0
family	Pseudeurotiaceae	0	3	8	6	3	6	4	1	4	2	0	8	1	3	2	5	4	4	20	129	1	1	2	8	15	5	15	2	1	12		5	1	3	2	5	1	3	0	2	1	3	1	3	3	0	1	2
family	Pseudoalteromonadaceae	5	3	43	47	34	11	13	0	5	5	4	4	0	10	1	35	2	1	60	20	5	4	141	271	186	278	170	36	19	247		13	9	51	10	8	1	0	2	1	17	0	0	0	0	4	1	0
family	Pseudocheiridae	0	0	0	0	0	0	0	0	0	0	0	0	0	0	0	0	0	0	0	1	0	0	0	0	0	0	0	0	0	0		0	0	0	0	0	0	0	0	0	0	0	0	0	0	0	0	0
family	Pseudococcidae	0	0	0	0	0	0	0	0	0	0	0	0	1	0	0	0	0	0	2	4	0	0	0	0	0	0	1	0	0	0		0	0	0	0	0	0	0	0	0	0	0	0	0	0	0	0	0
family	Pseudomonadaceae	32	25	158	189	91	51	70	0	21	34	27	23	1	43	20	105	41	7	338	201	66	27	663	1532	1245	1297	1110	145	145	746		29	32	171	27	20	28	4	10	34	98	0	3	4	4	28	2	3
family	Pseudonocardiaceae	71	77	382	735	189	264	338	0	103	232	151	103	4	8	89	279	312	52	630	530	165	8	394	562	781	242	243	304	131	2150		4	1	120	68	47	83	2	38	192	5	0	1	29	0	4	1	0
family	Psittacidae	0	1	0	1	0	1	1	0	0	0	0	0	0	1	0	1	0	1	8	26	2	1	0	0	0	0	0	0	0	0		1	1	3	4	0	6	39	3	2	0	1	1	0	0	0	0	0
family	Psittaculidae	0	0	1	0	0	1	1	0	0	0	0	0	0	0	0	0	0	0	0	8	0	0	1	0	0	0	0	0	0	1		0	0	0	0	0	0	0	0	0	0	0	0	0	0	1	0	0
family	Psychodidae	0	0	0	0	0	0	0	0	0	0	0	0	0	1	0	1	0	0	5	3	0	0	0	0	0	0	0	0	0	0		0	0	0	0	0	0	0	0	0	0	0	0	0	0	0	0	0
family	Psychromonadaceae	3	0	11	12	11	1	4	0	1	2	1	1	0	6	2	10	2	0	23	9	4	2	28	52	43	57	48	8	8	46		0	1	9	1	1	0	0	0	0	7	0	0	0	0	1	0	0
family	Psyllidae	15	10	29	42	19	76	95	11	48	4	4	10	21	21	7	13	4	20	246	886	29	24	25	10	4	6	3	2	27	5		56	15	48	52	50	35	107	18	13	22	13	60	52	25	49	30	29
family	Pteriidae	0	2	1	3	0	0	1	0	0	1	1	3	0	0	1	3	1	0	6	20	2	0	1	6	5	4	4	0	0	5		0	0	1	2	2	1	2	1	3	2	0	0	0	0	3	0	0
family	Pteroclidae	0	0	1	0	0	1	0	0	1	0	0	0	0	0	0	0	1	0	7	32	0	0	0	1	0	1	0	0	0	1		0	2	2	0	1	1	19	1	1	0	1	0	0	0	0	0	0
family	Pteromalidae	2	1	1	3	3	5	3	4	4	0	0	0	4	1	1	2	1	2	162	420	2	1	29	4	2	4	1	0	8	3		5	4	6	11	14	2	11	1	2	3	1	5	2	1	2	1	5
family	Pterophoridae	0	0	0	0	0	0	0	0	0	0	0	0	0	0	0	0	0	0	0	1	0	0	0	0	0	0	0	0	0	0		0	0	0	0	0	0	0	0	0	0	0	0	0	0	0	0	0
family	Pteropodidae	0	0	0	0	0	0	1	0	0	1	0	0	0	1	0	1	0	0	12	27	0	1	2	4	4	0	0	0	0	1		2	1	1	1	0	1	1	1	1	0	0	0	2	0	1	2	1
family	Ptychoderidae	0	0	0	0	0	0	0	0	0	0	0	0	0	0	0	0	0	0	0	1	0	0	1	0	0	0	0	0	0	0		0	0	0	0	0	0	0	0	0	0	0	0	0	0	0	0	0
family	Pucciniaceae	0	0	0	1	0	0	0	0	0	0	1	0	0	0	0	0	0	0	2	22	0	2	2	1	2	0	0	0	0	1		2	1	0	1	0	0	0	0	0	0	0	0	0	0	0	0	0
family	Pulicidae	0	0	0	0	0	0	0	0	0	0	0	0	0	0	0	0	0	0	0	3	0	0	0	0	0	0	0	0	0	0		0	0	0	0	0	0	0	0	0	0	0	0	0	0	0	0	0
family	Punctulariaceae	0	0	1	2	0	0	0	1	1	0	0	0	0	0	0	0	0	0	1	3	0	0	0	0	1	4	0	0	1	1		0	0	0	0	0	0	0	0	0	0	0	0	1	0	1	0	1
family	Puniceicoccaceae	1	0	0	1	1	1	0	0	0	1	0	0	0	2	1	2	4	0	6	5	0	0	9	471	257	157	38	5	10	27		0	0	6	1	1	0	0	0	0	0	0	0	0	0	0	0	0
family	Pycnococcaceae	0	0	0	0	0	0	0	0	0	0	0	0	0	0	0	0	0	0	0	0	0	0	0	0	0	0	1	0	0	0		0	0	0	0	0	0	0	0	0	0	0	0	0	0	0	0	0
family	Pyralidae	0	0	0	0	0	0	0	0	0	1	0	0	0	0	0	1	1	0	2	1	0	0	0	1	0	0	0	0	0	0		0	0	0	0	0	0	0	0	0	0	0	0	0	0	0	0	0
family	Pyrenomonadaceae	0	0	0	0	0	0	0	0	0	0	0	0	0	0	0	0	0	0	0	0	0	0	1	1	8	3	1	1	0	0		0	0	0	0	0	0	0	0	0	0	0	0	0	0	0	0	0
family	Pyrgomatidae	0	0	0	0	0	0	0	0	0	0	0	0	0	0	0	0	0	0	0	0	0	0	0	0	0	0	0	0	0	0		0	0	0	0	0	0	0	0	0	0	0	0	0	0	0	0	0
family	Pyrocystaceae	0	0	0	0	0	0	0	0	0	0	0	0	0	0	0	0	0	0	1	1	0	0	0	0	0	0	0	0	0	1		0	0	0	0	0	0	0	0	0	0	0	0	0	0	0	0	0
family	Pyrodictiaceae	0	0	0	0	0	0	0	0	0	0	0	0	0	0	0	0	0	0	0	0	0	0	1	4	3	2	4	0	0	0		0	0	1	0	0	0	0	0	0	0	0	0	0	0	0	0	0
family	Pyroglyphidae	0	0	0	0	0	0	0	0	0	0	0	0	0	0	0	0	0	0	1	1	0	0	0	0	0	0	0	0	0	0		0	0	0	0	0	0	1	0	0	0	0	0	0	0	0	0	0
family	Pyronemataceae	0	0	0	0	0	1	0	0	2	1	2	1	0	0	0	0	0	0	3	15	0	0	0	1	1	2	0	0	0	1		0	0	0	1	0	1	0	0	0	0	0	1	0	0	0	0	0
family	Pyrrhocoridae	0	0	0	0	0	0	0	0	0	0	0	0	0	0	0	0	0	0	0	1	0	0	0	0	0	0	0	0	0	0		0	0	0	0	0	0	0	0	0	0	0	0	0	0	0	0	0
family	Pythiaceae	0	0	0	0	0	0	0	0	0	0	0	0	0	0	0	0	0	0	0	0	0	0	0	0	0	0	0	1	0	0		0	0	0	0	0	0	0	0	0	0	0	0	0	0	0	0	0
family	Pythonidae	3	0	3	3	3	4	4	0	1	0	0	1	4	3	1	0	0	4	25	55	2	1	5	1	0	0	0	0	1	1		2	3	4	3	3	3	12	3	1	3	4	1	3	3	2	1	1
family	Pyuridae	0	0	0	0	0	0	0	0	0	0	0	0	0	0	0	0	0	0	0	0	0	0	0	0	0	0	0	0	0	0		0	0	0	0	0	0	0	0	0	0	0	0	0	0	0	0	0
family	Rajidae	0	0	0	0	0	0	0	0	0	0	0	0	0	0	0	0	0	0	0	1	0	0	0	0	0	0	0	0	0	0		0	0	0	0	0	0	0	0	0	0	0	0	0	0	0	0	0
family	Ranidae	0	0	0	0	0	0	0	0	0	0	0	0	0	0	0	0	0	0	0	1	0	0	0	0	0	0	0	0	0	0		0	0	0	0	1	0	0	0	0	0	0	0	0	0	0	0	0
family	Raninidae	0	0	0	0	0	0	0	0	0	0	0	0	0	0	0	0	0	0	0	0	0	0	0	0	0	0	0	0	0	0		0	0	0	0	0	0	1	0	0	0	0	0	0	0	0	0	0
family	Reduviidae	0	0	0	0	0	0	0	0	0	0	0	0	0	0	0	0	0	0	0	0	0	0	1	0	0	0	0	0	0	0		0	0	0	0	0	0	0	0	0	0	0	0	0	0	0	0	0
family	Reticulomyxidae	1	1	4	4	2	5	5	2	4	2	0	1	4	5	1	3	2	1	20	289	4	4	3	6	10	13	12	0	4	5		1	4	3	2	2	4	5	2	1	3	0	1	4	0	0	1	2
family	Retroviridae	0	0	0	0	0	0	0	0	0	0	0	0	0	0	0	0	0	0	0	0	0	0	0	0	0	1	0	0	0	0		0	0	1	0	1	0	0	0	1	0	0	0	0	0	0	0	0
family	Rhabditidae	19	8	16	26	5	40	49	6	16	8	6	7	14	19	7	10	6	12	69	458	17	9	22	15	9	12	12	12	29	16		13	14	16	34	26	8	66	10	8	27	16	14	12	4	5	5	4
family	Rhinocerotidae	0	0	0	1	0	2	2	0	1	0	1	0	1	0	0	0	0	0	7	20	1	0	0	1	1	0	0	0	0	0		1	0	0	1	0	1	1	2	2	0	0	0	1	0	0	0	0
family	Rhinotermitidae	0	0	0	0	0	0	0	0	0	0	0	0	0	0	0	0	0	0	7	16	0	0	0	0	0	0	0	0	0	0		0	0	0	0	0	0	0	0	0	0	0	0	0	0	0	0	0
family	Rhizobiaceae	476	105	1283	1677	1204	622	475	0	456	418	49	69	2	526	36	545	118	171	1837	1651	615	146	279	556	430	393	352	111	115	444		95	125	273	113	57	16	0	13	38	163	1	0	4	1	109	15	0
family	Rhizopodaceae	1	0	4	5	1	5	6	0	1	2	1	1	4	1	1	2	0	1	19	116	3	0	6	2	8	6	3	1	3	5		4	3	5	1	1	2	5	2	3	3	4	5	8	2	2	5	5
family	Rhizosoleniaceae	0	0	0	0	0	0	0	0	0	0	0	0	0	0	0	0	0	0	0	0	0	0	1	2	4	1	0	0	2	0		0	0	0	0	0	0	0	0	0	0	0	0	0	0	0	0	0
family	Rhodobacteraceae	992	2647	4543	5508	2423	3029	3281	1	930	1594	755	1796	12	1292	76	1297	329	453	9193	6774	4065	2453	1700	2946	3133	5272	1459	941	1472	1636		2581	3308	3570	4080	3409	116	2	42	141	3475	1	10	56	8	1917	180	6
family	Rhodobiaceae	50	16	106	192	103	62	42	0	36	49	2	14	0	42	2	66	17	22	515	165	61	14	141	631	234	219	226	29	39	122		9	22	36	19	15	2	0	2	2	19	0	0	0	0	7	0	0
family	Rhodocyclaceae	3	5	30	44	17	14	13	0	2	13	6	8	0	7	8	41	17	1	79	36	14	7	234	396	326	407	423	67	109	312		3	4	59	8	6	0	0	1	8	32	0	0	1	0	3	0	0
family	Rhodospirillaceae	48	75	245	371	139	140	157	0	59	96	41	56	1	78	17	122	50	21	751	525	149	63	2463	3915	4703	1339	4113	446	796	817		60	60	185	65	40	19	1	3	35	131	1	0	6	0	48	10	1
family	Rhodothermaceae	0	1	1	6	0	9	4	0	1	2	0	1	0	5	8	13	10	1	23	9	3	1	1168	6570	16539	1015	2937	161	35	3999		1	1	11	1	1	2	0	0	2	0	0	0	0	0	1	0	0
family	Rhodymeniaceae	0	0	0	0	0	0	0	0	0	0	0	0	0	0	0	0	0	0	0	0	0	0	0	0	0	1	0	0	0	0		0	0	0	0	0	0	0	0	0	0	0	0	0	0	0	0	0
family	Rickettsiaceae	0	0	1	0	0	0	1	1	0	0	0	0	1	1	0	1	0	0	0	2	0	0	1	13	4	25	266	1	3	4		0	0	2	0	1	0	0	0	0	0	0	0	0	0	0	0	0
family	Rikenellaceae	1	0	7	3	2	5	0	0	0	0	0	2	0	13	0	0	0	1	28	6	0	1	20	32	46	79	16	3	5	35		1	2	13	0	0	0	0	0	0	1	0	0	0	0	0	0	0
family	Riodinidae	0	0	1	0	0	4	6	1	0	0	0	0	2	0	0	0	0	1	3	67	0	0	0	0	0	0	0	0	0	0		6	0	1	5	0	2	4	0	0	3	5	1	1	0	2	0	1
family	Rivulariaceae	0	0	7	6	5	6	1	0	2	8	2	0	0	4	2	4	3	0	23	16	5	3	44	162	539	438	309	23	11	82		1	1	12	2	2	1	0	0	1	4	0	0	0	0	0	0	0
family	Rosaceae	1	0	1	7	2	4	7	1	1	0	0	0	0	1	0	2	0	1	27	103	1	0	4	8	11	7	7	2	4	7		1	0	2	2	0	1	5	1	1	3	1	1	1	0	1	1	1
family	Roseiflexaceae	3	0	18	29	2	11	14	0	4	3	4	3	0	3	8	15	14	0	31	21	6	0	120	517	1037	601	638	149	18	663		1	0	16	4	2	10	0	6	13	3	0	0	0	0	0	0	0
family	Ruaniaceae	1	2	10	13	4	3	11	0	2	5	8	1	0	0	4	7	5	1	14	8	5	0	4	5	4	1	1	2	0	19		0	0	2	1	0	0	0	2	1	0	0	0	0	0	0	0	0
family	Rubiaceae	1	0	0	2	1	0	2	2	1	0	1	0	1	2	0	1	1	3	12	127	3	1	0	2	1	1	1	0	0	1		7	3	6	8	9	0	1	1	0	5	1	4	4	1	1	4	1
family	Rubritaleaceae	0	0	0	0	0	0	0	0	0	0	0	0	0	0	1	4	2	0	9	3	0	0	11	25	24	16	13	7	6	22		0	0	7	0	0	0	0	0	1	0	0	0	0	0	0	0	0
family	Rubrobacteraceae	4	0	6	19	4	16	10	0	3	4	6	2	0	0	0	13	15	0	27	21	7	1	99	312	383	134	203	60	13	372		1	0	10	4	2	5	0	2	9	0	0	0	2	0	0	0	0
family	Ruminococcaceae	3	5	16	26	8	4	4	0	3	5	1	4	0	6	1	7	4	0	22	45	7	1	28	103	109	103	73	25	15	89		5	1	6	2	0	5	1	1	6	1	0	1	3	0	1	0	1
family	Rutaceae	0	0	0	2	0	0	1	2	0	0	0	1	0	0	0	0	0	0	2	27	1	1	2	2	3	1	3	1	0	4		0	1	1	0	1	1	0	0	0	0	0	0	0	1	1	0	0
family	Sabellariidae	0	0	0	0	0	1	0	0	0	0	0	0	0	0	0	0	0	0	0	5	0	0	0	0	0	0	0	0	0	0		0	0	0	0	0	0	1	0	0	0	0	0	0	0	0	0	0
family	Saccharomycetaceae	0	2	9	21	3	4	5	1	2	1	2	2	0	3	1	3	1	2	30	144	6	1	4	7	5	7	4	4	2	8		4	0	10	2	2	1	4	0	2	3	1	1	4	0	1	1	1
family	Saccharospirillaceae	0	1	2	1	0	1	4	0	0	2	2	1	0	0	1	2	0	0	4	3	0	0	22	56	36	67	35	3	3	31		2	1	3	0	0	0	0	0	1	3	0	0	0	0	0	0	0
family	Sacculinidae	0	0	0	0	0	0	0	0	0	0	0	0	0	0	0	0	0	0	0	0	0	0	0	0	0	0	0	0	0	0		0	0	0	0	0	0	0	0	0	0	0	0	0	0	0	0	0
family	Sagittidae	0	0	0	2	0	0	0	0	0	0	0	0	0	0	0	0	0	0	0	0	0	0	0	0	0	0	0	0	0	0		0	0	0	0	0	0	0	0	0	0	0	0	0	0	0	0	0
family	Salicaceae	0	0	0	0	0	0	1	0	0	1	0	1	0	0	1	1	1	2	3	30	0	1	2	3	2	3	2	0	0	3		1	0	1	0	0	0	0	0	0	1	0	0	0	0	0	0	0
family	Salinisphaeraceae	0	0	12	13	9	2	3	0	4	3	0	3	0	0	0	7	1	0	13	10	4	1	103	185	167	182	206	15	12	87		2	1	11	2	1	3	0	1	2	6	0	0	0	0	0	0	0
family	Salmonidae	12	19	18	27	10	82	137	29	51	7	13	29	46	44	7	17	12	32	527	4954	34	31	5	1	3	3	1	2	3	0		69	40	79	194	160	39	74	21	26	55	50	55	45	21	43	35	41
family	Salpingoecidae	4	2	3	7	3	17	20	6	12	2	4	7	8	13	0	10	5	7	118	1053	5	5	13	15	13	11	9	1	4	18		11	11	14	31	41	3	9	2	2	7	5	10	13	10	9	3	5
family	Sanguibacteraceae	2	4	9	18	7	4	12	0	2	4	3	4	0	0	5	9	12	2	16	17	4	0	4	1	5	0	1	1	1	22		0	0	0	1	1	2	0	1	3	0	0	0	0	0	0	0	0
family	Saprolegniaceae	1	2	1	5	2	2	2	0	2	4	0	1	0	1	4	2	5	0	8	22	1	0	8	15	10	25	10	2	1	6		1	0	3	0	1	0	0	0	0	0	0	0	0	0	0	0	0
family	Saprospiraceae	8	9	92	50	20	207	9	0	4	18	5	19	0	59	6	17	8	1	1682	911	60	18	1714	2645	2943	4713	950	262	30	1985		4	1	2165	10	9	12	0	3	9	19	0	0	3	0	2	0	0
family	Sarcocystidae	1	3	5	10	7	12	17	3	9	6	2	4	3	1	2	0	2	3	37	284	2	4	1	7	6	5	1	2	2	6		4	3	3	8	5	0	9	4	5	8	12	4	4	3	0	1	1
family	Sargassaceae	0	0	0	0	0	0	0	0	0	0	0	0	0	0	0	0	0	0	0	0	0	0	0	0	0	0	0	1	0	0		0	0	0	0	0	0	0	0	0	0	0	0	0	0	0	0	0
family	Saturniidae	0	0	1	0	0	0	0	0	0	0	0	0	0	0	0	0	0	0	2	6	0	0	0	0	0	0	0	0	2	0		0	0	0	1	1	0	1	0	0	0	0	0	0	0	0	0	0
family	Scalpellidae	0	0	0	0	0	0	0	0	0	0	0	0	0	0	0	0	0	0	0	0	0	0	0	0	0	0	0	0	0	0		0	0	0	0	0	0	0	0	0	0	0	0	0	0	0	0	0
family	Scarabaeidae	0	0	0	0	0	0	0	0	0	0	0	0	0	0	0	0	0	0	0	0	0	0	1	0	1	0	0	0	0	0		0	0	0	0	0	0	0	0	0	0	0	0	0	0	0	0	0
family	Schistosomatidae	26	20	27	32	24	50	45	18	42	10	19	22	32	27	12	25	10	36	101	448	24	23	18	2	3	12	2	3	21	4		26	68	20	36	46	46	241	24	20	132	81	52	48	32	28	41	34
family	Schizophyllaceae	0	0	1	1	0	1	1	0	0	0	0	0	0	0	0	0	0	0	1	2	0	0	0	2	1	0	0	1	1	3		0	0	0	0	0	0	0	0	0	0	0	0	0	0	0	0	0
family	Schizosaccharomycetaceae	0	0	0	0	0	0	0	0	0	0	0	0	0	0	0	0	0	0	2	6	0	0	0	1	1	3	3	0	0	0		0	0	0	1	0	0	0	0	0	0	0	0	0	0	0	0	0
family	Schleiferiaceae	1	0	10	1	1	7	0	0	0	2	2	2	0	15	0	0	0	0	29	13	3	3	13	35	68	185	16	7	0	18		0	0	10	0	0	0	0	0	0	0	0	0	0	0	0	0	0
family	Sciaenidae	0	3	5	3	2	2	7	0	3	1	2	2	6	2	0	1	0	2	30	144	1	1	4	5	2	1	1	0	1	5		2	1	5	3	3	0	2	0	0	2	0	1	3	0	1	3	2
family	Scincidae	0	0	0	0	0	0	0	0	0	0	0	0	0	0	0	0	0	0	0	0	0	0	0	0	0	0	0	0	0	0		0	0	0	0	0	0	0	0	0	0	0	0	0	0	0	0	0
family	Sciuridae	1	0	0	0	0	0	1	0	0	0	0	0	0	0	0	0	0	0	4	11	0	0	1	0	0	0	0	0	0	0		1	0	1	0	0	0	0	0	0	0	0	0	0	0	0	0	0
family	Sclerotiniaceae	2	4	6	4	1	9	4	6	5	3	2	4	8	3	1	6	3	3	28	311	5	4	1	3	7	3	4	0	2	8		6	3	7	10	8	0	15	4	2	17	6	8	11	6	4	4	6
family	Scombridae	0	0	0	0	0	0	0	0	0	0	0	0	0	0	0	0	0	0	0	0	0	0	0	0	0	0	0	0	0	0		0	0	0	0	1	0	0	0	0	0	0	0	0	0	0	0	0
family	Scorpionidae	0	0	0	0	0	0	0	0	0	0	0	0	0	0	0	0	0	0	1	1	0	0	0	0	0	0	0	0	0	0		0	0	0	0	0	0	0	0	0	0	0	0	0	0	0	0	0
family	Scutigerellidae	0	0	0	0	0	0	0	0	0	0	0	0	0	0	0	0	0	0	0	0	0	0	0	0	0	0	0	0	0	0		0	0	0	0	0	0	0	0	0	0	0	0	0	0	0	0	0
family	Scyllaridae	0	0	0	0	0	0	0	0	0	0	0	0	0	0	0	0	0	0	0	0	0	0	0	0	0	0	0	0	0	0		0	0	0	0	0	0	1	0	0	0	0	0	0	0	0	0	0
family	Scytonemataceae	0	0	3	4	2	3	6	0	4	2	0	1	0	2	3	6	4	0	8	4	0	0	23	95	349	223	208	4	8	45		0	0	6	1	0	0	0	1	1	1	0	0	0	0	1	0	0
family	Segniliparaceae	0	0	1	0	0	2	1	0	0	0	1	0	0	1	0	0	0	0	5	2	1	0	4	5	2	1	3	2	1	8		0	0	0	0	0	1	0	1	2	0	0	0	0	0	0	0	0
family	Selaginellaceae	0	0	2	0	0	1	1	0	1	0	0	1	0	0	0	0	1	0	2	12	0	0	1	6	1	4	2	1	0	6		0	0	0	0	0	1	0	0	0	1	1	1	0	0	0	2	0
family	Sellaphoraceae	0	0	0	0	0	0	0	0	0	0	0	0	0	0	0	0	0	0	0	0	0	0	0	0	0	0	0	1	0	0		0	0	0	0	0	0	0	0	0	0	0	0	0	0	0	0	0
family	Sepiidae	0	0	0	0	0	0	0	0	0	0	0	0	0	0	0	0	0	0	0	0	0	0	0	1	0	0	0	0	0	0		0	0	0	0	0	0	0	0	0	0	0	0	0	0	0	0	0
family	Sepiolidae	0	0	0	0	0	0	1	0	0	0	0	0	0	0	0	0	0	0	1	12	0	0	0	0	0	0	0	0	0	0		0	0	0	0	0	0	0	0	0	0	0	0	0	0	0	0	0
family	Sergestidae	0	0	0	0	0	0	0	0	0	0	0	0	0	0	0	0	0	0	1	1	0	0	0	0	0	0	0	0	0	0		0	0	0	0	0	0	0	0	0	0	0	0	0	0	0	0	0
family	Serpulaceae	0	0	0	0	0	0	1	0	0	0	0	0	0	0	0	0	0	0	0	0	0	0	0	1	1	0	0	0	0	1		0	0	0	0	0	0	0	0	0	0	0	0	0	0	0	0	0
family	Serranidae	0	0	0	1	0	0	0	0	0	0	0	0	0	0	0	0	0	0	1	0	0	0	0	0	1	0	0	0	0	1		0	0	0	0	0	0	0	0	0	0	0	0	0	0	0	0	0
family	Sesarmidae	0	0	0	0	0	0	0	0	0	0	0	0	0	0	0	0	0	0	2	6	0	0	0	0	0	0	0	0	0	0		0	0	0	0	0	0	0	0	0	0	0	0	0	0	0	0	0
family	Shewanellaceae	6	7	46	54	29	10	11	0	1	3	4	6	0	5	6	29	11	1	64	32	8	5	151	281	202	326	191	41	37	230		7	3	37	4	3	1	0	3	3	16	0	0	0	0	3	0	0
family	Siboglinidae	0	0	0	0	0	0	0	0	0	0	0	0	0	0	0	0	0	0	0	1	0	0	0	0	0	0	0	0	0	0		0	0	0	0	0	0	0	0	0	0	0	0	0	0	0	0	0
family	Silphidae	0	0	0	0	0	0	0	0	0	0	0	0	0	0	0	0	0	0	0	0	0	0	0	0	0	0	0	0	0	0		0	0	0	0	0	0	0	0	0	0	0	0	0	0	0	0	0
family	Simkaniaceae	0	0	0	0	0	0	0	0	0	0	0	0	0	1	1	1	1	0	2	0	0	0	2	6	4	5	2	0	0	4		0	0	0	0	0	0	0	0	0	0	0	0	0	0	0	0	0
family	Simuliidae	0	0	0	1	0	0	0	0	0	0	0	0	0	0	0	0	0	0	0	1	0	0	0	0	0	0	0	0	0	0		0	0	0	0	0	0	0	0	0	0	0	0	0	0	0	0	0
family	Sinipercidae	0	0	0	0	0	0	0	0	0	0	0	0	0	0	0	0	0	0	0	1	0	0	0	0	0	0	0	0	0	0		0	0	0	0	0	0	0	0	0	0	0	0	0	0	0	0	0
family	Sinobacteraceae	0	0	11	16	6	2	4	0	0	4	1	0	0	3	1	6	0	0	13	3	0	0	213	421	312	443	299	49	32	232		1	1	25	2	3	0	0	0	1	6	0	0	0	0	0	0	0
family	Siphoviridae	1	1	14	4	7	1	7	0	0	1	2	0	3	19	17	2	2	7	69	15	3	1	16	40	40	45	51	2	4	31		0	0	0	0	3	1	0	0	0	1	0	0	0	0	0	1	0
family	Sipunculidae	0	0	0	0	0	0	0	0	0	0	0	0	0	0	0	0	0	0	0	0	0	0	0	0	0	0	0	0	1	0		0	0	0	0	0	0	0	0	0	0	0	0	0	0	0	0	0
family	Siricidae	0	0	0	0	0	0	0	0	0	0	0	0	0	0	0	0	0	0	0	0	0	0	0	0	0	0	0	0	0	0		0	0	0	0	0	0	0	0	0	0	0	0	0	0	0	0	0
family	Skeletonemataceae	0	0	0	0	0	0	0	0	0	0	0	0	0	0	0	0	0	0	0	0	0	0	1	0	0	1	1	0	3	0		0	0	0	0	0	0	0	0	0	0	0	0	0	0	0	0	0
family	Sneathiellaceae	6	4	11	23	8	10	7	0	4	5	1	2	0	3	0	5	1	3	36	19	6	2	25	87	24	23	64	3	8	21		3	3	9	3	2	4	0	0	0	9	0	0	0	0	2	0	0
family	Solanaceae	1	4	5	4	3	9	10	0	4	2	0	2	3	3	1	1	0	1	18	102	1	1	5	7	10	7	6	3	2	5		10	7	8	5	3	2	14	2	3	6	10	1	0	1	0	2	2
family	Soleidae	0	0	0	0	0	0	0	0	0	0	0	0	0	0	0	0	0	0	0	1	0	0	0	0	0	0	1	0	0	0		0	0	0	0	0	0	0	0	0	0	0	0	0	0	0	0	0
family	Solibacteraceae	0	1	2	4	0	2	5	0	0	0	0	0	0	0	0	2	2	0	3	5	1	0	66	225	150	101	136	60	19	397		0	0	3	0	0	0	0	0	0	0	0	0	0	0	0	0	0
family	Solieriaceae	0	0	0	0	0	0	0	0	0	0	0	0	0	0	0	0	0	0	0	0	0	0	0	0	0	1	1	0	0	0		0	0	0	0	0	0	0	0	0	0	0	0	0	0	0	0	0
family	Solirubrobacteraceae	14	8	44	91	27	27	45	0	18	28	12	11	0	1	5	25	47	4	84	85	29	1	48	96	123	35	40	33	18	303		0	0	8	15	11	9	0	10	25	0	0	0	2	0	1	0	0
family	Sordariaceae	2	2	2	6	2	4	2	2	3	2	2	3	1	5	0	0	1	1	16	105	0	1	2	4	4	11	2	0	1	4		3	1	2	5	2	1	5	1	0	2	0	3	4	5	1	1	3
family	Soricidae	0	0	0	0	0	0	2	0	1	0	0	0	0	0	0	0	0	0	4	27	0	0	1	0	1	0	0	0	0	0		0	0	0	2	0	0	0	0	0	0	0	0	0	0	0	0	0
family	Sorogenidae	0	0	0	1	0	0	0	0	0	0	0	0	0	0	0	0	0	0	1	0	0	0	0	0	0	0	0	0	0	0		0	0	0	0	0	0	0	0	0	0	0	0	0	0	0	0	0
family	Spalacidae	0	0	0	1	0	1	1	0	1	0	0	1	0	2	0	1	2	0	8	65	1	0	0	0	0	0	2	0	0	1		2	0	2	3	3	1	2	1	3	0	0	6	1	4	2	11	6
family	Sparidae	0	0	0	0	0	0	0	0	0	0	0	0	0	0	0	0	0	0	0	1	0	0	0	0	0	0	0	0	0	0		0	0	0	0	0	0	0	0	0	0	0	0	0	0	0	0	0
family	Sphaerobacteraceae	1	0	3	10	0	7	6	0	5	1	1	0	0	2	2	8	5	1	14	10	0	0	49	233	382	177	190	60	24	402		0	0	4	0	0	1	0	0	5	2	0	0	0	0	0	0	0
family	Spheniscidae	3	0	3	1	1	2	3	1	3	1	1	1	0	3	0	0	1	5	53	412	1	1	2	0	1	1	0	1	1	1		9	2	7	8	10	4	31	1	2	6	9	5	2	3	3	0	0
family	Sphingidae	0	0	0	0	0	0	0	0	0	1	0	0	0	0	0	0	0	1	2	16	0	0	0	0	0	0	0	0	1	0		0	1	0	0	0	0	0	0	0	0	0	0	0	0	0	0	0
family	Sphingobacteriaceae	3	1	82	24	9	172	4	0	1	25	6	27	0	114	4	8	7	1	429	168	48	25	155	549	604	1166	223	92	29	407		5	1	148	16	12	2	1	0	2	5	0	0	1	0	0	1	0
family	Sphingomonadaceae	45	49	596	1559	64	85	74	0	46	75	41	43	0	964	24	91	45	286	1615	823	272	36	440	1513	617	661	604	195	103	6177		48	46	153	51	31	11	0	13	13	47	0	1	6	1	28	2	0
family	Spirochaetaceae	2	0	13	15	7	7	14	0	0	8	4	2	0	6	1	14	4	1	37	37	5	2	87	243	289	263	452	133	662	270		1	0	10	0	2	2	0	0	4	3	0	0	0	0	1	0	0
family	Spiroplasmataceae	0	0	0	1	0	0	0	0	0	0	0	0	0	0	0	0	0	0	0	1	0	0	1	1	0	1	2	0	0	0		0	0	1	0	0	107	381	105	74	0	0	0	0	0	0	0	0
family	Spizellomycetaceae	0	0	0	0	0	0	0	0	0	0	0	0	0	0	0	0	0	0	0	0	0	0	0	0	0	1	0	0	0	0		0	0	0	0	0	0	0	0	0	0	0	0	0	0	0	0	0
family	Spongillidae	0	0	0	1	0	0	0	0	0	0	0	0	0	0	0	0	0	0	0	0	0	0	0	0	0	0	1	0	0	0		0	0	0	0	0	0	0	0	0	0	0	0	0	0	0	0	0
family	Sporichthyaceae	8	9	22	51	10	14	25	0	7	24	9	7	0	0	4	27	23	2	47	44	13	1	27	30	46	7	6	18	12	157		1	0	11	8	8	12	0	8	13	0	0	0	1	0	0	0	0
family	Sporolactobacillaceae	0	1	0	1	0	0	2	0	1	1	0	1	0	1	1	0	0	0	2	3	1	1	7	33	41	19	6	9	3	36		0	0	2	0	0	0	0	1	0	1	0	0	0	0	0	0	0
family	Sporolithaceae	0	0	0	0	0	0	0	0	0	0	0	0	0	0	0	0	0	0	0	0	0	0	0	1	0	0	0	0	0	0		0	0	0	0	0	0	0	0	0	0	0	0	0	0	0	0	0
family	Spraguidae	0	0	0	0	0	0	0	0	0	0	0	0	0	1	0	0	0	0	0	1	0	0	0	1	1	0	1	0	0	0		0	0	0	0	0	0	0	0	0	0	0	0	0	0	0	0	0
family	Squillidae	0	0	0	0	0	0	0	0	0	0	0	0	0	0	0	0	0	0	3	10	0	0	0	0	0	0	0	0	0	0		0	0	0	0	0	0	0	0	0	0	0	0	0	0	0	0	0
family	Stachybotriaceae	0	0	0	1	1	0	0	0	0	0	0	1	0	0	0	0	0	0	1	6	0	0	2	1	3	2	1	0	1	2		0	1	0	2	1	0	0	0	0	1	0	0	2	0	0	0	1
family	Staphylinidae	0	0	0	0	0	0	0	0	0	0	0	0	0	0	0	0	0	0	1	1	0	0	0	0	0	0	0	0	0	0		0	0	0	0	0	0	0	0	0	0	0	0	0	0	0	0	0
family	Staphylococcaceae	1	1	12	19	11	6	16	0	2	5	8	0	0	6	1	7	3	0	26	32	4	0	5	31	50	25	25	5	4	30		0	1	6	2	2	2	3	0	2	2	0	0	0	0	0	0	0
family	Steinernematidae	0	0	0	0	0	0	0	0	0	0	0	0	0	0	0	0	0	0	0	0	0	0	0	0	0	0	0	0	0	0		0	0	0	0	0	0	1	0	0	0	0	0	0	0	0	0	0
family	Stephanodiscaceae	0	0	0	0	0	0	0	0	0	0	0	0	0	0	0	0	0	0	0	0	0	0	2	0	0	0	0	2	3	0		0	0	0	0	0	0	0	0	0	0	0	0	0	0	0	0	0
family	Stereaceae	0	0	0	1	0	3	1	0	0	0	0	0	0	0	0	0	0	0	4	15	2	0	2	2	4	2	0	0	0	1		0	0	0	2	0	0	0	0	0	1	0	0	1	0	0	0	0
family	Stichopodidae	0	0	0	0	0	0	0	0	0	0	0	0	0	0	0	0	0	0	0	1	0	0	0	0	0	0	0	0	0	0		0	0	0	0	0	0	0	0	0	0	0	0	0	0	0	0	0
family	Stratiomyidae	0	0	0	0	0	0	0	0	0	0	0	0	0	0	0	0	0	0	0	0	0	0	1	0	0	0	0	0	0	0		0	0	0	0	0	0	0	0	0	0	0	0	0	0	0	0	0
family	Streptococcaceae	1	1	18	25	9	9	11	0	2	9	4	3	0	4	6	6	4	1	32	36	6	2	11	30	54	32	18	7	3	23		5	1	7	8	3	6	5	4	4	1	0	1	5	1	0	3	1
family	Streptomycetaceae	94	74	468	909	238	326	457	0	126	309	188	81	2	21	111	385	367	68	811	733	211	9	474	944	1144	388	443	305	125	2784		8	7	129	78	59	96	1	35	230	14	1	0	30	0	6	3	1
family	Streptosporangiaceae	14	15	82	152	37	49	61	0	11	42	28	10	1	1	21	81	88	3	129	128	40	0	80	150	196	46	53	42	30	523		0	1	31	13	8	20	0	5	34	0	0	0	3	0	2	0	0
family	Strongylocentrotidae	17	11	21	30	8	37	49	10	26	1	11	10	17	19	4	4	2	16	125	407	10	10	25	2	2	9	5	0	7	5		29	52	32	48	46	144	942	49	32	121	82	15	26	10	20	9	9
family	Strongyloididae	1	3	5	3	2	2	4	2	1	0	1	0	0	2	0	2	0	2	11	36	4	2	0	1	1	1	1	0	1	1		1	0	9	6	3	2	2	2	1	0	0	0	0	0	0	0	0
family	Strophariaceae	0	0	0	0	0	3	1	1	0	0	0	0	0	0	0	0	0	0	2	21	1	1	1	0	1	1	0	0	0	1		0	0	1	0	0	0	1	0	0	0	0	1	1	0	0	1	0
family	Struthionidae	0	0	3	0	3	3	1	0	1	0	1	1	1	1	0	1	0	0	13	63	1	1	0	0	1	0	1	0	0	0		3	1	3	8	5	1	12	1	0	3	3	0	1	3	1	3	0
family	Styelidae	0	0	0	0	0	0	0	0	0	0	0	0	0	0	0	0	0	0	0	0	0	0	0	0	0	0	0	0	0	0		0	0	0	0	0	0	0	0	0	0	0	0	0	0	0	0	0
family	Suberitidae	0	0	0	0	0	0	0	0	0	0	0	0	0	0	0	0	0	0	0	0	0	0	0	1	0	0	0	0	0	0		0	0	0	0	0	0	0	0	0	0	0	0	0	0	0	0	0
family	Succinivibrionaceae	0	1	3	0	0	1	0	0	1	1	0	1	0	0	1	0	0	0	0	2	1	0	4	6	2	5	7	1	1	5		0	0	2	0	0	0	1	0	0	0	0	0	0	0	0	0	0
family	Suessiaceae	0	0	0	0	0	0	0	0	0	0	0	0	0	0	0	0	0	0	0	0	0	0	0	0	0	1	0	0	0	0		0	0	0	0	0	0	0	0	0	0	0	0	0	0	0	0	0
family	Suidae	0	0	4	1	0	3	1	0	0	0	0	0	0	1	0	0	0	0	4	32	0	0	1	3	0	3	0	0	0	1		1	0	2	1	0	0	0	0	0	0	0	1	0	0	0	0	0
family	Sulfolobaceae	0	0	0	0	0	0	0	0	0	0	0	0	0	2	0	1	0	0	5	5	2	2	1	5	17	5	4	3	2	8		0	0	0	1	0	0	0	0	0	0	0	0	0	0	0	0	0
family	Sulfuricellaceae	0	0	3	4	3	0	0	0	0	0	0	0	0	0	0	0	0	0	1	1	0	0	23	19	22	37	33	1	48	17		0	0	9	0	0	0	0	0	0	4	0	0	0	0	0	0	0
family	Sutterellaceae	0	0	2	3	3	0	0	0	0	0	0	0	0	0	0	2	1	0	1	1	2	0	4	8	7	8	4	1	0	6		0	0	0	0	0	1	0	1	0	1	0	0	0	0	0	0	0
family	Sycettidae	0	0	0	0	0	0	0	0	0	0	0	0	0	0	0	0	0	0	1	0	0	0	1	0	0	0	0	0	0	0		0	0	0	0	0	0	0	0	0	0	0	0	0	0	0	0	0
family	Symbiobacteriaceae	0	0	3	4	2	2	0	0	0	1	0	0	0	1	2	4	0	0	11	1	0	0	9	52	50	26	28	15	0	87		0	0	0	0	0	2	0	0	0	0	0	0	0	0	0	0	0
family	Synergistaceae	1	1	2	2	3	4	3	0	2	2	0	0	0	0	2	2	2	0	12	5	0	0	22	72	81	42	64	17	19	85		0	1	1	1	0	0	0	0	0	0	0	0	0	0	1	0	0
family	Syntrophaceae	1	0	5	9	11	1	5	0	1	2	0	0	0	4	2	2	3	0	27	8	2	0	50	170	149	117	165	55	235	168		0	0	4	0	0	0	0	0	1	4	0	0	1	0	0	0	0
family	Syntrophobacteraceae	0	0	2	0	0	0	0	0	1	0	0	0	0	0	0	0	0	0	4	7	0	0	17	76	60	69	103	30	450	101		0	0	1	0	0	0	0	0	0	0	0	0	0	0	0	0	0
family	Syntrophomonadaceae	0	1	2	3	0	1	1	0	1	0	0	0	0	2	0	1	0	0	6	1	1	0	8	54	61	42	40	12	9	86		0	0	2	0	0	3	2	0	2	1	0	0	0	0	0	0	0
family	Syntrophorhabdaceae	0	0	0	0	0	0	1	0	0	0	0	0	0	1	0	0	0	0	2	1	0	0	8	13	29	21	30	5	21	31		0	0	0	0	0	1	5	3	1	0	0	0	0	0	0	0	0
family	Tabanidae	0	0	0	0	0	0	0	0	0	0	0	0	0	0	0	0	0	0	0	0	0	0	0	0	0	1	0	0	0	0		0	0	0	0	0	0	0	0	0	0	0	0	0	0	0	0	0
family	Taeniidae	0	0	2	0	0	2	8	2	2	1	1	1	0	0	0	0	2	2	13	78	1	0	0	2	3	1	2	0	0	3		1	1	2	2	2	0	1	0	0	0	0	1	0	1	1	1	0
family	Talpidae	0	0	0	1	0	0	0	0	0	0	0	0	0	0	0	0	0	0	1	4	0	0	1	0	0	1	1	0	0	0		0	0	0	0	0	0	0	0	0	0	0	0	0	0	0	0	0
family	Tanyderidae	0	0	0	0	0	0	0	0	0	0	0	0	0	0	0	0	0	0	0	0	0	0	1	0	0	0	0	0	0	0		0	0	0	0	0	0	0	0	0	0	0	0	0	0	0	0	0
family	Taphrinaceae	0	0	0	0	0	0	0	0	0	0	0	0	0	0	0	0	0	0	2	1	0	0	0	0	0	0	0	0	0	0		0	0	0	0	0	0	0	0	0	0	0	0	0	0	0	0	0
family	Tarsiidae	0	0	1	2	0	2	7	2	2	0	0	0	0	0	0	0	0	0	10	51	0	0	2	0	0	3	0	0	0	1		1	2	0	0	1	1	2	0	0	4	0	6	6	0	2	1	2
family	Taxaceae	0	0	0	0	0	0	0	0	0	0	0	0	0	0	0	0	0	0	0	3	0	0	0	0	0	0	0	0	0	0		0	0	0	0	0	0	0	0	0	0	0	0	0	0	0	0	0
family	Tectiviridae	0	0	0	0	0	0	0	0	0	0	0	0	0	0	0	0	0	0	0	0	0	0	0	0	0	0	0	0	0	1		0	0	0	0	0	0	0	0	0	0	0	0	0	0	0	0	0
family	Tenebrionidae	27	20	53	58	24	87	120	18	65	5	9	24	60	54	5	19	8	43	376	1006	54	44	85	15	4	10	14	6	48	17		45	36	35	89	68	27	103	13	11	46	44	20	27	13	26	16	19
family	Tenrecidae	0	0	0	0	0	0	0	0	0	0	0	0	0	0	0	0	0	1	4	10	0	0	1	0	0	0	0	0	0	1		0	0	0	0	0	0	0	0	0	0	0	1	1	1	1	1	0
family	Tephritidae	2	1	2	2	0	3	4	0	1	0	1	1	0	1	0	0	0	0	43	115	0	1	7	6	0	0	2	0	1	0		1	0	2	5	4	0	0	0	0	0	0	2	3	0	0	1	1
family	Teratosphaeriaceae	0	0	0	0	0	0	0	0	0	0	0	0	0	0	0	0	0	0	2	3	0	0	1	1	3	0	0	0	0	0		0	0	0	0	0	0	0	0	0	0	0	1	1	3	2	2	0
family	Termitidae	0	0	0	0	0	0	0	0	0	0	0	0	0	0	0	0	0	0	1	1	0	0	0	0	0	0	0	0	0	0		0	0	0	0	0	0	0	0	0	0	0	0	0	0	0	0	0
family	Termopsidae	6	1	11	9	8	23	29	12	18	1	1	4	12	8	3	3	3	11	756	2166	7	8	89	1	2	1	2	0	9	0		14	6	22	20	21	13	29	7	7	10	6	15	14	8	13	5	11
family	Tetraclitidae	0	0	0	0	0	0	0	0	0	0	0	0	0	0	0	0	0	0	0	0	0	0	0	0	0	0	0	0	0	0		0	0	0	0	0	0	0	0	0	0	0	0	0	0	0	0	0
family	Tetrahymenidae	0	0	0	197	1	0	0	0	0	1	0	0	0	0	0	5	0	0	31	63	0	0	3	6	1	7	8	0	0	0		1	6	0	0	0	1	3	0	2	14	7	0	0	0	0	3	0
family	Tetranychidae	0	0	0	0	0	0	0	0	0	0	0	0	0	0	0	0	0	0	1	2	0	0	0	0	0	2	1	0	0	0		0	0	0	0	0	0	0	0	0	0	0	0	0	0	0	0	0
family	Tetraodontidae	5	3	5	10	5	16	29	5	12	1	0	2	7	4	4	2	0	10	185	1736	2	3	13	7	2	2	1	1	3	3		11	11	35	35	33	6	16	8	3	8	13	18	20	7	16	13	11
family	Tettigoniidae	0	0	0	0	0	0	0	0	0	0	0	0	0	0	0	0	0	0	0	0	0	0	0	0	0	0	0	0	1	0		0	0	0	0	0	0	0	0	0	0	0	0	0	0	0	0	0
family	Thalassiosiraceae	1	0	1	2	0	2	1	0	0	0	1	1	0	2	0	1	0	1	9	102	1	1	169	101	99	140	60	107	143	49		1	0	4	1	0	0	1	0	0	1	0	3	2	2	4	7	3
family	Thalassocalycidae	0	0	0	0	0	0	0	0	0	0	0	0	0	0	0	0	0	0	1	0	0	0	0	0	0	0	0	0	0	0		0	0	0	0	0	0	0	0	0	0	0	0	0	0	0	0	0
family	Thecamoebida	0	0	0	0	0	0	0	0	0	0	0	0	0	0	0	0	0	0	0	0	0	0	0	1	0	0	0	0	0	0		0	0	0	0	0	0	0	0	0	0	0	0	0	0	0	0	0
family	Theileriidae	0	0	1	1	0	0	0	0	0	0	0	0	0	0	1	1	1	0	0	1	0	0	0	0	1	1	0	0	0	0		0	0	0	0	0	0	0	0	0	0	0	0	0	0	0	0	0
family	Theraphosidae	0	0	0	0	0	0	0	0	0	0	0	0	0	0	0	0	0	0	1	1	0	0	0	0	0	0	0	0	2	0		0	0	0	0	0	0	0	0	0	0	0	0	0	0	0	0	0
family	Theridiidae	0	0	0	0	0	0	0	0	0	0	0	0	0	0	0	0	0	0	4	6	0	0	0	0	0	0	0	0	0	0		0	0	0	1	0	0	0	0	0	0	0	0	0	0	0	0	0
family	Thermaceae	7	5	30	42	9	23	30	0	3	15	8	3	0	6	6	16	31	1	54	42	17	0	115	440	808	256	315	84	27	702		2	1	21	7	8	8	4	4	10	4	0	0	1	0	2	0	0
family	Thermithiobacillaceae	1	0	4	3	1	1	2	0	0	1	2	0	0	0	1	2	1	0	1	1	0	0	41	84	48	65	99	11	13	109		0	0	19	2	1	0	0	0	0	14	0	0	0	0	0	0	0
family	Thermoactinomycetaceae	0	0	5	3	0	1	2	0	2	1	0	0	0	1	1	4	2	1	8	4	0	0	11	64	73	26	38	8	4	78		0	0	0	0	0	2	0	0	0	0	0	0	1	0	0	0	0
family	Thermoanaerobacteraceae	2	2	8	11	1	10	6	0	2	1	0	1	0	10	5	7	6	0	22	9	1	0	40	207	224	137	176	54	40	284		3	0	11	1	1	3	0	1	6	1	0	0	0	0	1	0	0
family	Thermoanaerobacterales Family III. Incertae Sedis	0	0	4	1	1	4	4	0	2	1	1	0	0	3	1	2	1	1	7	3	2	1	12	60	87	54	52	8	6	53		0	0	5	0	1	1	2	2	1	0	0	0	0	0	0	0	0
family	Thermoanaerobacterales Family IV. Incertae Sedis	0	0	0	0	0	1	3	0	0	0	0	0	0	0	0	0	0	0	2	0	0	0	2	18	16	9	13	7	0	15		0	0	0	0	0	0	0	0	1	0	0	0	0	0	0	0	0
family	Thermoascaceae	0	1	2	4	0	1	1	0	0	0	0	1	0	0	0	0	0	0	6	4	1	1	1	2	2	1	2	0	0	1		0	0	0	1	1	0	0	0	0	0	0	0	0	0	0	0	0
family	Thermococcaceae	0	0	1	1	0	3	2	0	0	1	0	1	0	3	0	0	1	0	6	6	0	0	14	61	54	35	49	11	6	46		0	0	2	1	1	1	0	0	4	0	0	0	0	0	0	0	0
family	Thermodesulfobacteriaceae	0	1	3	1	0	1	1	0	0	0	0	1	0	2	1	1	0	0	13	4	1	1	13	58	57	37	61	11	41	72		1	1	2	0	0	0	0	0	0	0	0	0	0	0	0	0	0
family	Thermodesulfobiaceae	0	1	0	1	0	0	0	0	1	0	0	1	0	0	0	0	0	0	1	0	0	0	1	3	8	5	3	2	1	0		0	0	1	0	0	0	0	0	0	0	0	0	0	0	0	0	0
family	Thermofilaceae	0	0	0	0	0	0	0	0	1	0	0	1	0	0	0	0	0	0	1	1	0	0	2	4	4	2	2	1	2	2		0	0	0	0	0	0	0	0	0	0	0	0	0	0	0	0	0
family	Thermoflexaceae	0	0	0	0	0	0	0	0	0	0	0	0	0	0	0	0	0	0	0	0	0	0	1	6	6	3	5	0	0	7		0	0	0	0	0	0	0	0	0	0	0	0	0	0	0	0	0
family	Thermomicrobiaceae	0	2	5	9	2	5	6	0	2	3	2	0	0	1	0	2	4	0	6	10	2	0	19	86	110	43	65	15	7	115		0	0	3	1	1	0	0	0	3	0	0	0	1	0	0	0	0
family	Thermomonosporaceae	10	13	51	111	27	44	53	0	9	33	24	15	0	0	12	46	47	7	87	86	16	0	99	134	189	51	48	51	23	505		0	0	20	10	8	14	0	2	40	1	0	0	5	0	0	0	0
family	Thermoplasmataceae	0	0	0	0	0	0	0	0	0	0	0	0	0	0	0	0	0	0	0	0	0	0	0	0	0	0	0	0	0	1		0	0	0	0	0	0	0	0	0	0	0	0	0	0	0	0	0
family	Thermoproteaceae	0	0	0	1	0	2	0	0	0	0	1	0	0	0	0	0	1	0	2	4	1	0	2	10	8	5	7	1	3	16		0	0	2	0	0	0	0	0	0	0	0	0	0	0	0	0	0
family	Thermotogaceae	0	0	0	0	0	0	1	0	0	0	0	2	0	1	0	2	0	0	3	2	1	1	7	40	38	22	21	9	2	34		0	0	0	0	0	1	0	0	0	1	0	0	0	0	0	0	0
family	Thiotrichaceae	18	13	137	161	100	38	43	0	7	20	13	19	0	30	8	114	13	8	197	92	56	19	329	461	452	848	1636	66	67	316		21	25	1569	20	16	7	0	1	8	115	0	0	3	0	15	1	0
family	Thoracosphaeraceae	0	0	0	0	0	0	0	0	0	0	0	0	0	0	0	0	0	0	0	0	0	0	0	0	1	0	0	0	0	0		0	0	0	0	0	0	0	0	0	0	0	0	0	0	0	0	0
family	Thraupidae	0	0	0	0	0	0	1	0	0	0	0	0	0	0	0	0	1	0	2	39	0	0	2	0	1	0	0	0	0	0		0	1	1	0	2	0	1	0	0	0	0	0	0	0	2	0	0
family	Thraustochytriaceae	0	0	0	0	0	0	0	0	0	0	0	0	0	0	0	0	0	0	0	0	0	0	0	0	0	0	1	0	0	0		0	0	0	0	0	0	0	0	0	0	0	0	0	0	0	0	0
family	Threskiornithidae	0	0	0	0	0	3	2	0	2	0	0	0	0	0	0	0	0	0	10	53	1	0	0	0	1	0	1	0	0	0		0	0	1	3	3	2	3	0	0	4	1	3	2	0	1	0	0
family	Thripidae	0	0	0	0	0	0	0	0	0	0	0	0	0	0	0	0	0	0	1	3	0	0	1	0	0	0	0	0	0	0		0	0	0	0	0	0	0	0	0	0	0	0	0	0	0	0	0
family	Tilletiariaceae	0	0	0	0	0	1	0	0	0	0	0	0	0	0	0	0	0	0	1	23	0	0	0	1	0	2	1	0	0	0		0	0	0	0	0	0	0	0	0	0	0	0	0	0	0	0	0
family	Tinamidae	2	1	4	1	1	7	9	0	4	0	0	1	1	3	3	1	0	1	27	326	1	1	2	1	0	0	0	0	0	1		3	5	3	6	3	5	25	2	1	24	13	5	14	4	5	4	4
family	Tingidae	0	0	0	0	0	0	0	0	0	0	0	0	0	0	0	0	0	0	0	0	0	0	0	0	0	1	1	0	0	0		0	0	0	0	0	0	0	0	0	0	0	0	0	0	0	0	0
family	Tomoceridae	0	0	0	0	0	0	0	0	0	0	0	0	0	0	0	0	0	0	0	1	0	0	0	0	0	0	0	0	0	0		0	0	0	0	0	0	0	0	0	0	0	0	0	0	0	0	0
family	Tortricidae	0	0	0	0	0	0	0	0	0	0	0	0	0	0	0	0	0	0	0	3	0	0	1	0	1	0	0	0	0	0		0	0	0	0	0	0	0	0	0	0	0	0	0	0	0	0	0
family	Toxocaridae	0	1	0	2	1	3	5	1	0	2	2	0	0	1	1	5	3	0	13	52	0	0	3	2	1	2	3	1	6	0		2	2	4	4	2	4	9	3	4	1	2	0	0	0	0	1	1
family	Toxopneustidae	0	0	0	0	0	0	0	0	0	0	0	0	0	0	0	0	0	0	2	2	0	0	0	0	0	0	0	0	1	0		0	0	1	0	0	0	0	0	0	1	0	0	0	0	0	0	0
family	Tremellaceae	1	2	5	7	1	1	8	0	1	0	0	2	0	0	1	2	2	0	12	121	0	0	1	2	2	2	1	0	0	0		3	2	3	5	3	2	3	2	0	5	0	0	2	0	0	2	2
family	Treubiaceae	0	0	0	0	0	0	0	0	0	0	0	0	0	0	0	0	0	0	0	0	0	0	0	0	0	1	0	0	0	0		0	0	0	0	0	0	0	0	0	0	0	0	0	0	0	0	0
family	Trichechidae	0	0	3	3	1	1	1	0	1	0	0	0	0	1	1	1	1	1	3	15	1	0	0	1	2	0	1	0	0	0		0	0	0	0	0	0	1	0	0	0	0	0	0	0	0	0	0
family	Trichinellidae	1	4	5	13	1	21	22	1	17	2	5	5	4	6	0	1	0	10	56	167	11	9	4	8	3	7	2	2	25	3		8	6	6	28	19	6	21	6	4	4	4	5	7	3	6	2	4
family	Trichobranchidae	0	0	0	0	0	0	0	0	0	0	0	0	0	0	0	0	0	0	0	0	0	0	0	0	0	0	0	0	0	1		0	0	0	0	0	0	0	0	0	0	0	0	0	0	0	0	0
family	Trichocomaceae	0	0	0	1	0	1	2	0	0	0	0	0	0	0	0	1	0	0	1	10	0	0	1	4	12	4	7	0	8	4		1	1	0	4	1	0	3	0	0	0	0	1	1	0	0	2	0
family	Tricholomataceae	0	0	1	1	0	0	3	1	1	0	0	0	0	0	0	0	0	0	3	14	0	0	1	1	1	1	0	0	1	1		0	0	0	0	0	0	0	0	1	0	0	0	0	0	0	0	0
family	Trichomonadidae	3	2	6	3	4	6	11	5	4	1	1	1	0	4	2	0	0	3	25	79	3	5	8	11	12	20	20	3	9	9		0	0	7	4	3	1	6	1	0	4	4	2	1	2	2	3	0
family	Trichuridae	18	16	34	43	10	71	65	17	60	12	14	24	33	31	9	9	7	16	173	994	30	27	53	10	7	17	25	2	59	10		24	31	44	53	56	36	61	29	24	44	43	39	39	19	28	24	28
family	Trionychidae	5	0	6	11	3	14	16	2	7	0	0	1	11	5	0	2	1	4	49	121	9	4	2	2	2	2	0	1	1	0		6	2	9	15	11	5	13	4	4	2	3	0	3	0	3	1	3
family	Triopsidae	0	0	0	0	0	0	0	0	0	0	0	0	0	0	0	0	0	0	3	8	0	0	1	1	1	1	0	1	0	0		2	0	0	1	0	0	0	0	0	1	0	0	0	0	0	0	0
family	Trochidae	0	0	0	1	0	0	0	0	0	0	0	0	0	0	0	0	0	0	0	1	0	0	0	0	0	0	0	0	0	0		0	0	0	0	0	0	0	0	0	0	0	0	0	0	0	0	0
family	Trochilidae	1	0	0	4	2	3	4	0	2	0	0	1	0	0	1	0	0	0	25	185	0	1	2	0	2	2	1	0	0	0		3	0	2	7	4	2	8	1	0	1	2	8	4	2	3	1	4
family	Trogonidae	0	0	0	1	0	0	1	0	1	0	0	0	1	2	0	0	0	1	11	51	0	0	1	1	0	0	0	0	0	1		0	1	2	2	4	1	3	1	0	1	0	1	0	0	1	0	1
family	Trueperaceae	5	6	11	24	4	17	12	0	10	12	3	5	0	0	4	11	22	0	22	27	9	0	52	235	1402	101	93	17	3	183		0	1	13	4	4	8	0	2	9	1	0	0	2	0	0	0	0
family	Trypanosomatidae	3	4	22	26	8	22	34	5	15	2	2	5	15	16	6	9	6	9	165	1504	10	7	8	24	13	22	10	2	3	15		16	16	37	45	43	9	17	5	6	25	12	15	17	5	13	8	12
family	Tsukamurellaceae	0	0	3	5	1	1	3	0	1	4	2	2	0	1	0	3	1	0	4	6	0	0	2	4	2	1	1	1	1	8		0	0	0	0	0	1	0	0	0	0	0	0	0	0	0	0	0
family	Tsukubamonadidae	0	0	0	0	0	0	0	0	0	0	0	0	0	0	0	0	0	0	0	0	0	0	0	0	0	0	1	1	0	0		0	0	0	0	0	0	0	0	0	0	0	0	0	0	0	0	0
family	Tuberaceae	0	0	0	1	0	0	1	0	0	0	0	0	0	0	0	0	0	0	0	20	0	0	0	1	0	0	0	0	0	0		0	0	0	0	0	0	0	0	0	0	0	1	0	0	0	0	1
family	Tubulinosematidae	0	0	0	1	0	1	0	0	0	0	0	0	0	0	0	0	0	0	1	2	0	0	0	1	0	1	0	0	0	1		0	0	0	0	2	1	0	0	0	0	0	0	0	0	0	0	0
family	Tupaiidae	2	1	2	2	0	2	6	3	2	2	1	3	2	9	4	5	3	4	45	357	5	6	0	2	2	1	0	0	1	2		5	4	9	18	15	0	5	0	2	4	2	1	8	5	2	2	2
family	Turbinidae	0	0	1	0	0	0	0	0	0	0	0	0	0	0	0	0	0	0	0	1	0	0	0	0	0	0	0	0	0	0		0	0	0	0	0	0	0	0	0	0	0	0	0	0	0	0	0
family	Tytonidae	0	0	0	0	0	0	1	0	1	0	0	0	0	0	1	0	0	0	5	37	1	0	0	0	0	0	0	0	0	0		0	0	0	1	0	0	2	0	0	0	0	0	1	0	0	0	0
family	Ulmaridae	0	0	0	0	0	0	0	0	0	0	0	0	0	0	0	0	0	0	0	0	0	0	0	0	0	1	0	0	0	0		0	0	0	0	0	0	0	0	0	0	0	0	0	0	0	0	0
family	Unikaryonidae	0	0	0	0	0	0	0	0	0	0	0	0	0	0	0	0	0	0	1	2	0	0	0	0	0	0	0	0	0	0		0	0	0	0	0	0	0	0	0	0	0	0	0	0	0	0	0
family	Urechidae	0	0	0	0	0	0	0	0	0	0	0	0	0	0	0	0	0	0	0	0	0	0	0	0	0	0	0	0	0	0		0	0	1	0	0	0	0	0	0	0	0	0	0	0	0	0	0
family	Ursidae	2	0	2	1	1	1	2	0	1	0	0	1	1	2	0	0	1	1	13	69	0	1	1	0	0	0	1	0	0	1		2	1	3	3	1	1	0	0	0	4	0	4	4	3	0	2	3
family	Ustilaginaceae	0	0	1	5	1	0	0	2	2	0	0	0	0	4	1	2	3	0	8	43	1	1	0	4	1	5	3	0	0	6		0	0	3	2	3	1	0	1	0	0	0	0	0	0	1	0	0
family	Vaejovidae	0	0	0	0	0	0	0	0	0	0	0	0	0	0	0	0	0	0	0	1	0	0	0	0	0	0	0	0	0	0		0	0	0	0	0	1	1	0	0	0	0	0	0	0	0	0	0
family	Vahlkampfiidae	0	0	3	23	1	0	0	0	0	0	0	0	0	0	0	0	1	0	5	18	0	0	1	4	2	5	1	1	0	6		1	0	0	1	0	0	0	1	0	0	0	0	0	0	0	0	0
family	Varunidae	5	3	2	4	3	4	5	0	5	2	2	2	3	9	7	6	6	6	123	246	7	6	1	0	0	0	0	0	1	0		1	6	1	7	5	6	7	6	2	3	4	5	6	5	5	5	5
family	Vaucheriaceae	0	0	0	0	0	0	0	0	0	0	0	0	0	0	0	0	0	0	0	0	0	0	0	2	5	0	0	116	0	0		0	0	0	0	0	0	0	0	0	0	0	0	0	0	0	0	0
family	Veillonellaceae	0	2	12	13	3	6	8	0	1	0	0	2	0	5	2	5	8	0	21	15	5	1	38	136	142	104	126	24	16	140		0	1	12	2	2	4	5	0	4	2	1	0	0	0	1	0	0
family	Veliidae	0	0	0	0	0	0	0	0	0	0	0	0	0	0	0	0	0	0	1	0	0	0	0	0	0	0	0	0	0	0		0	0	0	0	0	0	0	0	0	0	0	0	0	0	0	0	0
family	Veneridae	0	0	0	0	0	0	0	0	0	0	0	0	0	0	0	0	0	0	0	2	0	0	0	0	0	0	0	0	0	0		0	0	0	0	0	0	0	0	0	0	0	0	0	0	0	0	0
family	Verrucariaceae	0	0	4	9	5	2	2	0	2	2	1	2	1	5	1	3	5	2	16	77	6	2	1	3	2	0	0	0	0	1		2	2	0	5	4	2	1	0	1	0	5	1	1	0	0	1	0
family	Verrucomicrobia subdivision 3	0	0	2	0	0	0	0	0	0	0	0	0	0	1	5	10	10	0	10	1	0	0	20	126	105	52	50	12	6	106		0	0	7	0	0	0	0	0	0	0	0	0	0	0	0	0	0
family	Verrucomicrobiaceae	0	1	6	3	1	2	6	0	0	0	0	1	0	5	4	4	3	0	13	4	1	0	15	77	75	49	42	9	5	68		0	0	7	0	0	1	2	1	2	1	0	0	0	0	0	0	0
family	Vespertilionidae	4	3	2	4	1	6	13	3	2	1	2	7	6	3	2	6	4	4	52	256	5	1	4	2	6	5	2	0	0	4		7	5	7	7	8	14	27	6	15	8	6	2	2	1	2	2	2
family	Vibrionaceae	25	39	148	178	104	62	66	0	14	33	24	29	1	42	11	110	25	14	309	165	67	31	190	366	346	410	263	75	47	277		39	29	132	33	26	11	1	5	18	54	2	0	3	0	20	2	0
family	Viperidae	0	0	0	0	0	0	0	0	0	0	0	0	0	0	0	0	0	0	2	0	0	0	1	0	0	0	0	0	0	0		0	0	0	0	0	0	0	0	0	0	0	0	0	0	0	0	0
family	Vitaceae	0	1	3	1	1	5	1	1	4	0	2	2	2	1	1	1	0	0	4	94	1	2	3	2	2	3	0	0	2	2		0	0	3	7	3	4	1	2	1	1	0	2	1	0	2	1	0
family	Volvocaceae	2	2	8	19	4	15	18	2	9	1	2	2	5	1	3	5	3	5	51	402	8	5	3	17	16	7	6	1	1	10		15	9	20	18	12	3	18	1	3	8	6	3	6	0	3	1	3
family	Vorticellidae	0	0	0	1	0	0	0	0	0	0	0	0	0	0	0	0	0	0	0	1	0	0	0	0	0	0	0	0	0	0		0	0	0	0	0	0	0	0	0	0	0	0	0	0	0	0	0
family	Waddliaceae	0	1	0	2	0	2	1	0	0	0	0	0	0	1	0	0	0	0	0	0	2	0	1	11	8	8	4	1	1	5		1	0	2	1	0	0	0	0	0	0	0	0	0	0	0	0	0
family	Williamsiaceae	0	1	2	3	0	1	3	0	1	1	1	0	0	0	0	1	2	1	5	5	3	0	4	3	9	1	2	1	0	7		0	0	0	0	0	0	0	0	1	0	0	0	0	0	0	0	0
family	Xanthidae	0	0	0	0	0	0	0	0	0	0	0	0	0	0	0	0	0	0	2	1	0	0	0	0	0	0	0	0	0	0		0	0	0	0	0	0	0	0	0	0	0	0	0	0	0	0	0
family	Xanthobacteraceae	18	5	44	89	42	29	16	0	16	19	2	4	0	22	3	22	9	11	196	68	28	7	58	146	62	66	69	16	16	61		6	14	18	8	2	3	0	0	3	16	1	0	1	0	5	0	0
family	Xanthomonadaceae	14	13	109	162	85	27	37	1	9	24	21	10	0	24	18	76	42	17	193	165	34	11	1923	2522	2058	3347	1247	335	151	1915		9	7	107	18	23	8	1	4	12	49	1	1	2	1	7	2	0
family	Xanthonemataceae	0	0	0	0	0	0	0	0	0	0	0	0	0	0	0	0	0	0	0	0	0	0	0	0	0	1	0	1	0	1		0	0	0	0	0	0	0	0	0	0	0	0	0	0	0	0	0
family	Xenograpsidae	2	1	0	0	0	1	1	0	1	1	1	1	1	0	0	0	0	0	0	2	0	0	0	0	0	0	0	0	0	0		0	0	0	2	2	0	0	1	0	0	0	1	1	1	1	1	1
family	Xenoturbellidae	0	0	0	0	0	0	0	0	0	0	0	0	0	1	0	0	0	0	0	0	1	0	0	0	0	0	0	0	0	0		0	0	0	0	0	0	0	0	0	0	0	0	0	0	0	0	0
family	Xylariaceae	0	0	0	0	0	0	0	0	0	0	0	0	0	0	0	0	0	0	0	1	0	0	0	0	0	0	0	0	0	0		0	0	0	0	0	0	0	0	0	0	0	0	0	0	0	0	0
family	Zoarcidae	1	0	0	0	0	0	0	0	0	0	0	0	0	0	1	0	1	0	0	2	0	0	0	0	0	0	0	0	0	0		0	0	0	0	0	0	0	0	0	0	0	0	2	1	2	0	1
family	Zygnemataceae	0	0	0	0	0	1	0	0	0	0	0	0	0	0	0	1	0	0	2	4	1	0	0	0	1	1	0	0	0	0		0	0	0	0	0	0	1	0	0	0	1	0	0	0	0	0	0
genus	Abiotrophia	0	0	0	0	0	0	0	0	0	0	0	0	0	0	0	0	0	0	1	0	0	0	0	0	2	0	1	0	0	0		0	0	0	0	0	0	0	0	0	0	0	0	0	0	0	0	0
genus	Abraxas	0	0	0	0	0	0	0	0	0	0	0	0	0	0	0	0	0	0	0	1	0	0	0	0	0	0	0	0	0	0		0	0	0	0	0	0	0	0	0	0	0	0	0	0	0	0	0
genus	Absidia	0	0	1	3	1	4	0	0	0	0	0	0	0	1	0	0	0	0	5	11	0	0	2	3	0	2	1	1	2	3		0	0	0	0	0	1	0	0	0	0	0	0	0	0	0	0	0
genus	Acanthamoeba	1	1	0	14	1	3	5	2	2	1	1	2	0	2	1	0	0	1	8	57	0	1	5	19	22	12	16	1	1	14		0	0	0	1	0	1	0	0	0	1	2	0	0	0	1	0	0
genus	Acanthisitta	1	1	3	1	0	4	3	1	6	0	1	1	0	1	1	1	0	0	37	201	2	0	0	0	0	1	0	0	0	0		3	0	6	5	8	1	5	0	2	3	5	3	10	3	3	4	0
genus	Acanthochelys	6	6	8	7	7	16	13	12	9	4	5	3	5	8	10	6	4	7	8	76	4	3	0	0	0	0	0	0	0	1		8	13	14	20	17	20	27	12	11	14	12	28	20	23	4	18	14
genus	Acanthoscurria	0	0	0	0	0	0	0	0	0	0	0	0	0	0	0	0	0	0	0	0	0	0	0	0	0	0	0	0	0	0		0	0	0	0	0	0	0	0	0	0	0	0	0	0	0	0	0
genus	Acanthotomicus	0	0	0	0	0	0	0	0	0	0	0	0	0	0	0	0	0	0	0	0	0	0	0	0	0	0	0	0	0	0		0	0	0	0	0	0	0	0	0	0	0	0	0	0	0	0	0
genus	Acaricomes	0	0	1	0	0	0	0	0	1	1	1	0	0	0	0	0	0	0	3	3	0	0	1	2	1	0	0	0	0	3		0	0	0	0	0	0	0	0	0	0	0	0	0	0	0	0	0
genus	Acartia	0	0	0	0	0	0	0	0	0	0	0	0	0	0	0	0	0	0	1	2	0	0	0	0	0	0	0	0	0	0		0	0	0	0	0	0	0	0	0	0	0	0	0	0	0	0	0
genus	Acaryochloris	1	1	3	4	2	3	2	0	1	0	0	2	0	2	2	3	3	0	6	4	1	0	52	140	363	456	250	14	9	74		1	0	5	3	2	2	0	1	0	3	0	0	0	0	1	0	0
genus	Acetabularia	0	0	0	0	0	0	0	0	0	0	0	0	0	0	0	0	0	0	0	0	0	0	1	1	1	0	0	0	0	1		0	0	2	0	0	0	0	0	0	0	0	0	0	0	0	0	0
genus	Acetes	0	0	0	0	0	0	0	0	0	0	0	0	0	0	0	0	0	0	1	1	0	0	0	0	0	0	0	0	0	0		0	0	0	0	0	0	0	0	0	0	0	0	0	0	0	0	0
genus	Acetivibrio	0	1	2	1	1	1	2	0	0	0	0	0	0	0	0	1	0	0	2	0	0	0	5	11	9	12	4	5	2	9		1	1	1	1	0	0	0	0	0	0	0	0	0	0	0	0	0
genus	Acetobacter	2	1	4	7	3	2	4	0	3	3	3	3	0	2	4	3	3	0	17	9	5	4	10	31	19	13	18	5	2	9		12	3	2	2	0	0	2	1	1	5	0	0	0	0	5	0	0
genus	Acetobacterium	0	0	0	2	2	0	4	0	0	1	0	0	0	1	0	0	0	1	1	1	0	0	2	5	8	2	2	2	1	6		0	0	0	0	0	0	1	0	0	0	0	0	0	0	0	0	0
genus	Acetohalobium	0	0	1	1	0	2	0	0	0	0	0	0	0	1	0	0	0	0	1	0	0	0	4	28	28	18	26	3	4	27		0	0	0	0	0	1	0	0	0	0	0	0	0	0	0	0	0
genus	Acetonema	0	0	0	1	0	0	0	0	0	0	0	0	0	1	0	0	1	0	1	1	0	0	5	7	7	5	11	4	2	11		0	0	0	1	0	0	0	0	0	0	0	0	0	0	0	0	0
genus	Achlya	0	0	0	0	0	0	0	0	0	0	0	0	0	0	0	0	0	0	0	0	0	0	0	0	0	3	0	0	0	0		0	0	0	0	0	0	0	0	0	0	0	0	0	0	0	0	0
genus	Acholeplasma	0	0	0	0	0	0	0	0	0	1	0	0	0	2	0	0	0	0	2	2	0	0	1	4	5	3	3	0	1	3		0	0	0	0	0	3	11	2	0	1	0	0	0	0	0	0	0
genus	Achromobacter	2	5	17	17	7	12	5	0	4	4	1	2	0	1	3	8	4	0	24	19	2	0	28	56	33	41	39	8	16	37		0	1	5	7	3	2	0	0	1	5	0	0	0	0	2	3	0
genus	Acidaminococcus	0	0	1	0	1	0	0	0	0	0	0	0	0	0	0	0	0	0	0	0	0	0	1	4	2	2	2	0	0	2		0	0	1	0	0	0	0	0	0	0	0	0	0	0	0	0	0
genus	Acidianus	0	0	0	0	0	0	0	0	0	0	0	0	0	0	0	0	0	0	1	0	0	0	1	1	3	2	0	2	0	2		0	0	0	0	0	0	0	0	0	0	0	0	0	0	0	0	0
genus	Acidilobus	0	0	0	1	1	0	0	0	0	0	0	0	0	0	0	0	0	0	1	0	0	0	0	0	1	0	0	0	0	1		0	0	0	0	0	0	0	0	0	0	0	0	0	0	0	0	0
genus	Acidimicrobium	4	6	25	48	10	42	39	0	11	12	7	12	0	1	4	14	19	3	35	39	10	1	17	24	45	0	5	8	3	76		1	0	17	4	2	28	0	12	29	0	0	0	1	0	0	0	0
genus	Acidiphilium	2	0	2	7	1	8	4	0	2	2	1	1	0	3	0	1	2	0	12	8	2	2	22	71	58	33	47	15	14	22		2	3	5	1	0	0	0	1	0	3	0	0	0	0	1	0	0
genus	Acidithiobacillus	0	2	6	7	2	3	6	0	1	2	2	2	0	6	4	4	7	1	14	8	2	0	31	53	27	40	47	6	4	24		0	0	9	2	1	1	0	0	0	3	0	0	0	0	1	0	0
genus	Acidobacterium	0	0	3	2	0	0	0	0	0	0	0	0	0	2	2	2	2	0	2	5	1	1	17	70	54	30	50	17	5	105		0	0	1	0	0	0	0	0	0	1	0	0	0	0	0	0	0
genus	Acidocella	1	1	1	2	2	0	0	0	0	0	0	0	0	1	1	1	2	0	4	3	1	0	2	12	8	10	15	1	1	8		1	3	2	1	0	0	0	0	0	3	0	0	0	0	0	1	0
genus	Acidomonas	1	0	0	4	0	0	2	0	0	1	1	1	0	1	0	2	0	2	9	2	3	0	3	9	7	6	4	3	2	2		0	0	2	4	2	0	0	0	0	1	0	0	0	0	0	0	0
genus	Acidothermus	2	0	4	6	2	2	2	0	0	4	4	2	0	0	0	2	4	1	5	3	0	0	18	11	18	3	8	5	1	103		0	0	1	0	0	2	0	0	1	0	0	0	1	0	0	0	0
genus	Acidovorax	1	2	19	16	14	3	2	0	2	8	2	0	0	1	0	11	7	1	24	18	8	2	34	56	49	56	55	11	13	61		4	0	11	2	3	2	1	0	1	4	0	1	0	0	0	1	0
genus	Aciduliprofundum	0	0	1	1	0	0	0	0	0	0	0	0	0	0	0	0	0	0	3	4	0	0	0	4	3	1	4	1	0	5		0	1	0	0	0	0	0	0	0	0	0	0	0	0	0	0	0
genus	Acilius	0	0	0	0	0	0	0	0	0	0	0	0	0	0	0	0	0	0	0	0	0	0	0	0	0	0	0	0	0	0		0	0	0	0	0	0	0	0	0	0	0	0	0	0	0	0	0
genus	Acinetobacter	4	8	50	37	34	19	16	0	1	6	5	8	0	12	3	16	6	3	90	43	17	9	34	79	61	62	59	9	11	35		7	3	32	6	2	4	1	1	4	9	0	0	0	0	4	1	0
genus	Acleris	0	0	0	0	0	0	0	0	0	0	0	0	0	0	0	0	0	0	0	0	0	0	0	0	1	0	0	0	0	0		0	0	0	0	0	0	0	0	0	0	0	0	0	0	0	0	0
genus	Acmaeodera	0	0	0	0	0	0	0	0	0	0	0	0	0	0	0	0	0	0	0	0	0	0	1	0	0	0	0	0	0	0		0	0	0	0	0	0	0	0	0	0	0	0	0	0	0	0	0
genus	Acremonium	0	0	1	1	1	0	0	0	0	0	0	0	0	0	0	0	0	0	1	4	1	0	2	3	0	0	1	0	0	0		0	0	0	0	0	0	0	0	2	0	0	0	0	0	0	0	0
genus	Acromyrmex	1	0	1	2	1	6	10	1	6	0	0	1	4	3	0	1	1	1	65	232	0	0	4	0	1	0	0	0	1	0		0	1	9	4	4	3	3	2	0	4	1	2	2	0	4	0	0
genus	Acropora	0	0	0	0	0	0	0	0	0	0	0	0	0	0	0	0	0	0	1	1	0	0	1	0	0	0	0	0	0	0		0	0	0	0	0	0	0	0	0	0	0	0	0	0	0	0	0
genus	Actibacterium	15	130	172	189	58	109	148	0	24	53	40	81	0	29	2	32	6	9	243	265	171	93	40	79	70	178	37	15	13	42		108	171	113	132	119	0	0	0	1	170	0	0	0	0	83	7	0
genus	Actinoalloteichus	1	0	4	9	2	6	8	0	2	0	3	1	0	1	0	4	2	0	8	7	1	1	5	9	26	3	2	5	2	31		0	0	0	1	3	3	0	1	5	0	0	0	0	0	0	0	0
genus	Actinobacillus	0	1	8	6	6	2	1	0	0	0	1	2	0	0	0	7	0	0	3	1	0	1	1	9	8	4	2	1	1	5		1	1	1	0	0	0	0	0	0	1	0	0	0	0	2	0	0
genus	Actinobaculum	0	0	2	3	3	0	1	0	0	1	1	0	0	0	0	1	0	0	0	1	1	0	0	2	0	1	1	0	0	1		0	0	0	0	0	0	0	0	0	0	0	0	0	0	0	0	0
genus	Actinocatenispora	3	2	16	32	6	5	13	0	3	15	10	2	0	0	1	15	20	0	29	27	14	0	6	26	20	10	6	2	2	66		0	0	3	4	2	2	0	2	6	0	0	0	0	0	0	0	0
genus	Actinokineospora	5	8	17	47	15	16	17	0	10	19	11	9	2	1	9	17	25	2	47	25	10	0	21	32	34	23	12	7	4	110		0	0	6	4	2	6	0	1	8	0	0	0	4	0	0	0	0
genus	Actinomadura	8	10	41	77	17	32	40	0	8	25	13	10	0	0	8	31	28	5	65	60	10	0	70	103	131	41	30	33	18	378		0	0	16	7	6	11	0	1	31	1	0	0	3	0	0	0	0
genus	Actinomyces	10	8	62	90	59	16	43	0	6	67	86	5	0	1	10	55	22	38	94	61	22	0	7	26	37	11	11	10	6	90		0	0	5	4	4	3	0	1	8	1	0	0	1	0	0	0	1
genus	Actinomycetospora	1	7	15	33	6	12	10	0	8	12	9	5	0	0	7	12	17	3	21	24	9	0	19	13	41	4	10	13	8	78		0	0	5	1	0	4	0	2	4	0	0	0	1	0	0	0	0
genus	Actinoplanes	13	13	69	110	27	40	52	0	10	35	18	12	0	1	15	49	46	8	90	78	30	0	67	100	116	37	39	51	19	383		0	0	17	15	11	20	0	4	23	0	0	0	3	0	1	0	0
genus	Actinopolymorpha	3	3	16	43	20	11	13	0	0	16	7	2	0	0	6	21	15	5	37	33	12	0	14	14	31	8	14	7	5	150		0	0	9	1	1	2	0	1	7	0	0	0	2	0	0	0	0
genus	Actinopolyspora	1	1	7	18	2	11	8	0	3	7	4	3	1	2	3	11	9	2	17	18	6	0	15	24	37	8	11	6	1	76		0	0	1	2	1	1	0	1	5	0	0	0	2	0	0	0	0
genus	Actinospica	0	0	0	2	2	1	1	0	0	1	0	0	0	0	0	0	0	0	0	1	0	0	0	1	1	0	2	0	0	2		0	0	0	0	0	0	0	0	0	0	0	0	0	0	0	0	0
genus	Actinosynnema	0	1	7	8	2	2	4	0	1	4	3	2	0	0	0	4	4	2	11	10	0	0	3	3	12	5	5	2	0	27		0	0	0	0	0	1	0	1	0	0	0	0	0	0	0	0	0
genus	Actinotalea	5	2	38	64	31	16	30	0	6	22	23	9	0	0	13	31	25	11	59	38	19	1	25	22	39	7	5	12	5	127		0	0	2	5	1	6	0	0	5	0	0	0	0	0	0	0	0
genus	Actinotignum	0	0	1	3	0	1	1	0	0	2	0	2	0	0	0	0	1	0	1	1	0	0	1	2	1	0	0	0	1	4		0	0	0	0	0	0	0	0	1	0	0	0	0	0	0	0	0
genus	Acyrthosiphon	15	12	31	58	13	149	185	10	85	3	1	12	66	36	1	15	5	37	380	805	38	41	46	1	1	7	6	0	59	2		63	12	72	127	110	39	118	24	21	16	13	34	51	20	30	23	30
genus	Adhaeribacter	0	0	2	0	0	15	1	0	2	0	0	0	0	5	1	0	0	0	18	8	1	0	13	94	129	237	32	15	3	62		0	0	9	0	0	0	0	0	0	0	0	0	0	0	0	1	0
genus	Adineta	0	0	0	1	0	4	5	1	4	0	0	0	3	3	0	1	0	3	3	7	2	2	0	0	1	1	1	0	1	0		1	0	1	4	3	2	9	1	1	0	0	0	1	0	0	0	0
genus	Adlercreutzia	0	0	0	0	0	0	0	0	0	0	0	0	0	0	0	0	0	0	0	0	0	0	0	4	1	0	0	0	0	1		0	0	0	0	0	0	0	0	0	0	0	0	0	0	0	0	0
genus	Advenella	0	1	6	6	3	2	4	0	1	0	0	1	0	0	0	4	1	0	24	3	2	3	27	7	8	13	11	7	1	16		2	2	9	0	0	1	0	0	1	2	0	0	0	0	0	4	0
genus	Aedes	2	2	1	6	0	12	19	2	6	0	0	5	6	3	1	2	0	1	76	185	2	5	22	4	3	7	3	5	30	2		2	2	5	7	5	2	4	1	2	3	2	5	6	3	6	6	7
genus	Aegilops	0	0	1	1	0	0	1	0	1	0	0	0	0	0	0	1	0	0	3	14	0	1	1	0	0	1	0	0	0	0		0	0	0	0	0	0	0	0	0	0	0	2	1	0	1	0	2
genus	Aegla	0	0	0	0	0	0	0	0	0	0	0	0	0	0	0	0	0	0	0	0	0	0	0	0	0	0	0	0	0	0		0	0	0	0	0	1	0	0	0	0	0	0	0	0	0	0	0
genus	Aequorivita	0	0	17	5	2	12	0	0	0	12	2	18	0	36	1	3	2	0	70	43	17	15	22	51	53	205	18	25	2	361		0	1	8	2	3	1	0	0	6	2	0	0	2	0	0	0	0
genus	Aerococcus	0	0	0	1	0	0	0	0	0	0	0	0	0	1	0	0	0	0	2	1	0	0	3	2	3	1	3	0	0	2		0	0	0	0	0	0	1	0	0	0	0	0	0	0	0	0	0
genus	Aeromicrobium	3	5	12	27	17	4	11	0	4	13	13	3	0	0	0	6	6	2	18	20	10	0	10	10	21	5	4	6	5	60		0	0	4	1	3	3	0	2	1	0	0	0	2	0	0	0	0
genus	Aeromonas	2	2	14	13	9	5	4	0	1	2	2	0	0	5	1	10	5	2	27	10	3	2	46	87	83	78	74	15	12	58		3	6	9	2	1	2	0	1	0	13	0	0	2	0	3	0	0
genus	Aeropyrum	0	0	0	0	0	0	1	0	0	0	0	0	0	0	0	0	0	0	0	0	0	0	0	1	2	4	1	0	0	4		0	0	0	0	1	0	0	0	0	0	0	0	0	0	0	0	0
genus	Aestuariibacter	0	1	4	4	4	1	0	0	0	0	0	0	0	0	0	3	1	0	6	2	1	0	48	71	49	90	43	10	3	149		0	0	2	3	2	0	0	0	0	0	0	0	0	0	0	0	0
genus	Aestuariimicrobium	0	53	217	692	720	4	572	0	1	693	331	4	0	0	0	215	0	233	859	533	471	0	2	0	5	2	1	0	0	5		0	0	0	0	1	0	0	0	2	0	0	0	0	0	0	0	0
genus	Aetherobacter	0	0	0	0	0	0	0	0	0	0	0	0	0	0	0	0	0	0	0	0	0	0	0	1	0	0	0	0	0	1		0	0	0	0	0	0	0	0	0	0	0	0	0	0	0	0	0
genus	Afifella	31	5	55	84	57	27	14	0	20	24	0	5	0	28	0	28	2	12	145	72	25	4	49	112	64	87	60	10	7	36		2	8	13	6	3	1	0	2	1	8	0	0	0	0	1	0	0
genus	Afipia	9	5	22	46	24	13	8	0	10	8	3	5	0	5	1	14	8	5	103	29	17	3	35	110	61	40	61	10	18	53		5	5	14	6	2	1	0	0	0	2	0	0	1	0	1	0	0
genus	Agaricus	0	0	0	1	0	2	0	0	0	0	0	0	0	0	0	1	0	0	2	3	1	1	2	0	0	0	0	0	0	0		1	0	0	1	0	0	0	0	0	0	0	2	0	0	0	0	0
genus	Agarivorans	1	0	2	3	5	0	0	0	0	0	1	0	0	0	0	2	0	1	7	4	1	0	8	7	12	7	3	3	2	22		0	0	8	1	1	0	0	0	1	2	0	0	0	0	0	0	0
genus	Agdistis	0	0	0	0	0	0	0	0	0	0	0	0	0	0	0	0	0	0	0	1	0	0	0	0	0	0	0	0	0	0		0	0	0	0	0	0	0	0	0	0	0	0	0	0	0	0	0
genus	Agelenopsis	0	0	0	0	0	0	0	0	0	0	0	0	0	0	0	0	0	0	0	0	0	0	0	0	0	0	0	0	0	0		0	0	0	0	0	0	0	0	0	0	0	0	0	0	0	0	0
genus	Aggregatibacter	0	0	3	4	2	0	0	0	0	2	0	1	0	2	0	1	0	0	10	2	0	0	1	3	4	9	7	0	0	2		3	0	1	0	0	0	0	0	0	0	0	0	0	0	1	0	0
genus	Aglia	0	0	0	0	0	0	0	0	0	0	0	0	0	0	0	0	0	0	0	0	0	0	0	0	0	0	0	0	0	0		0	0	0	0	0	0	0	0	0	0	0	0	0	0	0	0	0
genus	Agrilus	0	0	1	1	0	0	1	0	0	0	0	0	0	0	0	0	0	0	1	3	0	0	1	0	0	0	0	0	0	0		0	0	0	0	0	0	0	0	0	0	0	0	0	0	0	0	0
genus	Agrius	0	0	0	0	0	0	0	0	0	0	0	0	0	0	0	0	0	0	0	1	0	0	0	0	0	0	0	0	0	0		0	0	0	0	0	0	0	0	0	0	0	0	0	0	0	0	0
genus	Agrobacterium	66	20	202	257	189	111	74	0	65	66	6	4	0	59	5	98	13	20	267	277	94	28	23	67	49	50	35	9	10	50		13	16	42	15	6	2	0	3	11	20	0	0	1	0	30	4	0
genus	Agrococcus	0	1	6	15	6	6	3	0	1	4	2	3	0	0	2	1	3	1	6	6	1	0	5	11	12	1	2	3	0	28		0	0	3	3	2	0	0	0	2	0	0	0	0	0	0	0	0
genus	Agromyces	5	0	16	33	15	13	20	0	5	12	13	2	0	0	0	12	6	4	28	16	1	0	8	4	7	0	3	3	2	55		0	0	2	1	0	1	0	1	3	0	0	0	0	0	0	0	0
genus	Agrotis	0	0	0	0	0	0	0	0	1	0	0	0	0	0	0	0	1	0	2	7	0	0	0	0	0	0	0	0	0	0		0	0	0	0	0	0	3	0	0	1	1	0	0	0	0	0	0
genus	Ahrensia	192	19	501	695	523	255	145	0	195	172	11	17	0	224	0	202	35	90	563	543	209	22	13	40	18	30	34	1	4	28		17	25	1042	35	11	4	0	1	1	25	0	0	3	0	19	1	0
genus	Ailuropoda	1	0	2	1	1	1	1	0	0	0	0	1	0	1	0	0	0	1	5	51	0	0	1	0	0	0	1	0	0	1		1	1	2	2	0	1	0	0	0	3	0	3	4	3	0	1	2
genus	Akkermansia	0	0	0	0	0	0	1	0	0	0	0	0	0	0	0	0	0	0	0	0	0	0	1	4	5	2	2	2	0	3		0	0	0	0	0	0	0	0	1	0	0	0	0	0	0	0	0
genus	Albugo	0	0	1	3	0	0	2	2	0	0	0	0	0	0	0	0	0	0	1	3	0	0	1	6	2	3	1	0	1	2		0	0	0	0	0	0	0	0	0	0	0	0	0	0	1	0	0
genus	Alcaligenes	0	0	4	5	1	1	2	0	1	1	2	1	0	0	1	1	2	0	4	3	0	1	6	8	6	4	4	1	2	3		0	0	3	0	0	1	0	1	3	0	0	0	0	0	0	0	0
genus	Alcanivorax	5	2	31	36	19	10	5	0	5	7	1	4	0	7	3	21	8	2	47	18	5	1	152	342	278	315	242	38	26	152		3	3	32	4	3	4	0	0	4	17	0	0	1	0	0	0	0
genus	Aleurodicus	0	0	0	0	0	0	0	0	0	0	0	0	0	0	0	0	0	0	0	0	0	0	0	0	0	0	0	0	0	1		0	0	0	0	0	0	0	0	0	0	0	0	0	0	0	0	0
genus	Algibacter	1	0	25	12	5	4	3	0	1	10	4	10	0	22	1	2	1	0	44	30	12	7	11	19	21	82	4	16	23	105		1	0	12	21	13	0	0	0	1	1	0	0	0	0	0	0	0
genus	Algicola	0	0	6	4	4	0	0	0	0	0	0	0	0	0	0	4	0	0	3	0	0	0	10	19	16	26	16	2	2	14		0	1	3	0	0	0	0	0	0	2	0	0	0	0	0	0	0
genus	Algoriphagus	0	0	33	12	2	26	3	0	2	18	2	12	0	45	0	3	0	2	145	60	28	19	101	480	463	1052	127	115	146	341		1	0	53	2	3	2	0	0	3	6	0	0	0	0	0	0	0
genus	Aliagarivorans	0	0	4	5	5	4	1	0	0	1	0	1	0	0	0	1	1	0	7	5	3	0	12	15	12	23	10	5	3	15		0	0	7	0	0	0	0	0	2	0	0	0	0	0	0	0	0
genus	Alicycliphilus	0	0	1	2	1	1	0	0	1	1	0	0	0	0	0	0	0	0	3	1	0	0	4	14	7	5	6	2	1	8		0	0	2	1	0	0	0	0	0	0	0	0	0	0	0	0	0
genus	Alicyclobacillus	1	0	3	4	1	4	3	0	1	1	0	1	0	5	1	1	1	1	8	6	3	1	27	96	128	43	66	18	11	120		0	0	5	0	2	1	0	0	5	1	0	0	0	0	0	0	0
genus	Aliiglaciecola	0	0	2	2	1	1	0	0	0	0	0	0	0	0	0	1	0	0	5	2	2	1	20	43	19	55	23	3	5	74		0	0	3	0	0	0	0	0	0	1	0	0	0	0	0	0	0
genus	Aliihoeflea	47	2	111	138	96	41	26	0	30	37	2	2	0	46	0	42	3	17	128	111	37	6	14	29	20	18	16	4	0	21		4	3	17	9	4	1	0	0	0	3	0	0	0	0	4	0	0
genus	Aliivibrio	0	2	6	7	1	3	2	0	1	1	2	1	0	0	0	1	1	1	7	5	4	1	4	5	10	17	7	2	1	4		0	1	4	1	2	0	0	0	0	3	0	0	0	0	1	0	0
genus	Alishewanella	0	0	2	3	2	0	1	0	0	0	0	0	0	1	0	3	0	0	7	0	0	0	15	31	31	37	27	3	0	13		0	1	4	0	0	0	0	0	0	1	0	0	0	0	0	0	0
genus	Alistipes	0	0	5	2	1	4	0	0	0	0	0	1	0	9	0	0	0	0	21	5	0	0	17	24	33	60	12	2	2	27		1	1	11	0	0	0	0	0	0	1	0	0	0	0	0	0	0
genus	Alkalibacillus	0	0	0	0	0	0	0	0	0	0	0	1	0	0	0	0	0	0	2	0	0	0	0	4	7	4	1	1	0	2		0	0	1	0	0	0	0	0	0	0	0	0	0	0	0	0	0
genus	Alkalibacterium	0	0	0	0	0	0	0	0	0	0	0	0	0	0	0	0	1	0	2	1	0	0	4	0	6	3	2	0	0	1		0	0	2	0	0	0	0	0	0	0	0	0	0	0	0	0	0
genus	Alkaliflexus	0	0	5	0	0	6	0	0	1	0	0	0	0	3	0	0	0	0	10	4	1	1	12	26	31	62	14	4	2	17		0	0	5	0	0	0	0	0	0	0	0	0	0	0	0	0	0
genus	Alkalilimnicola	0	1	4	7	5	0	1	0	0	0	0	0	0	0	0	8	1	1	4	0	1	0	149	181	187	253	277	16	9	74		0	0	19	1	0	0	0	0	0	4	0	0	0	0	0	0	0
genus	Alkaliphilus	0	0	0	0	0	1	0	0	1	0	0	0	0	0	2	2	1	0	1	1	1	0	8	19	34	21	14	12	1	26		0	0	1	0	0	0	0	0	1	0	0	0	0	0	0	0	0
genus	Alkanindiges	0	0	1	1	1	0	1	0	0	0	0	0	0	1	0	1	0	0	7	1	0	0	1	3	2	5	2	0	2	2		0	0	2	1	1	0	0	0	0	1	0	0	0	0	0	0	0
genus	Alligator	2	1	5	4	1	16	17	1	7	0	1	0	3	4	0	1	1	4	37	133	6	4	3	1	1	5	0	2	2	1		5	2	6	7	5	3	22	5	1	4	3	1	0	1	1	1	2
genus	Allobaculum	0	0	0	0	0	0	0	0	0	0	0	0	0	0	0	0	0	0	0	0	0	0	0	1	1	0	0	0	0	1		0	0	0	0	0	0	0	0	0	0	0	0	0	0	0	0	0
genus	Allochromatium	0	0	4	3	2	1	1	0	1	0	0	1	0	0	1	3	1	0	5	2	1	0	43	73	59	90	87	7	6	37		0	0	12	2	2	0	0	0	0	1	0	0	0	0	1	0	0
genus	Allofustis	0	0	0	0	0	0	0	0	0	0	0	0	0	0	0	0	0	0	0	0	0	0	0	0	1	0	0	0	0	0		0	0	0	0	0	0	0	0	0	0	0	0	0	0	0	0	0
genus	Allogromia	0	0	0	0	0	0	0	0	0	0	0	0	0	0	0	0	0	0	0	0	0	0	0	0	1	0	0	0	0	0		0	0	0	0	0	0	0	0	0	0	0	0	0	0	0	0	0
genus	Alloiococcus	0	0	0	0	0	0	0	0	0	0	0	0	0	0	0	0	0	0	0	0	0	0	0	1	2	0	3	0	0	2		0	0	0	0	0	0	0	0	0	0	0	0	0	0	0	0	0
genus	Allokutzneria	1	0	8	7	1	8	11	0	0	2	2	1	0	0	0	2	4	0	5	7	2	0	11	12	21	6	4	6	3	47		0	0	1	1	1	5	0	1	3	0	0	0	0	0	0	0	0
genus	Alloprevotella	0	0	0	0	2	1	0	0	0	0	0	0	0	0	0	0	0	0	2	2	0	0	0	3	4	9	1	0	0	4		0	0	2	0	0	0	0	0	0	0	0	0	0	0	0	0	0
genus	Alloscardovia	0	0	0	0	1	1	2	0	0	0	0	0	0	0	0	0	0	0	0	1	0	0	0	0	1	0	0	0	0	1		0	0	0	0	0	0	0	0	0	0	0	0	0	0	0	0	0
genus	Alphabaculovirus	0	0	0	0	0	1	0	0	0	0	0	0	0	0	0	0	0	0	1	3	0	0	0	0	3	3	0	0	0	0		1	2	0	0	0	2	1	3	0	0	1	0	0	0	0	0	0
genus	Alphalipothrixvirus	0	0	0	1	0	0	0	0	0	0	0	0	0	0	0	0	0	0	0	0	0	0	0	0	0	0	0	0	0	0		0	0	0	0	0	0	0	0	0	0	0	0	0	0	0	0	0
genus	Alpheus	0	0	0	0	0	0	0	0	0	0	0	0	0	0	0	0	0	0	2	1	0	0	0	0	0	0	0	0	0	0		0	0	0	0	0	0	0	0	0	0	0	0	0	0	0	0	0
genus	Alphitobius	0	0	0	0	0	0	0	0	0	0	0	0	0	0	0	0	0	0	0	1	0	0	0	0	0	0	0	0	0	0		0	0	0	0	0	0	0	0	0	0	0	0	0	0	0	0	0
genus	Alternaria	1	0	0	0	0	0	1	0	0	0	0	0	0	0	0	0	0	0	0	0	0	0	0	0	0	0	0	0	3	0		1	1	0	1	1	1	1	1	0	1	1	0	0	0	2	0	1
genus	Alteromonas	1	1	6	5	6	4	3	0	0	0	0	0	0	1	1	6	2	0	25	4	5	1	81	135	104	159	75	19	8	2749		1	1	12	0	1	0	0	1	1	8	0	0	0	0	1	0	0
genus	Alucita	0	0	0	0	0	0	0	0	0	0	0	0	0	0	0	0	0	0	0	0	0	0	1	0	0	0	0	0	0	0		0	0	0	0	0	0	0	0	0	0	0	0	0	0	0	0	0
genus	Alvinella	0	0	0	0	0	0	0	0	0	0	0	0	0	0	0	0	0	0	0	3	0	0	0	0	0	0	0	0	0	0		0	0	0	0	0	0	0	0	0	0	0	0	0	0	0	0	0
genus	Amauris	0	0	0	0	0	0	0	0	0	0	0	0	0	0	0	0	0	0	0	0	0	0	1	0	0	0	0	0	0	0		0	0	0	0	0	0	0	0	0	0	0	0	0	0	0	0	0
genus	Amblyomma	1	0	0	0	0	0	0	1	0	0	1	0	2	1	0	1	0	0	4	12	2	1	0	0	0	0	0	0	1	0		0	0	1	2	1	1	2	0	0	0	0	1	0	0	0	0	0
genus	Amborella	0	0	1	0	0	1	0	0	1	0	0	0	0	1	0	0	0	0	2	15	0	0	0	0	1	0	0	0	0	0		0	0	1	0	0	0	1	0	0	0	0	0	0	0	0	0	0
genus	Ambrosia	0	0	0	0	0	0	0	0	0	0	0	0	0	0	0	0	0	0	0	0	0	0	0	0	0	0	0	0	0	0		0	0	0	0	0	0	0	0	0	0	0	0	0	0	0	0	0
genus	Ambystoma	0	0	0	0	0	0	0	0	0	0	0	0	0	0	0	0	0	0	0	1	0	0	0	0	0	0	0	0	0	0		0	0	0	0	0	0	0	0	0	0	0	0	0	0	0	0	0
genus	Aminiphilus	0	0	0	0	0	0	0	0	1	0	0	0	0	0	0	0	0	0	0	0	0	0	3	11	18	8	12	2	1	10		0	0	1	0	0	0	0	0	0	0	0	0	0	0	0	0	0
genus	Aminobacter	45	5	96	132	129	43	22	0	34	33	3	2	0	44	0	35	6	14	129	114	38	1	9	21	10	7	5	6	5	14		1	2	16	6	0	0	0	0	4	5	0	0	0	0	4	2	0
genus	Aminobacterium	0	0	1	1	1	0	0	0	0	0	0	0	0	0	0	0	0	0	0	1	0	0	3	10	10	3	4	3	3	10		0	0	0	1	0	0	0	0	0	0	0	0	0	0	0	0	0
genus	Aminomonas	0	0	1	0	0	0	0	0	0	0	0	0	0	0	0	0	0	0	1	0	0	0	4	7	11	5	10	1	0	11		0	0	0	0	0	0	0	0	0	0	0	0	0	0	0	0	0
genus	Ammonifex	0	0	0	0	0	1	2	0	0	0	0	0	0	0	0	1	1	0	1	2	0	0	6	37	36	16	26	6	8	32		0	0	1	0	0	0	0	0	1	0	0	0	0	0	0	0	0
genus	Amorphus	10	4	31	47	23	21	17	0	8	15	0	3	0	10	0	13	7	9	119	43	21	4	23	80	45	39	48	6	15	20		3	5	7	7	7	0	0	0	0	5	0	0	0	0	4	0	0
genus	Amphiascoides	0	0	0	0	0	0	0	0	0	0	0	0	0	0	0	0	0	0	0	0	0	0	6	2	2	5	0	4	0	0		0	0	0	0	0	0	0	0	0	0	0	0	0	0	0	0	0
genus	Amphibacillus	0	0	0	0	0	0	0	0	0	0	0	0	0	0	0	0	0	0	1	0	2	2	1	6	9	4	0	0	0	5		0	0	0	0	0	0	0	0	0	0	0	0	0	0	1	0	0
genus	Amphibalanus	0	0	0	0	0	0	0	0	0	0	0	0	0	0	0	0	0	0	4	5	0	0	0	0	0	0	0	0	0	0		0	0	0	1	1	0	0	0	0	0	0	0	0	0	0	0	0
genus	Amphidinium	0	0	0	0	0	0	0	0	0	0	0	0	0	0	0	0	0	0	1	0	0	0	0	1	0	1	3	0	0	0		0	0	0	0	0	0	0	0	0	0	0	0	0	0	0	0	0
genus	Amphimedon	0	1	2	2	0	6	7	0	2	1	0	0	2	2	1	2	2	1	17	40	2	1	10	5	6	2	7	1	13	3		3	1	7	3	3	0	4	1	1	0	0	1	3	0	3	0	0
genus	Amphora	0	0	0	0	0	0	0	0	0	0	0	0	0	0	0	0	0	0	0	0	0	0	0	0	0	1	1	0	0	0		0	0	0	0	0	0	0	0	0	0	0	0	0	0	0	0	0
genus	Amphritea	1	0	3	6	3	2	4	0	2	0	0	0	0	0	0	4	1	0	6	3	2	0	22	28	17	35	19	4	7	16		0	0	10	1	0	0	0	0	1	2	0	0	0	0	0	0	0
genus	Amycolatopsis	14	14	81	172	46	59	87	0	20	45	27	12	1	1	13	58	64	8	145	131	40	1	81	152	174	52	60	73	31	508		1	1	26	13	8	16	0	11	43	2	0	0	6	0	1	0	0
genus	Amycolicicoccus	1	1	6	18	6	8	9	0	2	6	4	1	0	0	0	4	5	1	8	11	4	0	5	17	12	4	3	4	5	34		0	0	1	0	0	4	0	3	4	0	0	0	1	0	0	0	0
genus	Anabaena	0	0	3	3	3	2	1	0	0	1	0	0	0	1	2	2	1	1	10	7	3	3	28	80	306	292	176	8	5	43		0	0	3	2	0	2	0	1	0	0	0	0	0	0	0	0	0
genus	Anaeroarcus	0	0	0	2	0	1	1	0	0	0	0	0	0	0	0	0	0	0	0	0	0	0	0	5	4	3	1	2	0	1		0	0	1	0	0	0	0	0	0	0	0	0	0	0	0	0	0
genus	Anaerobaculum	0	0	0	0	0	1	0	0	0	2	0	0	0	0	2	2	2	0	4	2	0	0	3	12	10	6	13	6	7	12		0	0	0	0	0	0	0	0	0	0	0	0	0	0	0	0	0
genus	Anaerobiospirillum	0	0	1	0	0	0	0	0	0	0	0	0	0	0	0	0	0	0	0	0	0	0	2	0	0	0	1	1	0	1		0	0	0	0	0	0	0	0	0	0	0	0	0	0	0	0	0
genus	Anaerococcus	0	0	0	1	0	0	0	0	0	0	0	0	0	1	0	0	0	0	2	0	0	0	0	3	4	1	0	1	0	4		0	0	1	0	0	1	1	0	0	0	0	0	0	0	0	0	0
genus	Anaerofustis	0	0	0	0	0	0	0	0	0	0	0	0	0	1	0	0	0	0	2	0	0	0	0	1	1	0	0	0	0	0		0	0	0	0	0	0	0	0	0	0	0	0	0	0	0	0	0
genus	Anaeroglobus	0	0	0	0	0	0	0	0	0	0	0	0	0	0	0	0	0	0	0	0	0	0	0	0	0	0	1	0	0	2		0	0	0	0	0	0	0	0	0	0	0	0	0	0	0	0	0
genus	Anaerolinea	4	1	7	14	2	10	10	0	4	7	7	4	0	1	3	7	7	0	14	12	1	0	134	625	1849	680	616	1157	16	2146		0	1	5	1	0	4	0	0	6	0	0	0	2	0	0	0	0
genus	Anaeromusa	0	0	0	0	0	0	0	0	0	0	0	0	0	0	0	1	0	0	0	1	1	0	1	3	6	6	6	0	0	4		0	0	1	0	0	0	0	0	0	0	0	0	0	0	0	0	0
genus	Anaeromyxobacter	0	0	2	6	0	3	2	0	2	2	2	1	0	6	1	3	2	1	16	11	1	1	88	589	254	202	254	74	20	603		0	0	3	1	0	1	0	1	3	0	0	0	0	0	0	0	0
genus	Anaerophaga	2	0	3	1	0	8	0	0	0	2	0	2	0	11	0	1	0	1	40	17	6	3	22	69	73	151	34	11	1	47		0	1	14	0	1	1	0	1	0	1	0	0	0	0	0	0	0
genus	Anaerostipes	0	0	0	0	0	0	0	0	0	0	0	0	0	0	0	1	0	0	1	0	0	0	0	3	3	1	1	1	0	2		0	0	0	0	0	0	0	0	0	0	0	0	0	0	0	0	0
genus	Anaerotruncus	0	0	2	1	0	0	0	0	0	0	0	0	0	1	0	0	1	0	0	1	0	0	2	4	3	2	1	0	1	2		0	0	0	0	0	0	0	0	0	0	0	0	0	0	0	0	0
genus	Anaerovibrio	0	0	0	0	0	0	0	0	0	0	0	1	0	0	0	0	0	0	2	0	0	0	2	7	3	1	0	0	0	1		0	0	1	1	1	0	0	0	0	0	0	0	0	0	0	0	0
genus	Anaerovorax	0	0	0	0	0	0	0	0	0	0	0	0	0	0	0	0	0	0	1	0	0	0	0	2	4	0	0	0	0	0		0	0	0	0	0	0	0	0	0	0	0	0	0	0	0	0	0
genus	Ananas	0	0	0	0	0	0	0	0	0	0	0	0	0	0	0	0	0	0	0	0	0	0	0	0	0	0	0	0	1	0		0	0	0	0	0	0	0	0	0	0	0	0	0	0	0	0	0
genus	Anaplasma	0	0	0	1	0	0	0	0	0	0	0	0	0	0	0	0	0	0	0	0	0	0	0	1	0	0	2	0	0	0		0	0	0	0	0	0	0	0	0	1	0	0	0	0	0	0	0
genus	Anas	0	0	0	1	0	0	0	1	0	0	0	0	1	0	0	0	1	2	11	68	0	0	1	1	1	0	0	0	0	0		2	0	0	1	1	0	0	0	0	0	1	2	0	0	1	1	0
genus	Ancylobacter	3	1	7	13	10	6	6	0	3	6	1	0	0	3	0	2	1	2	32	13	1	1	4	25	11	13	9	3	5	17		0	1	5	2	1	0	0	0	1	1	0	0	0	0	1	0	0
genus	Ancylostoma	22	12	23	29	14	46	48	8	28	9	8	12	16	15	7	7	6	13	92	526	20	15	16	6	6	2	3	1	21	3		20	12	22	30	29	75	254	34	36	26	16	42	31	15	20	19	22
genus	Andalucia	0	0	0	0	0	0	0	0	0	0	0	0	0	0	0	0	0	0	0	0	0	0	0	1	0	0	1	0	0	0		0	0	0	0	0	0	0	0	0	0	0	0	0	0	0	0	0
genus	Anditalea	0	0	1	0	0	3	0	0	0	0	0	0	0	7	0	0	0	0	10	2	0	1	14	102	100	180	33	23	4	52		0	0	6	0	1	0	0	0	0	1	0	0	0	0	1	0	0
genus	Andromedalikevirus	0	0	0	0	0	0	0	0	0	0	0	0	0	0	0	0	0	0	0	0	0	0	0	0	0	0	1	0	0	0		0	0	0	0	0	0	0	0	0	0	0	0	0	0	0	0	0
genus	Aneurinibacillus	0	0	1	0	0	0	0	0	0	1	0	0	0	1	1	1	1	0	2	2	0	0	3	23	18	12	12	7	3	20		0	0	2	0	0	1	0	0	0	0	0	0	0	0	0	0	0
genus	Angomonas	0	0	0	0	0	0	0	0	0	0	0	0	0	0	0	0	0	0	4	9	0	0	0	0	0	3	1	0	0	0		0	0	1	0	0	0	1	0	0	0	0	0	0	0	0	0	0
genus	Anguilla	0	0	0	0	0	0	0	0	0	0	0	0	0	1	0	1	0	1	1	3	1	0	0	0	0	0	0	0	0	0		0	0	1	0	0	0	1	0	0	0	0	0	0	0	0	0	0
genus	Anisakis	0	0	0	0	0	0	0	0	0	1	0	0	0	0	0	0	0	0	0	0	0	0	0	0	0	0	0	0	0	0		0	0	0	0	0	0	0	0	0	0	0	0	0	0	0	0	0
genus	Anisoura	0	0	0	0	0	0	0	0	0	0	0	0	0	0	0	0	0	0	0	0	0	0	0	0	0	0	0	0	1	0		0	0	0	0	0	0	0	0	0	0	0	0	0	0	0	0	0
genus	Anncaliia	0	0	0	1	0	1	0	0	0	0	0	0	0	0	0	0	0	0	1	2	0	0	0	1	0	1	0	0	0	1		0	0	0	0	2	1	0	0	0	0	0	0	0	0	0	0	0
genus	Anolis	1	0	7	10	3	5	11	2	6	1	0	0	3	4	0	0	0	3	38	122	2	4	7	1	0	6	3	2	8	4		2	5	4	8	4	1	8	0	0	6	7	1	3	2	2	2	1
genus	Anopheles	2	0	3	1	1	6	14	3	4	1	2	1	1	3	1	2	1	3	165	548	2	4	29	9	8	6	4	2	4	4		5	1	6	16	13	0	8	2	1	4	0	3	1	1	2	3	1
genus	Anoplodactylus	0	0	0	0	0	0	0	0	0	0	0	0	0	0	0	0	0	0	1	1	0	0	0	0	0	0	0	0	0	0		0	0	0	0	0	0	0	0	0	0	0	0	0	0	0	0	0
genus	Anoplopoma	0	0	0	0	0	0	0	0	0	0	0	0	0	0	0	0	0	0	1	1	0	0	0	0	0	0	0	0	0	0		0	0	0	0	0	0	0	0	0	0	0	0	0	0	0	1	0
genus	Anoxybacillus	1	0	0	0	0	0	3	0	0	0	0	0	0	3	0	0	0	0	4	1	0	0	8	10	20	8	17	2	0	21		0	0	0	0	0	0	0	1	1	0	0	0	0	0	0	0	0
genus	Anteros	0	0	0	0	0	0	0	0	0	0	0	0	0	0	0	0	0	0	0	4	0	0	0	0	0	0	0	0	0	0		0	0	0	0	0	0	1	0	0	0	0	0	0	0	0	0	0
genus	Antheraea	0	0	0	0	0	0	0	0	0	0	0	0	0	0	0	0	0	0	0	0	0	0	0	0	0	0	0	0	0	0		0	0	0	0	0	0	0	0	0	0	0	0	0	0	0	0	0
genus	Anthonomus	0	0	0	0	0	0	0	0	0	0	0	0	0	0	0	0	0	0	0	0	0	0	0	0	0	0	0	1	0	0		0	0	0	0	0	0	0	0	0	0	0	0	0	0	0	0	0
genus	Antithamnion	0	0	0	0	0	0	0	0	0	0	0	0	0	0	0	0	0	0	0	0	0	0	0	0	0	1	0	0	0	0		0	0	0	0	0	0	0	0	0	0	0	0	0	0	0	0	0
genus	Antonospora	0	0	0	0	0	0	0	0	0	0	0	0	0	0	0	0	0	0	0	1	0	0	0	0	1	0	1	1	0	0		0	0	0	0	0	0	0	0	0	0	0	0	0	0	0	0	0
genus	Anurida	0	0	0	0	0	0	0	0	0	0	0	0	0	0	0	0	0	0	0	0	0	0	0	0	0	0	0	0	0	0		0	0	0	1	0	0	0	0	0	0	0	0	0	0	0	0	0
genus	Anuroctonus	0	0	0	0	0	0	1	0	0	0	0	0	0	0	0	0	0	0	0	5	0	0	0	0	0	0	0	0	0	0		1	1	0	1	0	0	0	0	0	3	0	1	1	1	0	0	0
genus	Apaloderma	0	0	0	1	0	0	1	0	1	0	0	0	1	2	0	0	0	1	11	51	0	0	1	1	0	0	0	0	0	1		0	1	2	2	4	1	3	1	0	1	0	1	0	0	1	0	1
genus	Apatides	0	0	0	0	0	0	0	0	0	0	0	0	0	0	0	0	0	0	0	0	0	0	0	0	1	0	0	0	0	0		0	0	0	0	0	0	0	0	0	0	0	0	0	0	0	0	0
genus	Aphanizomenon	0	0	0	1	3	0	0	0	0	0	0	0	0	0	1	1	1	0	1	2	1	1	9	41	98	73	63	1	1	14		0	0	1	0	0	0	0	0	0	0	0	0	0	0	0	0	0
genus	Aphanomyces	1	1	0	1	1	2	1	0	1	3	0	0	0	1	3	1	3	0	5	11	1	0	1	8	8	12	5	0	0	1		1	0	2	0	1	0	0	0	0	0	0	0	0	0	0	0	0
genus	Aphanothece	0	0	0	0	0	0	0	0	0	0	0	0	0	0	0	0	0	0	0	0	0	0	0	0	3	0	0	0	0	0		0	0	0	0	0	0	0	0	0	0	0	0	0	0	0	0	0
genus	Aphelenchoides	0	0	0	0	0	0	0	0	0	0	0	0	0	0	0	0	0	0	0	2	0	0	0	0	0	0	0	0	0	0		0	0	0	0	0	0	0	0	0	0	0	0	0	0	0	0	0
genus	Aphidius	0	0	0	0	0	0	0	0	0	0	0	0	0	0	0	0	0	0	0	0	0	0	0	0	0	1	0	0	0	0		0	0	0	0	0	0	0	0	0	0	0	0	0	0	0	0	0
genus	Aphis	0	0	0	0	0	0	0	0	0	0	0	0	0	0	0	0	0	0	1	0	0	0	0	0	0	0	0	0	0	0		0	0	0	0	0	0	0	0	0	0	0	0	0	0	0	0	0
genus	Aphonopelma	0	0	0	0	0	0	0	0	0	0	0	0	0	0	0	0	0	0	0	0	0	0	0	0	0	0	0	0	2	0		0	0	0	0	0	0	0	0	0	0	0	0	0	0	0	0	0
genus	Apis	1	1	2	3	0	2	3	1	1	3	2	0	1	0	1	4	1	2	143	388	2	1	21	5	2	3	0	0	1	0		1	3	3	1	3	0	1	1	1	5	4	0	1	0	0	0	0
genus	Aplysia	1	0	10	9	3	21	26	2	18	1	0	3	7	5	1	0	0	3	129	265	6	6	12	2	4	4	7	0	14	4		13	3	9	16	15	13	39	8	1	5	1	15	9	6	10	3	10
genus	Apodemus	0	0	0	0	0	0	0	0	0	0	0	0	0	0	0	0	0	0	1	1	0	0	0	0	0	0	0	0	0	0		0	0	0	0	0	0	0	0	0	0	0	0	0	0	0	0	0
genus	Apolygus	0	0	0	0	0	0	0	0	0	0	0	0	0	0	0	0	0	0	0	0	0	0	0	0	0	0	0	0	1	0		0	0	0	0	0	0	0	0	0	0	0	0	0	0	0	0	0
genus	Apostichopus	0	0	0	0	0	0	0	0	0	0	0	0	0	0	0	0	0	0	0	1	0	0	0	0	0	0	0	0	0	0		0	0	0	0	0	0	0	0	0	0	0	0	0	0	0	0	0
genus	Aptenodytes	1	0	0	0	0	2	2	0	0	0	0	0	0	3	0	0	0	4	23	194	0	0	1	0	1	0	0	0	0	0		6	0	1	1	6	1	5	1	1	2	3	2	0	1	0	0	0
genus	Aquabacterium	0	0	1	1	2	0	1	0	0	1	0	0	0	1	0	1	0	0	2	0	0	0	0	7	16	1	5	3	1	7		0	0	0	0	0	0	0	1	0	3	0	0	0	0	0	0	0
genus	Aquamicrobium	25	5	64	91	70	38	28	0	31	24	0	2	0	24	1	24	4	9	92	77	25	5	15	20	11	5	18	6	6	20		4	9	15	4	2	1	0	0	1	16	0	0	0	0	2	0	0
genus	Aquaspirillum	0	0	1	1	2	0	1	0	0	1	0	0	0	0	0	0	0	0	3	1	1	0	1	12	6	14	6	1	1	7		0	0	2	0	0	0	0	0	0	2	0	0	0	0	0	0	0
genus	Aquifex	0	1	1	2	1	0	1	0	0	0	0	1	0	0	0	1	0	0	6	3	1	0	1	5	4	8	7	1	1	9		0	0	0	0	0	0	0	0	0	0	0	0	0	0	1	0	0
genus	Aquimarina	4	2	87	30	8	45	6	0	1	39	10	43	0	122	0	4	0	0	228	138	62	53	70	278	212	648	101	77	19	715		5	0	60	21	24	0	0	0	1	7	0	0	0	0	0	1	0
genus	Aquincola	0	0	0	0	0	0	0	0	0	0	0	0	0	0	0	0	0	0	0	0	0	0	4	6	0	2	4	0	0	2		0	0	0	0	0	0	0	0	0	0	0	0	0	0	0	0	0
genus	Arabidopsis	5	0	3	6	3	9	10	4	4	0	1	2	9	1	0	3	1	2	21	246	0	2	3	4	9	3	1	0	0	2		5	1	8	4	5	1	3	2	2	3	3	4	2	3	1	1	1
genus	Arabis	0	0	0	0	0	0	0	0	0	0	0	0	0	0	0	1	1	0	2	12	0	0	1	2	4	2	1	0	0	3		0	0	0	0	0	0	0	0	0	0	1	0	1	0	0	0	0
genus	Arachis	0	0	0	1	0	0	0	0	0	0	0	0	1	0	1	0	0	0	0	5	0	0	0	0	0	0	0	0	0	0		0	0	0	0	0	0	1	1	0	0	0	0	0	0	0	0	0
genus	Arachnocampa	0	0	0	0	0	0	0	0	0	0	0	0	0	0	0	0	0	0	0	0	0	0	0	0	0	1	0	0	0	0		0	0	0	0	0	0	0	0	0	0	0	0	0	0	0	0	0
genus	Araneus	0	0	0	0	0	0	0	0	0	0	0	0	0	0	0	0	0	0	0	0	0	0	0	1	0	0	0	0	0	0		0	0	0	0	0	0	0	0	0	0	0	0	0	0	0	0	0
genus	Araschnia	0	0	0	0	0	1	1	0	0	0	0	0	0	0	0	0	0	0	1	9	0	0	0	0	0	0	0	0	0	0		0	0	0	0	0	0	3	0	0	0	0	0	0	0	0	0	0
genus	Arcanobacterium	0	0	1	1	0	0	0	0	0	0	1	0	0	0	0	0	1	0	0	2	1	0	0	1	3	2	0	1	0	5		0	0	0	0	0	0	0	0	0	0	0	0	0	0	0	0	0
genus	Archaeoglobus	1	0	3	4	3	1	3	0	0	0	0	0	0	1	1	2	1	0	2	4	3	0	5	15	14	4	18	9	3	24		0	0	2	1	0	0	0	0	0	0	0	0	0	0	0	0	0
genus	Archiearis	0	0	0	0	0	0	0	0	0	0	0	0	0	0	0	0	0	0	0	0	0	0	0	0	0	0	0	0	0	0		0	0	0	0	0	0	0	0	0	0	0	0	0	0	0	0	0
genus	Arcobacter	1	0	8	4	4	4	2	0	1	1	1	1	0	6	0	6	1	0	27	7	4	2	3	10	10	18	12	0	1	5		1	2	4	1	1	0	0	0	0	2	0	0	0	0	1	0	0
genus	Arcticibacter	0	0	3	2	1	4	0	0	0	0	0	1	0	3	0	0	0	0	12	3	2	1	4	14	27	45	10	1	0	17		0	0	2	1	1	0	0	0	0	0	0	0	0	0	0	0	0
genus	Arctogadus	0	0	1	0	0	0	0	0	0	0	0	0	0	0	0	0	0	0	0	0	0	0	1	0	0	0	0	0	0	1		0	0	0	0	0	0	0	0	0	0	0	0	0	0	0	0	0
genus	Arenibacter	2	0	29	11	4	18	0	0	0	10	3	11	0	37	0	8	0	3	92	35	12	10	45	128	123	343	37	50	11	374		1	1	32	5	8	2	0	1	0	5	0	0	0	0	0	0	0
genus	Arenicola	0	0	0	0	0	0	0	0	0	0	0	0	0	0	0	0	0	0	0	0	0	0	0	0	0	0	0	0	0	0		0	0	0	0	0	0	0	0	0	0	0	0	0	0	0	0	0
genus	Arenimonas	3	1	27	39	30	3	1	0	0	4	4	0	0	2	2	7	5	4	18	10	4	0	454	545	395	784	264	72	29	384		0	1	16	5	9	0	0	1	3	6	0	0	0	0	1	0	0
genus	Arenitalea	0	0	9	0	0	9	0	0	0	2	0	3	0	12	0	0	0	0	23	31	5	4	10	27	28	88	8	14	26	268		1	0	14	51	45	0	0	1	1	2	0	0	0	0	0	0	0
genus	Argas	0	0	0	1	0	0	0	0	0	0	0	0	0	0	0	0	0	0	0	0	0	0	0	0	0	1	0	0	1	0		0	0	0	0	0	0	0	0	0	0	0	0	0	0	0	0	0
genus	Argiope	0	0	0	0	0	0	0	0	0	0	0	0	0	0	0	0	0	0	0	1	0	0	0	0	0	0	1	0	0	0		0	0	0	0	0	0	0	0	0	0	0	0	0	0	0	0	0
genus	Argopecten	0	0	0	0	0	0	0	0	0	0	0	0	0	0	0	0	0	0	0	1	0	0	0	1	0	0	0	0	0	0		0	0	0	0	0	0	0	0	0	0	0	0	0	0	0	0	0
genus	Arhodomonas	1	1	6	9	6	4	1	0	0	1	1	0	0	2	1	5	2	0	14	7	2	0	160	234	259	262	399	21	7	67		0	1	15	0	1	1	0	0	0	11	0	0	0	0	1	0	0
genus	Arhopala	0	0	0	0	0	0	0	0	0	0	0	0	1	0	0	0	0	0	0	6	0	0	0	0	0	0	0	0	0	0		0	0	1	0	0	0	1	0	0	0	0	0	0	0	0	0	0
genus	Armadillidium	0	0	0	0	0	0	0	0	0	0	0	0	0	0	0	0	0	0	3	4	0	0	0	0	0	0	0	0	1	0		0	0	0	0	0	0	0	0	0	0	0	0	0	0	0	0	0
genus	Armases	0	0	0	0	0	0	0	0	0	0	0	0	0	0	0	0	0	0	0	1	0	0	0	0	0	0	0	0	0	0		0	0	0	0	0	0	0	0	0	0	0	0	0	0	0	0	0
genus	Armillifer	0	0	0	0	0	0	0	0	0	0	0	0	0	0	0	0	0	0	0	1	0	0	0	0	0	0	0	0	0	0		0	0	0	0	0	0	0	0	0	0	0	0	0	0	0	0	0
genus	Aromatoleum	0	0	0	0	0	0	1	0	0	0	0	0	0	0	0	2	1	0	1	1	0	0	15	26	15	22	32	5	10	28		0	0	2	0	0	0	0	0	0	1	0	0	0	0	0	0	0
genus	Arsenicicoccus	0	4	16	29	22	0	11	0	0	23	18	0	0	0	2	15	2	9	35	31	9	0	1	3	4	0	4	1	1	16		0	0	0	0	0	1	0	1	1	0	0	0	0	0	0	0	0
genus	Arsenophonus	0	0	1	1	0	1	0	0	1	0	0	0	0	0	0	1	0	0	2	0	0	0	1	2	2	0	2	0	0	2		0	0	1	0	1	0	0	0	0	1	0	0	0	0	0	0	0
genus	Artemia	0	0	0	1	0	0	0	0	0	0	0	0	0	0	0	0	0	0	6	14	0	0	1	0	0	0	0	0	0	0		0	0	0	0	0	0	0	0	0	0	0	0	0	0	0	0	0
genus	Arthrobacter	21	14	84	182	70	60	115	0	28	78	64	12	0	4	20	89	78	27	202	170	71	4	57	85	133	35	39	40	18	330		2	0	29	31	37	43	3	33	80	0	0	1	6	0	1	2	0
genus	Arthroderma	0	0	0	2	0	0	1	0	0	0	0	0	0	0	0	0	0	0	3	16	0	1	0	1	2	1	0	0	0	1		0	0	0	1	3	0	0	0	0	0	0	0	0	0	0	0	0
genus	Arthrospira	0	1	6	5	1	1	1	0	1	1	0	0	0	0	0	3	1	1	4	5	2	3	11	55	168	262	156	10	1	37		0	0	3	0	0	1	0	0	2	1	0	0	0	0	0	0	0
genus	Asaia	0	0	1	1	0	1	1	0	0	0	0	0	0	1	0	0	0	0	5	1	0	0	0	9	3	9	3	1	0	4		0	0	2	0	0	1	0	0	1	0	0	0	0	0	0	0	0
genus	Ascaris	0	0	0	0	0	0	0	0	0	0	1	0	0	0	0	0	0	0	4	6	0	0	1	0	0	1	0	0	0	1		0	0	0	0	0	0	0	0	0	0	0	0	0	0	0	0	0
genus	Asellus	0	0	0	0	0	0	0	0	0	0	0	0	0	0	0	0	0	0	0	0	0	0	0	0	0	0	0	0	0	0		0	0	1	0	0	0	0	0	0	0	0	0	0	0	0	0	0
genus	Asfivirus	0	0	0	0	0	0	0	0	0	0	0	0	0	0	0	0	0	0	0	0	0	0	0	0	0	1	6	0	0	0		0	0	0	0	0	0	0	0	0	0	0	0	0	0	0	0	0
genus	Asparagus	0	0	0	0	0	0	0	0	0	0	0	0	0	0	0	0	0	0	0	0	0	0	0	0	0	0	0	0	0	0		0	0	0	0	0	0	0	0	0	0	0	0	0	0	0	0	0
genus	Aspergillus	1	4	2	10	3	5	8	1	2	1	0	3	3	1	0	1	0	0	20	110	1	2	7	9	12	8	8	2	2	10		2	0	7	3	2	0	2	0	0	2	0	2	3	2	0	2	1
genus	Astacus	0	0	0	0	0	0	0	0	0	0	0	0	0	0	0	0	0	0	5	12	0	0	0	0	0	0	0	0	0	0		0	0	0	0	0	0	0	0	0	0	0	0	0	0	0	0	0
genus	Asterias	0	0	0	0	0	0	0	0	0	0	0	0	0	0	0	0	0	0	0	0	0	0	0	0	0	1	0	0	0	0		0	0	0	0	0	0	0	0	0	0	0	0	0	0	0	0	0
genus	Asterionella	0	0	0	0	0	0	0	0	0	0	0	0	0	0	0	0	0	0	0	0	0	0	3	2	0	4	1	1	10	0		0	0	0	0	0	0	0	0	0	0	0	0	0	0	0	0	0
genus	Asterionellopsis	0	0	0	0	0	0	0	0	0	0	0	0	0	0	0	0	0	0	0	0	0	0	7	3	5	18	6	10	11	0		0	0	0	0	0	0	0	0	0	0	0	0	0	0	0	0	0
genus	Asticcacaulis	3	3	18	34	11	4	6	0	5	7	5	2	0	14	2	6	4	2	63	24	9	6	30	117	55	70	67	12	7	76		7	4	16	3	2	1	0	0	0	5	0	0	0	0	0	0	0
genus	Astropecten	0	0	0	0	0	0	0	0	0	0	0	0	0	0	0	0	0	0	0	0	0	0	0	0	0	0	0	0	1	0		0	0	0	0	0	0	0	0	0	0	0	0	0	0	0	0	0
genus	Astyanax	2	1	3	6	2	12	10	1	4	1	1	0	9	2	0	2	0	0	47	264	1	0	9	3	4	4	3	0	2	2		1	2	5	7	8	2	7	2	2	4	0	0	1	0	2	2	1
genus	Atopobacter	0	0	0	0	0	0	0	0	0	0	0	0	0	0	0	0	0	0	0	0	0	0	0	0	1	1	0	0	0	0		0	0	0	0	0	0	0	0	1	0	0	0	0	0	0	0	0
genus	Atopobium	0	1	1	1	1	2	3	0	1	0	0	1	0	0	0	2	0	2	5	1	1	0	4	9	8	1	2	2	0	8		0	0	1	0	0	0	0	0	0	0	0	0	0	0	0	0	0
genus	Atopococcus	0	0	0	0	0	0	0	0	0	0	0	0	0	0	0	0	0	0	1	0	0	0	0	0	2	0	3	1	0	1		0	0	1	0	0	0	0	0	0	0	0	0	0	0	0	0	0
genus	Atrina	0	0	0	0	0	1	1	0	0	0	0	0	0	0	0	0	0	0	0	1	0	0	0	0	1	0	0	1	0	1		0	0	1	0	0	0	0	0	0	0	0	0	0	0	0	0	0
genus	Attenella	0	0	0	0	0	0	0	0	0	0	0	0	0	0	0	0	0	0	0	0	0	0	0	0	0	0	0	0	0	0		0	0	0	0	0	0	1	0	0	0	0	0	0	0	0	0	0
genus	Aurantimonas	40	2	94	136	101	48	22	0	36	33	1	0	0	39	0	46	3	21	135	113	37	0	25	48	24	41	25	7	5	22		1	4	21	2	2	0	0	1	1	10	0	0	0	0	3	0	0
genus	Aureimonas	29	6	61	85	84	30	22	0	27	22	1	3	0	22	0	21	4	14	89	65	27	3	8	35	16	12	15	4	3	15		3	2	6	5	2	3	0	0	1	5	0	0	0	0	3	0	0
genus	Aurelia	0	0	0	0	0	0	0	0	0	0	0	0	0	0	0	0	0	0	0	0	0	0	0	0	0	1	0	0	0	0		0	0	0	0	0	0	0	0	0	0	0	0	0	0	0	0	0
genus	Aureobasidium	0	0	1	2	1	0	0	0	0	1	2	0	0	0	0	0	0	0	3	9	0	0	2	4	3	1	2	0	1	0		0	0	0	2	2	0	0	0	0	0	0	0	0	0	0	0	0
genus	Aureococcus	0	0	3	5	2	1	1	1	0	0	0	0	0	0	0	2	0	0	7	13	1	0	5	11	13	6	8	1	1	20		2	1	1	0	0	0	0	0	0	0	0	1	0	0	0	0	1
genus	Aureoumbra	0	0	0	0	0	0	0	0	0	0	0	0	0	0	0	0	0	0	0	0	0	0	0	1	4	1	0	0	0	0		0	0	0	0	0	0	0	0	0	0	0	0	0	0	0	0	0
genus	Auricularia	1	0	1	4	0	1	2	0	0	0	0	1	0	1	0	0	0	0	3	21	0	0	2	3	1	3	1	0	0	3		0	0	1	0	0	1	0	0	0	0	0	1	1	0	0	0	0
genus	Austinograea	0	0	0	0	0	0	0	0	0	0	0	0	0	0	0	0	0	0	0	0	0	0	0	0	0	0	0	0	0	0		0	0	4	0	0	0	0	0	0	0	0	0	0	0	0	0	0
genus	Australocamptus	0	0	0	0	0	0	0	0	0	0	0	0	0	0	0	0	0	0	0	0	0	0	0	1	0	0	0	0	0	0		0	0	0	0	0	0	0	0	0	0	0	0	0	0	0	0	0
genus	Austrothelphusa	0	0	0	0	0	0	0	0	0	0	0	0	0	0	0	0	0	0	0	1	0	0	0	0	0	0	0	0	0	0		0	0	0	0	0	0	0	0	0	0	0	0	0	0	0	0	0
genus	Austwickia	0	0	6	13	15	2	7	0	0	10	11	0	0	0	0	7	1	10	19	8	2	0	3	2	2	1	2	1	0	12		0	0	0	0	0	0	0	0	0	0	0	0	0	0	0	0	0
genus	Auxenochlorella	0	0	0	2	0	0	0	0	0	0	0	0	0	0	0	0	0	0	1	2	0	0	0	5	6	3	6	0	1	3		0	0	1	0	0	0	0	0	0	0	0	0	0	0	1	0	0
genus	Aviadenovirus	0	0	0	0	0	1	0	0	0	0	0	0	0	0	0	1	0	0	0	1	0	1	0	0	0	0	0	2	0	0		0	0	0	0	0	0	0	0	0	0	0	0	0	0	0	0	0
genus	Avibacterium	0	0	1	0	0	1	0	0	0	0	0	0	0	0	0	0	0	0	4	23	0	0	0	1	1	0	0	0	0	0		0	0	0	0	0	0	0	0	0	0	0	0	0	0	0	0	0
genus	Avipoxvirus	0	0	0	0	0	0	0	0	0	0	0	0	0	0	0	0	0	0	0	1	0	0	0	0	0	1	0	0	0	0		0	0	0	0	0	0	0	0	0	0	0	0	0	0	0	0	0
genus	Azoarcus	0	1	6	13	5	3	7	0	0	6	2	3	0	1	1	12	8	0	13	14	2	0	63	78	64	73	100	19	21	91		0	0	12	2	0	0	0	0	2	6	0	0	0	0	2	0	0
genus	Azohydromonas	1	0	3	4	2	0	1	0	1	2	1	1	0	1	0	1	1	1	3	4	0	0	7	33	23	9	15	7	0	36		0	0	0	0	0	1	0	1	0	1	0	0	0	0	0	0	0
genus	Azonexus	0	0	1	3	1	1	0	0	0	2	0	0	0	0	0	1	0	0	4	1	0	1	6	14	12	10	11	2	2	10		0	0	2	0	0	0	0	0	0	3	0	0	0	0	0	0	0
genus	Azorhizobium	5	0	16	24	14	7	4	0	3	3	0	1	0	3	1	6	2	4	56	11	6	0	17	48	20	18	20	5	3	22		1	4	2	1	0	0	0	0	0	6	1	0	0	0	1	0	0
genus	Azospira	0	0	2	2	2	1	0	0	0	1	0	0	0	0	0	2	0	0	2	2	0	1	11	15	9	17	14	3	8	9		0	0	4	0	0	0	0	0	0	0	0	0	0	0	0	0	0
genus	Azospirillum	5	15	27	46	5	17	15	0	11	14	9	12	0	3	4	14	12	1	95	38	18	6	255	507	307	199	573	61	88	154		2	9	26	5	6	3	0	1	6	22	0	0	3	0	6	2	0
genus	Azotobacter	0	1	1	1	0	0	2	0	0	0	0	3	0	0	0	0	1	0	4	0	0	0	21	53	45	36	32	5	3	24		0	2	1	0	0	1	0	0	0	3	0	0	0	0	2	0	0
genus	Azovibrio	0	0	2	1	0	1	0	0	0	0	0	0	0	1	0	1	0	0	4	0	0	0	5	10	10	11	18	2	3	6		0	0	4	0	0	0	0	0	0	1	0	0	0	0	0	0	0
genus	Azumapecten	0	0	0	0	0	0	0	0	0	0	0	0	0	0	0	0	0	0	0	1	0	0	1	0	0	0	0	0	0	0		0	0	0	0	0	0	0	0	0	0	0	0	0	0	0	0	0
genus	Babesia	0	0	0	2	1	0	0	0	0	0	0	0	0	0	0	0	0	0	2	9	0	0	0	2	1	1	4	0	0	0		0	0	1	1	0	1	1	0	0	0	0	0	0	1	1	1	0
genus	Bacillus	7	8	41	60	19	26	28	0	11	15	10	10	2	18	12	26	13	3	131	73	18	16	123	479	660	353	385	70	38	429		4	8	35	13	7	17	25	5	19	25	13	3	1	0	2	1	3
genus	Bacteriovorax	0	0	5	6	5	1	1	0	0	1	1	0	0	2	1	4	1	0	28	2	2	0	14	42	27	47	15	5	3	13		0	0	2	1	0	0	1	0	0	2	0	0	0	0	0	0	0
genus	Bacteroides	1	0	22	7	6	13	5	0	0	2	1	4	0	36	9	8	5	2	89	110	20	16	34	121	146	233	61	18	3	74		3	0	27	4	4	1	0	0	0	2	0	0	1	0	0	1	0
genus	Bactrocera	0	0	0	0	0	0	0	0	0	0	0	0	0	0	0	0	0	0	0	2	0	0	0	0	0	0	0	0	0	0		0	0	1	0	0	0	0	0	0	0	0	0	0	0	0	0	0
genus	Badnavirus	0	0	0	0	0	0	0	0	0	0	0	0	0	0	0	0	0	0	0	0	0	0	0	0	0	1	1	0	0	0		0	0	0	0	0	0	0	0	0	0	0	0	0	0	0	0	0
genus	Balaena	0	0	0	0	0	0	0	0	0	0	0	0	0	0	0	0	0	0	0	0	1	0	0	0	0	0	0	0	0	0		0	0	0	0	0	0	0	0	0	0	0	0	0	0	0	0	0
genus	Balaenoptera	0	0	0	1	0	0	2	0	0	0	0	0	0	0	0	0	0	0	4	43	0	1	1	0	1	1	1	0	0	2		0	0	0	0	0	0	1	0	0	0	0	0	0	0	0	0	0
genus	Balanoglossus	0	0	0	0	0	0	0	0	0	0	0	0	0	0	0	0	0	0	0	1	0	0	1	0	0	0	0	0	0	0		0	0	0	0	0	0	0	0	0	0	0	0	0	0	0	0	0
genus	Balanus	0	0	0	0	0	0	0	0	0	0	0	0	0	0	0	0	0	0	0	2	0	0	0	0	0	0	0	0	0	0		0	0	0	0	0	0	0	0	0	0	0	0	0	0	0	0	0
genus	Balearica	0	0	0	1	0	0	1	0	0	0	0	0	0	0	1	0	0	0	5	44	1	0	1	0	0	0	1	0	0	0		0	1	1	0	1	5	38	2	1	4	1	1	0	0	1	0	1
genus	Balneatrix	1	1	9	10	8	1	2	0	0	1	0	1	0	0	1	8	1	0	14	1	0	1	21	44	38	36	43	5	1	13		1	0	8	0	1	1	0	0	2	4	0	0	1	0	0	0	0
genus	Balneola	0	0	4	0	0	6	0	0	0	1	0	2	0	2	0	1	1	0	15	7	4	3	518	2190	2915	167	799	45	11	193		0	0	10	1	2	0	0	0	0	0	0	0	0	0	0	0	0
genus	Barentsia	0	0	0	0	0	0	0	0	0	0	0	0	0	0	0	0	0	0	0	0	0	0	0	0	0	0	0	0	0	0		0	0	0	0	0	0	0	0	0	0	0	0	0	0	0	0	0
genus	Barnesiella	0	0	1	1	1	0	0	0	0	0	0	0	0	0	0	0	0	0	2	5	0	1	1	10	6	10	2	0	0	8		0	0	3	0	0	0	0	0	0	0	0	0	0	0	0	0	0
genus	Barnyardlikevirus	0	0	0	0	0	0	0	0	0	0	0	0	0	0	0	0	0	0	0	0	0	0	0	0	0	0	1	0	0	0		0	0	0	0	0	0	0	0	0	0	0	0	0	0	0	0	0
genus	Bartonella	7	3	28	38	27	14	9	0	10	16	0	1	0	10	0	10	2	4	40	44	9	1	4	13	9	8	23	2	0	2		3	2	8	5	2	0	0	0	0	5	0	0	0	0	3	0	0
genus	Basfia	0	0	0	0	0	0	0	0	0	0	0	0	0	0	0	0	0	0	1	0	0	0	1	0	0	0	2	0	1	0		0	0	1	0	0	0	0	0	0	0	0	0	0	0	0	0	0
genus	Basidiobolus	0	0	0	1	0	0	0	0	0	0	0	0	0	0	0	0	0	0	0	0	0	0	0	0	0	0	0	0	0	0		0	0	0	0	0	0	0	0	0	0	0	0	0	0	0	0	0
genus	Basilea	0	0	0	0	0	0	0	0	0	0	0	0	0	0	0	0	0	0	0	0	0	0	1	0	0	2	0	0	0	1		0	0	0	0	0	0	0	0	0	0	0	0	0	0	0	0	0
genus	Bathycoccus	0	0	0	3	0	0	0	0	0	0	0	0	0	0	0	0	0	0	5	25	0	0	2	1	2	1	0	0	0	2		0	0	0	0	0	0	1	1	0	0	0	0	0	0	1	0	0
genus	Batrachochytrium	0	0	0	2	0	1	0	0	0	1	0	0	0	0	0	0	0	0	1	3	1	0	1	1	4	1	1	0	0	3		0	0	0	0	0	0	0	0	0	0	0	0	0	0	0	0	0
genus	Batrachocottus	0	0	0	0	0	1	0	0	0	0	0	0	0	0	0	0	0	0	0	0	0	0	0	0	0	0	0	0	0	0		0	0	0	0	0	0	0	0	0	0	0	0	0	0	0	0	0
genus	Baudoinia	0	0	0	0	0	0	0	0	0	0	0	0	0	0	0	0	0	0	2	3	0	0	1	1	3	0	0	0	0	0		0	0	0	0	0	0	0	0	0	0	0	1	1	3	2	2	0
genus	Bavariicoccus	0	0	0	0	0	0	0	0	0	0	0	0	0	0	0	1	0	0	1	0	0	0	0	1	1	0	0	0	1	0		0	0	0	0	0	0	0	1	0	0	0	0	0	0	0	0	0
genus	Bdelloura	0	0	0	0	0	0	0	0	0	0	0	0	0	0	0	0	0	0	0	0	0	0	0	1	0	0	0	0	0	0		0	0	0	0	0	0	0	0	0	0	0	0	0	0	0	0	0
genus	Bdellovibrio	0	3	2	1	0	6	2	0	0	1	0	2	0	3	0	1	0	0	508	4	3	1	14	83	48	77	46	10	6	61		2	1	7	1	0	1	0	0	2	2	0	0	0	0	0	0	0
genus	Beauveria	3	3	2	2	1	2	1	2	0	1	2	0	2	0	1	0	1	2	6	33	2	0	1	1	2	0	1	1	0	0		0	0	1	1	0	1	2	1	0	0	2	2	0	0	0	0	1
genus	Beggiatoa	2	0	14	18	13	2	2	0	0	3	1	0	0	6	0	18	0	2	23	17	3	0	93	120	132	255	618	14	16	57		2	1	32	0	1	0	0	0	1	11	0	0	1	0	0	0	0
genus	Beijerinckia	0	1	2	7	2	1	2	0	1	1	0	0	0	0	0	2	0	0	15	5	2	0	4	17	4	8	10	2	2	4		0	0	0	2	1	0	0	1	0	1	0	0	0	0	0	1	0
genus	Bellerochea	0	0	0	0	0	0	0	0	0	0	0	0	0	0	0	0	0	0	0	0	0	0	0	0	0	1	0	0	0	0		0	0	0	0	0	0	0	0	0	0	0	0	0	0	0	0	0
genus	Belliella	0	0	4	3	1	3	0	0	0	1	0	2	0	4	0	0	0	0	24	11	2	1	12	65	61	162	21	18	2	36		0	0	6	0	1	0	0	0	0	1	0	0	0	0	0	0	0
genus	Bemisia	0	0	0	0	0	0	0	0	0	0	0	0	0	0	0	0	0	0	0	5	0	0	1	0	0	0	0	0	0	0		0	0	0	0	0	0	0	0	0	0	0	0	0	0	0	0	0
genus	Bergeyella	0	0	49	12	0	4	0	0	0	39	1	33	0	38	0	0	0	0	76	74	39	35	2	7	7	11	1	0	0	7		1	0	2	0	0	0	0	0	0	0	0	0	0	0	0	0	0
genus	Bermanella	0	0	5	5	2	0	0	0	2	0	0	0	0	2	0	4	0	0	8	2	0	0	11	41	28	36	40	3	1	10		1	2	7	0	0	1	0	1	0	6	0	0	0	0	0	0	0
genus	Beta	0	0	2	2	3	2	1	0	1	0	0	0	1	1	1	0	0	0	7	20	0	0	8	3	1	3	2	0	1	2		0	0	1	2	1	0	2	0	0	2	0	0	0	0	0	0	0
genus	Betabaculovirus	0	1	0	0	0	0	0	0	0	0	0	0	0	0	0	0	0	0	0	2	0	0	0	1	0	0	0	0	0	0		0	0	0	0	0	0	0	0	0	0	0	0	0	0	0	0	0
genus	Betaentomopoxvirus	0	0	0	0	0	0	0	0	0	0	0	0	0	0	0	0	0	0	0	0	0	0	0	7	2	0	0	0	0	0		0	0	0	0	0	0	0	0	0	0	0	0	0	0	0	0	0
genus	Betaretrovirus	0	0	0	0	0	0	0	0	0	0	0	0	0	0	0	0	0	0	0	0	0	0	0	0	0	0	0	0	0	0		0	0	0	0	1	0	0	0	0	0	0	0	0	0	0	0	0
genus	Beutenbergia	5	4	8	31	20	3	7	0	0	13	10	1	0	0	3	9	13	4	22	21	7	2	13	15	19	6	2	13	3	61		1	1	1	4	0	2	0	1	8	0	0	0	0	0	0	0	0
genus	Bhargavaea	0	0	1	2	0	0	0	0	0	0	1	0	0	0	0	0	0	0	1	0	0	0	0	7	6	3	5	3	1	12		0	0	0	1	1	0	0	0	0	0	0	0	0	0	0	0	0
genus	Bibersteinia	0	0	2	1	1	0	0	0	0	0	0	0	0	0	0	1	0	0	2	2	1	1	0	2	1	1	1	0	0	0		0	0	1	0	0	0	0	0	0	0	0	0	0	0	0	0	0
genus	Bicyclus	0	0	0	0	0	0	0	0	0	0	0	0	0	0	0	0	0	0	0	1	0	0	0	0	0	0	0	0	0	0		0	0	0	0	0	0	0	0	0	0	0	0	0	0	0	0	0
genus	Bifidobacterium	1	5	9	17	6	8	13	0	1	7	4	0	1	2	3	7	9	5	14	27	9	0	7	29	24	7	13	2	0	29		0	1	2	1	0	2	0	2	5	1	0	0	2	0	0	0	0
genus	Bigelowiella	0	0	0	0	0	0	0	0	0	0	0	0	0	0	0	0	0	0	0	3	0	0	0	0	0	1	0	0	0	0		0	0	0	0	0	0	0	0	0	0	0	0	0	0	0	0	0
genus	Bignuzlikevirus	0	0	0	0	0	0	0	0	0	0	0	0	0	1	0	0	0	0	0	0	0	0	0	0	0	0	0	0	0	0		0	0	0	0	0	0	0	0	0	0	0	0	0	0	0	0	0
genus	Bilophila	0	0	4	0	0	0	3	0	0	0	0	0	0	1	0	0	0	0	5	2	0	1	4	8	2	5	7	2	8	5		0	0	0	2	1	0	1	0	0	0	0	0	0	0	0	0	0
genus	Biomphalaria	2	3	7	9	3	16	16	4	8	1	3	5	10	5	2	2	1	9	13	99	5	8	1	1	0	2	0	0	0	0		5	4	6	12	11	7	14	7	5	4	2	17	13	4	12	4	8
genus	Bipes	0	0	0	0	0	0	0	0	0	0	0	0	0	0	0	0	0	0	0	0	0	0	0	0	0	0	0	0	0	0		0	0	0	0	1	0	0	0	0	0	0	0	0	0	0	0	0
genus	Bipolaris	0	1	1	1	0	0	0	0	2	0	0	0	0	0	0	0	0	0	1	30	0	0	3	2	3	5	3	0	1	2		0	0	2	0	1	0	0	0	0	1	0	1	0	0	0	0	1
genus	Bizionia	0	0	10	1	0	0	0	0	0	3	1	3	0	9	0	0	0	0	28	22	4	6	3	9	7	32	3	7	10	151		0	0	4	12	7	0	0	0	0	0	0	0	0	0	0	0	0
genus	Blaberus	0	0	0	0	0	0	0	0	0	0	0	0	0	0	0	0	0	0	1	2	0	0	0	0	0	0	0	0	0	0		0	0	0	0	0	0	0	0	0	0	0	0	0	0	0	0	0
genus	Blastochloris	0	0	0	0	0	0	0	0	0	0	0	0	0	0	0	0	0	0	0	0	0	0	0	0	0	0	2	0	0	0		0	0	0	0	0	0	0	0	0	0	0	0	0	0	0	0	0
genus	Blastocladiella	0	0	0	0	0	0	0	0	0	0	0	0	0	0	0	0	0	0	0	0	0	0	0	0	0	0	0	0	0	2		0	0	0	0	0	0	0	0	0	0	0	0	0	0	0	0	0
genus	Blastococcus	5	8	41	62	9	15	26	0	6	16	12	8	0	1	7	31	23	3	40	41	19	3	32	35	44	8	6	24	11	219		0	0	8	5	3	15	0	2	18	0	0	0	5	0	0	0	0
genus	Blastocystis	0	2	2	3	1	2	6	1	4	0	1	3	1	0	0	2	1	0	14	58	0	0	0	3	8	8	7	1	2	2		2	2	4	2	1	1	2	1	1	4	0	0	1	1	1	0	1
genus	Blastomonas	0	0	15	24	6	1	0	0	0	3	0	1	0	22	0	1	0	7	42	18	9	0	18	84	21	37	25	4	1	98		0	1	6	1	1	1	0	0	0	1	0	0	1	0	0	0	0
genus	Blastomyces	1	0	0	0	0	0	1	1	0	0	0	0	0	0	1	0	0	0	3	38	1	0	0	0	2	0	2	1	1	1		1	0	0	0	0	0	0	0	0	0	0	0	1	0	0	0	0
genus	Blastopirellula	0	0	1	3	2	3	1	0	1	1	1	0	0	332	494	506	549	0	697	9	1	0	22	131	76	48	52	8	13	75		0	0	473	2	1	5	0	1	0	1	0	0	0	0	0	0	0
genus	Blattabacterium	0	0	6	2	0	0	0	0	0	3	1	3	0	5	0	0	0	0	9	10	4	4	0	0	1	2	0	0	0	0		0	0	0	0	0	0	0	0	0	0	0	0	0	0	0	0	0
genus	Blattella	1	0	1	2	1	1	4	0	0	1	2	3	1	4	1	1	0	4	10	35	3	4	0	0	0	0	0	0	3	0		0	0	0	4	1	0	22	3	1	1	0	3	3	2	2	3	2
genus	Blautia	0	2	5	1	1	0	1	0	0	0	0	1	0	0	0	1	0	0	1	3	2	0	2	4	8	5	8	1	1	6		0	0	2	0	0	0	0	0	0	0	0	2	1	1	2	2	2
genus	Blumeria	0	0	0	0	0	0	0	0	0	0	0	0	0	0	0	0	0	0	1	3	0	0	0	0	0	0	1	0	0	0		1	0	0	0	0	0	0	0	0	0	0	0	0	0	0	0	0
genus	Bodo	0	0	0	0	0	0	0	0	0	0	0	0	0	0	0	0	0	0	0	2	0	1	0	2	0	1	0	0	0	1		0	0	0	0	0	0	0	0	0	0	0	0	0	0	0	0	0
genus	Boechera	0	0	0	0	0	0	0	0	0	0	0	0	0	0	0	0	0	0	0	0	0	0	0	1	0	0	0	0	0	0		0	0	0	0	0	0	0	0	0	0	0	0	0	0	0	0	0
genus	Bombus	0	0	0	1	0	0	0	0	0	0	0	0	0	0	0	0	0	0	25	89	0	0	10	0	1	1	0	0	1	0		1	0	2	3	2	0	1	1	0	0	0	0	0	0	0	0	0
genus	Bombyx	22	16	35	42	21	111	97	11	59	5	7	22	49	69	18	23	8	25	137	793	54	33	11	3	2	3	1	0	24	4		108	37	24	69	51	42	176	14	17	44	22	91	67	42	42	43	40
genus	Bordetella	2	2	14	14	3	10	7	0	1	7	1	0	0	4	1	4	6	2	28	15	4	1	52	71	61	68	49	12	12	57		0	2	14	1	3	3	0	3	5	5	1	0	0	0	0	1	0
genus	Boreogadus	0	0	0	1	1	0	0	0	0	0	0	0	0	0	0	0	0	0	0	0	0	0	0	1	0	1	0	0	0	2		0	0	1	0	0	0	0	0	0	0	0	0	0	0	0	0	0
genus	Boreus	0	0	0	0	0	0	0	0	0	0	0	0	0	0	0	0	0	0	0	1	0	0	0	0	0	0	0	0	0	0		0	0	0	0	0	0	0	0	0	0	0	0	0	0	0	0	0
genus	Borrelia	0	0	2	0	0	0	1	1	1	0	1	0	0	1	0	0	0	0	4	6	2	1	3	3	2	3	2	0	0	0		0	0	0	0	0	0	1	2	0	0	0	0	0	0	0	0	0
genus	Bos	1	1	4	6	1	14	7	1	3	2	1	3	5	9	0	0	0	2	25	105	1	0	3	3	4	0	1	0	0	0		4	3	9	2	1	4	20	1	1	7	2	6	1	0	2	4	3
genus	Bosea	8	14	22	60	10	20	14	0	11	8	2	6	0	16	0	10	5	2	113	36	9	7	27	76	43	47	40	11	22	40		3	3	14	5	4	0	0	0	2	8	0	0	0	0	4	1	0
genus	Bothriurus	1	0	0	0	0	0	0	0	0	0	0	0	0	0	0	0	0	0	0	1	0	0	0	0	0	0	0	0	0	0		0	0	0	0	0	0	0	0	0	0	0	0	0	0	0	0	0
genus	Botryobasidium	0	0	0	1	0	0	1	1	2	0	0	0	0	1	0	0	0	0	1	17	1	0	0	1	0	1	0	0	0	1		0	0	1	0	1	0	0	0	0	0	0	0	0	0	0	0	0
genus	Botrytis	0	1	2	1	0	4	0	3	1	1	1	3	2	2	1	3	2	2	13	94	1	1	1	0	1	1	0	0	0	5		2	2	3	3	5	0	8	3	2	7	1	2	5	4	2	3	3
genus	Bppunalikevirus	0	0	0	0	0	0	0	0	0	0	0	0	0	1	0	0	0	0	1	0	0	0	0	1	0	0	0	0	0	0		0	0	0	0	0	0	0	0	0	0	0	0	0	0	0	0	0
genus	Brachionus	0	0	0	0	0	1	2	0	0	0	0	0	0	1	0	0	0	1	4	14	0	0	1	1	0	0	7	0	1	0		0	1	0	1	0	0	3	0	0	3	1	0	0	0	0	0	0
genus	Brachybacterium	2	4	16	47	28	4	22	0	2	27	19	0	0	0	5	21	9	11	46	38	17	0	6	19	19	3	4	4	6	49		0	1	5	5	3	2	0	0	3	1	0	0	2	0	0	0	0
genus	Brachymonas	0	0	1	1	0	2	1	0	0	0	0	0	0	1	0	1	0	0	1	0	1	0	2	5	4	1	4	1	0	5		0	0	1	0	0	0	0	0	0	2	0	0	0	0	0	0	0
genus	Brachypodium	0	0	0	1	1	0	0	0	0	0	0	0	0	2	2	0	1	0	1	21	2	0	2	2	1	0	0	0	0	1		0	0	0	1	2	0	1	0	1	0	0	1	0	0	2	1	1
genus	Brachyspira	1	0	2	2	3	2	1	0	0	0	1	0	0	1	0	1	0	0	4	8	2	3	2	13	23	18	7	0	1	10		0	0	1	0	0	1	0	1	1	0	0	0	0	0	0	0	0
genus	Brackiella	0	0	0	0	0	0	0	0	0	0	0	0	0	0	0	1	0	0	4	0	0	0	0	0	1	1	1	0	1	1		0	0	2	0	0	0	0	0	0	0	0	0	0	0	0	0	0
genus	Bracovirus	0	3	0	1	0	2	2	0	2	1	2	3	1	1	0	0	0	2	8	41	1	1	0	1	0	0	0	0	0	0		1	0	2	3	3	2	1	0	0	1	1	1	4	1	3	1	1
genus	Bradyrhizobium	47	27	115	202	92	66	64	0	33	35	6	17	0	59	12	72	47	33	410	169	59	10	293	602	393	322	356	123	111	458		15	19	54	35	17	14	0	5	27	26	0	0	8	0	7	3	0
genus	Branchiostoma	3	2	10	21	4	26	36	2	16	3	3	9	9	6	4	4	5	6	221	723	13	7	22	14	15	15	3	0	5	8		26	11	30	81	49	20	55	9	10	23	12	28	30	11	20	15	21
genus	Brangas	0	0	0	0	0	0	0	0	0	0	0	0	0	0	0	0	0	0	1	3	0	0	0	0	0	0	0	0	0	0		0	0	0	0	0	0	0	0	0	0	0	0	0	0	0	0	0
genus	Brasilocerus	0	0	0	0	0	0	0	0	0	0	0	0	0	0	0	0	0	0	0	0	0	0	0	0	0	0	0	0	0	0		0	0	0	0	0	0	0	0	0	0	0	0	0	0	0	0	0
genus	Brassica	0	1	6	8	2	3	6	1	1	3	1	1	4	3	1	1	2	1	13	152	4	1	7	7	3	7	6	2	1	4		1	2	3	3	7	0	1	0	1	4	2	5	0	0	0	1	2
genus	Brenneria	0	0	0	0	0	0	0	0	0	0	0	0	0	0	0	0	0	0	3	0	0	1	1	2	3	5	2	1	0	1		0	0	0	0	0	0	0	0	0	0	0	0	0	0	0	0	0
genus	Brettanomyces	0	0	0	3	0	1	0	0	0	0	0	0	0	0	0	0	0	0	0	3	0	0	0	0	0	0	1	0	0	0		0	0	0	0	0	0	0	0	0	0	0	0	0	0	0	0	0
genus	Brevibacillus	0	0	6	11	4	5	5	0	2	1	0	0	0	4	3	5	3	0	15	4	1	0	34	105	154	75	72	11	13	104		0	0	4	0	0	2	0	3	1	1	0	0	0	0	0	0	0
genus	Brevibacterium	0	1	5	25	12	6	15	0	2	19	14	5	0	1	2	9	4	1	19	16	7	0	5	17	22	8	8	3	3	39		0	0	4	4	4	2	0	1	3	0	0	0	1	0	0	0	0
genus	Brevundimonas	2	7	13	26	5	12	9	0	2	5	4	9	0	6	4	12	10	1	41	23	16	9	51	207	75	93	74	12	6	119		8	8	14	4	1	0	0	0	3	9	0	0	0	0	3	1	1
genus	Brissopsis	0	0	0	0	0	0	0	0	0	0	0	0	0	0	0	0	0	0	1	1	0	0	0	0	0	0	0	0	0	0		0	0	0	0	0	0	0	0	0	0	0	0	0	0	0	0	0
genus	Brochothrix	0	0	0	0	1	0	0	0	0	0	0	0	0	0	0	0	0	0	1	0	0	0	0	2	2	0	1	0	0	4		0	0	1	0	0	0	0	0	0	0	0	0	0	0	0	0	0
genus	Bronlikevirus	0	0	0	0	0	0	0	0	0	0	0	0	0	0	0	0	0	0	1	0	0	0	0	0	0	0	0	0	0	0		0	0	0	0	0	0	0	0	0	0	0	0	0	0	0	0	0
genus	Brotheas	0	0	0	0	0	3	1	1	0	0	0	0	3	1	0	1	0	0	4	39	0	0	0	0	0	0	0	0	0	0		3	5	2	6	4	0	4	0	0	6	6	0	1	0	0	1	1
genus	Brucella	23	2	56	123	78	26	14	0	34	36	0	0	0	32	0	40	12	16	97	99	43	2	2	13	3	8	12	1	0	10		2	2	12	5	2	1	0	2	1	4	0	0	0	0	3	1	0
genus	Brugia	2	3	3	10	2	13	25	10	12	1	2	1	12	6	2	2	2	5	105	1014	6	13	2	0	2	1	2	1	6	2		22	7	14	70	50	3	17	7	5	14	7	9	19	4	4	10	9
genus	Bryobacter	0	0	1	2	1	0	1	0	0	1	0	1	0	3	1	1	1	0	2	0	0	0	17	64	45	47	30	12	5	111		0	0	2	0	1	1	0	0	2	0	0	0	0	0	0	0	0
genus	Bryum	0	0	0	0	0	0	0	0	0	0	0	0	0	0	0	0	0	0	0	0	0	0	0	0	0	0	1	0	0	0		0	0	0	0	0	0	0	0	0	0	0	0	0	0	0	0	0
genus	Bubalus	0	0	1	2	1	1	2	1	0	0	0	0	0	0	0	0	0	0	9	15	0	0	0	1	1	0	1	0	0	0		0	0	1	1	2	1	2	1	0	1	1	1	0	0	0	0	1
genus	Buceros	0	0	1	1	0	3	1	0	0	0	0	2	1	0	0	0	0	0	10	80	0	0	3	0	0	0	0	0	0	0		0	1	1	0	1	6	25	2	1	1	1	0	0	0	0	0	2
genus	Buchnera	0	0	0	0	0	0	0	0	0	0	0	0	0	0	0	0	0	0	0	0	0	0	0	0	0	2	0	0	0	1		0	0	0	0	0	0	0	0	0	0	0	0	0	0	0	0	0
genus	Budvicia	0	0	1	0	0	0	0	0	1	0	0	0	0	0	1	2	1	0	3	1	1	1	1	5	0	6	1	1	0	2		0	0	0	0	1	1	0	0	0	1	0	0	0	0	0	0	0
genus	Bulleidia	0	0	0	0	0	0	0	0	0	0	0	0	0	0	0	0	0	0	0	0	0	0	1	0	0	0	0	0	0	0		0	0	0	0	0	1	1	0	1	0	0	0	0	0	0	0	0
genus	Bumilleriopsis	0	0	0	0	0	0	0	0	0	0	0	0	0	0	0	0	0	0	0	0	0	0	0	0	0	0	0	1	0	0		0	0	0	0	0	0	0	0	0	0	0	0	0	0	0	0	0
genus	Burkholderia	10	9	58	97	42	35	42	0	10	27	13	8	1	20	9	39	21	5	168	104	26	6	207	445	413	330	328	80	87	414		9	4	63	14	6	10	2	7	21	32	1	0	3	0	9	3	1
genus	Bursaphelenchus	0	0	0	0	0	0	0	0	0	0	0	0	0	0	0	0	0	0	1	1	0	0	0	0	0	0	0	0	0	0		0	0	0	0	0	0	0	0	0	0	0	0	0	0	0	0	0
genus	Buttiauxella	0	0	0	0	0	0	0	0	0	0	0	0	0	0	0	0	0	0	3	0	1	0	0	0	1	1	0	0	0	0		1	1	0	0	0	0	0	0	0	0	0	0	0	0	0	0	0
genus	Butyricicoccus	0	0	0	0	0	0	1	0	0	1	1	0	0	0	0	0	0	0	0	0	0	0	0	3	2	1	1	1	0	3		0	0	0	0	0	1	0	0	1	0	0	0	0	0	0	0	0
genus	Butyricimonas	0	0	1	0	0	8	0	0	0	1	0	1	0	5	0	0	0	0	10	2	3	1	4	12	12	31	3	3	0	9		0	0	4	0	0	0	0	0	0	0	0	0	0	0	0	0	0
genus	Butyrivibrio	0	1	2	1	4	0	3	0	0	0	0	2	0	3	5	2	2	1	13	7	4	3	4	12	21	19	11	4	2	18		0	0	2	0	0	3	0	1	1	0	0	0	0	0	0	0	0
genus	Byssochlamys	0	1	2	4	0	1	1	0	0	0	0	1	0	0	0	0	0	0	6	4	1	1	1	2	2	1	2	0	0	1		0	0	0	1	1	0	0	0	0	0	0	0	0	0	0	0	0
genus	Caedibacter	0	0	1	0	0	0	1	0	0	0	0	0	0	0	0	0	0	0	3	0	0	0	1	3	3	7	26	0	4	2		0	0	0	0	0	0	0	0	0	0	0	0	0	0	0	0	0
genus	Caenispirillum	0	1	5	9	2	5	5	0	0	2	1	2	0	0	0	6	3	1	17	8	5	5	84	196	140	81	239	21	21	41		1	1	10	2	2	0	0	0	1	8	0	0	0	0	1	0	0
genus	Caenorhabditis	19	8	16	26	5	40	49	6	16	8	6	7	14	19	7	10	6	12	69	458	17	9	22	15	9	12	12	12	29	16		13	14	16	34	26	8	66	10	8	27	16	14	12	4	5	5	4
genus	Cafeteria	0	0	0	0	0	0	0	0	0	0	0	0	0	0	0	0	0	0	0	0	0	0	0	1	0	0	0	0	0	0		0	0	0	0	0	0	0	0	0	0	0	0	0	0	0	0	0
genus	Cafeteriavirus	0	0	0	0	0	1	0	0	0	0	0	0	0	0	0	0	0	0	0	0	0	0	1	11	1	2	1	0	0	0		0	0	0	0	0	0	0	0	0	0	0	0	0	0	0	0	0
genus	Calanus	0	0	0	0	0	0	0	0	0	0	0	0	0	0	0	0	0	0	1	2	0	0	2	1	1	1	2	0	0	0		0	0	0	0	0	0	0	0	0	0	0	0	0	0	0	0	0
genus	Caldalkalibacillus	0	0	1	1	0	1	0	0	0	0	0	0	0	1	0	1	0	0	2	0	0	0	3	25	24	15	17	5	6	21		0	0	0	0	0	1	0	0	1	0	0	0	0	0	0	0	0
genus	Caldanaerobacter	0	1	1	0	0	0	0	0	0	0	0	0	0	0	1	0	0	0	1	1	0	0	2	11	16	10	21	2	2	20		2	0	1	0	0	0	0	0	0	0	0	0	0	0	0	0	0
genus	Caldanaerobius	1	0	1	2	0	0	0	0	0	0	0	0	0	2	0	0	0	0	1	0	0	0	0	7	11	0	9	0	1	13		0	0	1	0	0	0	0	0	1	0	0	0	0	0	0	0	0
genus	Caldibacillus	0	0	0	1	0	1	2	0	0	0	0	0	0	0	0	2	0	0	1	1	0	0	4	7	7	5	3	2	0	9		0	0	2	0	0	0	0	0	0	0	0	0	0	0	0	0	0
genus	Caldicellulosiruptor	0	0	2	1	0	1	1	0	0	1	1	0	0	2	0	1	0	1	4	1	2	1	3	24	26	22	11	3	2	13		0	0	3	0	1	0	2	2	1	0	0	0	0	0	0	0	0
genus	Caldicoprobacter	1	0	0	0	0	1	0	0	0	0	0	0	0	0	0	1	1	0	0	0	0	0	5	16	22	8	16	0	1	18		0	0	0	0	0	0	0	0	0	0	0	0	0	0	0	0	0
genus	Caldilinea	3	5	16	22	5	13	19	0	6	9	7	4	0	1	10	17	15	7	27	19	4	0	93	416	1013	761	779	132	20	679		0	0	10	5	3	5	0	1	16	3	0	0	0	0	0	0	0
genus	Caldimonas	0	0	0	2	2	0	1	0	0	2	0	1	0	0	1	0	0	0	1	3	0	0	8	21	16	16	19	3	1	18		0	1	2	1	0	0	0	0	0	6	0	0	0	0	0	0	0
genus	Caldisalinibacter	0	0	0	0	0	1	0	0	0	2	1	0	0	0	0	0	0	0	0	0	0	0	3	14	24	18	15	1	1	12		0	0	0	0	0	0	0	0	0	0	0	0	0	0	0	0	0
genus	Caldisericum	0	0	0	1	0	0	0	0	0	0	0	0	0	1	0	0	0	0	0	0	0	0	4	3	2	5	3	0	2	5		0	0	0	0	0	0	0	0	0	0	0	0	0	0	0	0	0
genus	Caldisphaera	0	0	0	0	0	0	0	0	0	0	0	0	0	1	0	0	0	0	0	0	0	0	0	0	0	0	0	0	0	1		0	0	0	0	0	0	0	0	0	0	0	0	0	0	0	0	0
genus	Calditerrivibrio	0	0	3	7	2	0	0	0	0	0	0	0	0	0	0	2	0	0	5	3	0	0	2	11	18	13	10	1	1	4		0	0	3	0	0	0	0	0	0	0	0	0	0	0	0	0	0
genus	Caldithrix	0	1	5	3	2	1	1	0	0	0	0	0	0	2	4	3	1	0	20	8	1	0	66	196	189	117	245	27	28	228		0	0	1	0	0	0	0	0	1	0	0	0	0	0	0	1	0
genus	Caldivirga	0	0	0	0	0	0	0	0	0	0	0	0	0	0	0	0	0	0	0	1	0	0	0	2	0	0	1	0	1	2		0	0	1	0	0	0	0	0	0	0	0	0	0	0	0	0	0
genus	Caligus	0	0	1	1	0	0	0	1	0	0	0	0	0	1	0	0	0	0	16	26	1	1	30	0	0	1	1	0	0	0		0	0	0	0	0	0	0	0	0	0	0	0	0	0	0	0	0
genus	Calliarthron	0	0	0	0	0	0	0	0	0	0	0	0	0	0	0	0	0	0	0	0	0	0	0	0	4	0	0	0	0	0		0	0	0	0	0	0	0	0	0	0	0	0	0	0	0	0	0
genus	Callidula	0	0	0	0	0	1	0	0	0	0	0	0	0	0	0	0	0	0	0	9	0	0	0	0	0	0	0	0	0	0		0	0	0	0	1	0	0	0	0	0	0	0	0	0	0	0	0
genus	Callinectes	0	0	0	0	0	0	0	0	0	0	0	0	0	0	0	0	0	0	31	60	0	0	0	0	0	0	0	0	0	0		0	0	1	1	0	0	1	0	0	0	0	0	0	0	0	0	0
genus	Calliphora	0	0	0	0	0	0	0	0	0	0	0	0	0	0	0	0	0	0	0	1	0	0	0	0	0	0	0	0	0	0		0	0	0	0	0	0	0	0	0	0	0	0	0	0	0	0	0
genus	Callithrix	0	0	0	0	0	1	1	0	0	0	0	0	0	0	0	0	1	0	5	31	0	0	1	0	0	1	0	0	2	0		0	0	5	1	1	0	1	0	0	1	0	0	1	0	0	0	0
genus	Callorhinchus	1	2	4	8	2	8	8	0	9	0	0	2	4	4	0	2	0	5	56	137	2	2	11	0	0	3	5	0	2	2		1	1	5	5	2	5	6	2	2	0	0	8	7	6	6	4	8
genus	Caloglossa	0	0	0	0	0	0	0	0	0	0	0	0	0	0	0	0	0	0	0	0	0	0	0	0	0	0	0	0	0	1		0	0	0	0	0	0	0	0	0	0	0	0	0	0	0	0	0
genus	Caloramator	0	0	1	1	1	1	0	0	0	0	0	1	0	1	1	1	0	0	2	3	3	0	3	11	9	12	13	1	2	11		0	0	3	0	0	0	0	0	1	0	0	0	0	0	0	0	0
genus	Caloranaerobacter	0	0	0	0	0	0	0	0	0	0	0	0	0	2	0	0	0	0	0	0	0	0	2	12	10	13	14	1	4	3		0	0	0	0	0	0	0	0	0	0	0	0	0	0	0	0	0
genus	Calothrix	0	0	5	4	3	4	1	0	2	4	0	0	0	3	2	3	3	0	16	12	4	3	29	110	342	291	217	17	7	53		1	1	8	0	1	0	0	0	0	4	0	0	0	0	0	0	0
genus	Calypte	1	0	0	4	2	3	4	0	2	0	0	1	0	0	1	0	0	0	25	185	0	1	2	0	2	2	1	0	0	0		3	0	2	7	4	2	8	1	0	1	2	8	4	2	3	1	4
genus	Camelina	0	1	0	3	1	2	1	0	1	0	0	0	0	0	0	0	2	1	8	36	0	0	1	3	1	3	1	0	0	2		2	1	0	0	0	0	0	0	0	1	0	0	0	0	0	0	1
genus	Camelus	0	1	0	0	0	0	0	0	0	0	0	0	0	0	0	0	0	0	5	12	0	0	0	1	0	2	0	0	0	1		0	0	1	1	2	0	0	0	1	2	0	0	0	0	0	0	0
genus	Caminibacter	0	0	4	2	2	1	1	0	0	0	0	0	0	0	0	1	0	0	4	1	1	0	0	2	3	1	3	2	0	1		0	0	0	0	0	0	0	0	0	0	0	0	0	0	0	0	0
genus	Campodea	0	0	0	0	0	0	0	0	0	0	0	0	0	0	0	0	0	0	0	0	0	0	0	0	0	0	0	0	1	0		0	0	0	0	0	0	0	0	0	0	0	0	0	0	0	0	0
genus	Camponotus	10	8	12	15	9	22	31	4	11	3	6	7	22	13	0	9	0	13	104	782	17	10	15	0	2	1	0	0	3	0		14	7	30	22	23	11	18	5	3	7	5	15	12	6	9	8	7
genus	Campylobacter	2	3	10	12	9	13	15	0	1	3	0	2	0	4	0	1	1	2	28	14	3	2	2	18	21	7	19	1	2	3		2	1	8	2	4	0	0	0	1	3	0	0	2	0	1	0	0
genus	Cancer	0	0	0	0	0	0	0	0	0	0	0	0	0	0	0	0	0	0	23	38	0	0	0	0	0	0	0	0	0	0		0	0	0	0	0	0	0	0	0	0	0	0	0	0	0	0	0
genus	Candida	2	0	3	6	2	6	11	1	3	1	2	2	3	5	0	1	5	3	19	122	3	2	3	3	5	4	0	1	1	3		2	0	0	6	0	1	2	0	2	2	2	0	3	2	0	0	0
genus	Candidatus Accumulibacter	2	2	9	20	7	6	5	0	4	5	2	1	0	5	5	11	11	0	35	16	1	2	95	207	228	239	292	30	59	178		3	0	24	0	1	1	0	0	2	8	0	0	0	0	0	2	0
genus	Candidatus Acetothermum	0	0	0	0	0	0	0	0	0	0	0	0	0	0	1	0	0	0	1	3	0	0	13	37	47	38	58	31	5	116		0	0	0	0	0	0	0	0	0	0	0	0	0	0	0	0	0
genus	Candidatus Actinomarina	0	2	1	1	0	3	2	0	0	1	1	1	0	0	0	2	1	0	2	7	0	0	19	100	101	2	8	5	4	87		0	0	5	1	1	1	0	1	8	0	0	0	0	0	0	0	0
genus	Candidatus Aminicenans	0	1	1	5	3	1	1	0	0	0	0	0	0	0	0	0	0	0	3	2	0	0	24	55	67	48	72	11	4	91		2	0	2	0	0	0	0	0	0	0	0	0	0	0	1	0	0
genus	Candidatus Amoebophilus	0	0	1	1	1	1	0	0	0	0	0	0	0	0	0	1	0	0	2	1	0	0	0	4	3	58	4	2	107	0		0	0	0	0	0	0	0	0	0	0	0	0	0	0	0	0	0
genus	Candidatus Aquiluna	0	1	4	3	1	0	2	0	0	0	0	0	0	0	0	4	1	1	2	0	0	0	1	1	2	2	0	1	0	6		0	0	0	0	0	0	0	0	0	0	0	0	0	0	0	0	0
genus	Candidatus Arthromitus	0	0	1	0	1	0	0	0	0	0	0	0	0	1	0	1	0	0	1	0	0	0	0	0	0	0	0	0	0	0		0	0	0	0	0	0	0	0	0	0	0	0	0	0	0	0	0
genus	Candidatus Atelocyanobacterium	0	0	0	0	0	1	0	0	0	0	0	0	0	0	0	0	0	0	0	1	0	0	0	0	4	5	2	0	0	2		0	0	1	0	0	1	0	0	1	0	0	0	0	0	0	0	0
genus	Candidatus Azobacteroides	0	0	0	0	0	0	0	0	0	0	0	0	0	0	0	0	0	0	0	0	0	0	0	0	0	3	1	0	0	0		0	0	0	0	0	0	0	0	0	0	0	0	0	0	0	0	0
genus	Candidatus Babela	0	0	0	0	0	1	0	0	0	0	0	0	0	0	0	0	0	0	1	0	0	0	5	2	3	4	2	1	0	1		0	0	1	0	0	0	0	0	0	0	0	0	0	0	0	0	0
genus	Candidatus Blochmannia	0	0	0	0	0	0	0	0	0	0	0	0	0	0	0	0	0	0	1	0	0	0	0	0	0	1	0	0	0	0		0	0	0	0	0	0	0	0	0	0	0	0	0	0	0	0	0
genus	Candidatus Caldatribacteirum	0	0	3	1	0	2	1	0	0	0	0	0	0	0	0	0	0	0	1	1	1	0	3	24	27	19	21	2	4	24		0	0	0	0	0	0	0	0	0	0	0	0	0	0	0	0	0
genus	Candidatus Caldiarchaeum	0	0	0	0	0	0	0	0	0	0	0	0	0	0	0	0	0	0	0	0	0	0	0	0	0	1	1	0	1	0		0	0	0	0	0	0	0	0	0	0	0	0	0	0	0	0	0
genus	Candidatus Cardinium	0	0	0	0	0	0	0	0	0	0	0	0	0	0	0	0	0	0	1	0	0	0	0	1	1	11	1	5	36	1		0	0	0	0	0	0	0	1	0	0	0	0	0	0	0	0	0
genus	Candidatus Carsonella	0	0	0	1	0	0	0	0	0	0	0	0	0	0	0	0	0	0	0	0	0	0	0	0	0	3	0	0	0	0		0	0	0	0	0	0	0	0	0	0	0	0	0	0	0	0	0
genus	Candidatus Cloacimonas	0	0	1	1	1	0	0	0	1	0	0	0	0	0	0	1	0	0	2	0	0	0	1	7	5	5	6	1	1	4		0	0	0	0	0	0	0	0	0	0	0	0	0	0	0	0	0
genus	Candidatus Competibacter	0	1	26	24	19	1	2	0	0	0	0	0	0	0	5	32	7	1	30	5	2	0	99	105	132	303	458	22	19	53		2	6	25	0	1	1	0	0	0	9	0	0	0	0	1	0	0
genus	Candidatus Contendobacter	3	1	36	35	32	2	3	0	0	1	0	2	0	4	4	31	5	1	39	6	3	1	94	131	195	459	708	28	25	91		0	0	17	1	1	0	0	0	0	4	0	0	1	0	0	0	0
genus	Candidatus Desulfamplus	0	0	0	0	0	0	0	0	0	0	0	0	0	0	0	0	0	0	0	0	0	0	0	2	0	2	1	0	1	1		0	0	0	0	0	0	0	0	0	0	0	0	0	0	0	0	0
genus	Candidatus Desulforudis	0	0	0	2	0	0	0	0	0	0	0	0	0	0	0	0	0	0	1	1	0	0	5	22	7	13	16	5	5	43		0	0	1	0	0	0	0	0	0	0	0	0	0	0	0	0	0
genus	Candidatus Endobugula	0	0	0	0	0	0	0	0	0	0	0	0	0	0	0	0	0	0	0	0	0	0	0	1	0	0	0	0	0	0		0	0	0	0	0	0	0	0	0	0	0	0	0	0	0	0	0
genus	Candidatus Endolissoclinum	0	0	0	1	0	0	0	0	0	0	0	0	0	0	0	0	0	0	0	0	0	0	0	2	1	0	2	0	0	1		0	0	0	0	0	0	0	0	0	0	0	0	0	0	0	0	0
genus	Candidatus Endoriftia	0	0	0	0	0	0	0	0	0	0	0	0	0	0	0	0	0	0	0	0	0	0	0	0	0	0	0	0	1	0		0	0	0	0	0	0	0	0	0	0	0	0	0	0	0	0	0
genus	Candidatus Entotheonella	3	7	24	40	11	46	28	0	9	11	5	5	0	14	8	28	26	3	66	50	13	2	263	720	700	562	701	123	132	600		4	3	43	10	12	12	2	8	34	7	0	2	3	2	1	0	6
genus	Candidatus Fervidibacter	0	0	0	1	0	0	0	0	0	0	1	0	0	0	0	2	1	0	1	2	0	0	4	16	22	6	6	4	4	27		0	0	1	0	0	0	0	0	0	0	0	0	0	0	0	0	0
genus	Candidatus Glomeribacter	0	1	2	2	1	0	0	0	0	0	0	0	0	0	0	0	0	0	1	0	0	0	1	2	3	1	3	1	1	1		0	0	1	0	0	0	0	0	0	0	0	0	0	0	0	0	0
genus	Candidatus Halobonum	0	0	1	1	0	0	0	0	0	0	0	0	0	0	0	0	0	0	0	0	0	0	2	158	116	5	29	0	0	12		0	0	0	0	0	0	0	0	0	0	0	0	0	0	0	0	0
genus	Candidatus Hamiltonella	1	0	5	5	2	8	6	0	2	0	0	0	1	0	1	1	2	1	16	70	1	1	1	1	1	0	2	0	1	0		2	0	15	3	3	2	1	0	0	1	1	2	1	0	0	0	0
genus	Candidatus Hepatoplasma	0	0	0	0	0	0	0	0	0	0	0	0	0	0	0	0	0	0	0	0	0	0	0	0	0	0	1	1	0	0		0	0	0	0	0	0	0	0	0	0	0	0	0	0	0	0	0
genus	Candidatus Ishikawaella	0	0	0	0	0	0	0	0	0	0	0	0	0	0	0	0	0	0	0	0	0	0	0	1	0	1	0	0	0	0		0	0	0	0	0	0	0	0	0	0	0	0	0	0	0	0	0
genus	Candidatus Jettenia	0	0	1	2	0	1	0	0	1	0	0	0	0	2	0	0	0	0	7	2	1	0	10	57	43	36	77	12	22	38		0	0	2	0	0	0	0	0	0	0	0	0	0	0	0	1	0
genus	Candidatus Korarchaeum	1	0	0	0	0	0	0	0	0	0	0	0	0	0	0	0	0	0	1	1	0	0	1	3	6	1	3	0	2	5		0	0	0	0	0	0	0	0	0	0	0	0	0	0	0	0	0
genus	Candidatus Koribacter	0	1	4	5	1	0	2	0	2	0	0	1	0	0	1	2	3	0	14	8	3	0	29	123	99	60	98	35	10	199		0	2	4	0	0	0	0	0	0	1	0	1	0	0	1	0	0
genus	Candidatus Kuenenia	0	0	1	3	2	0	0	0	0	0	0	0	0	4	0	3	1	0	6	3	2	1	20	104	73	59	79	16	29	42		0	0	2	0	0	0	0	0	0	0	0	0	0	0	0	0	0
genus	Candidatus Liberibacter	1	0	0	1	1	0	0	0	1	1	0	0	0	0	0	1	0	0	0	2	0	0	0	0	0	3	4	0	0	0		0	0	0	0	0	0	0	0	0	0	0	0	0	0	0	0	0
genus	Candidatus Magnetobacterium	0	0	0	0	0	0	0	0	0	0	0	0	0	0	0	0	0	0	0	0	0	0	0	0	0	1	0	0	0	1		0	0	0	0	0	0	0	0	0	0	0	0	0	0	0	0	0
genus	Candidatus Magnetoglobus	1	0	2	2	3	3	1	0	4	2	0	1	0	3	4	8	4	0	7	14	2	2	25	86	88	110	143	16	51	32		0	0	3	0	0	3	1	3	0	1	0	0	1	0	0	0	0
genus	Candidatus Methanomethylophilus	0	0	0	0	0	0	0	0	0	0	0	0	0	0	0	0	0	0	0	0	0	0	2	0	0	0	0	0	0	0		0	0	0	0	0	0	0	0	0	0	0	0	0	0	0	0	0
genus	Candidatus Methanoperedens	0	0	1	1	0	1	0	0	0	0	0	0	0	1	1	0	1	0	2	2	0	0	20	48	56	39	56	17	9	61		0	0	0	0	0	0	0	0	0	0	0	0	0	0	0	0	0
genus	Candidatus Methanoplasma	0	0	0	0	0	0	0	0	0	0	0	0	0	0	0	0	0	0	0	1	0	0	0	0	0	0	0	0	0	2		0	0	0	0	0	0	0	0	0	0	0	0	0	0	0	0	0
genus	Candidatus Micrarchaeum	0	0	0	0	0	0	0	0	0	0	0	0	0	0	0	1	0	0	0	1	0	0	0	1	1	0	0	0	0	0		0	0	0	0	0	0	0	0	0	0	0	0	0	0	0	0	0
genus	Candidatus Microgenomatus	0	0	1	1	3	0	0	0	0	0	0	0	0	3	0	0	0	0	2	3	2	0	1	4	3	1	0	2	0	6		0	0	0	0	0	0	0	0	0	0	0	0	0	0	0	0	0
genus	Candidatus Microthrix	65	68	340	700	100	653	556	1	199	161	75	68	0	2	100	286	365	21	557	804	184	8	142	127	169	17	24	124	70	806		0	0	392	80	45	370	0	161	521	1	0	2	19	0	0	0	0
genus	Candidatus Midichloria	0	0	0	0	0	0	0	0	0	0	0	0	0	0	0	0	0	0	0	0	0	0	0	3	0	1	4	1	0	1		0	0	0	0	0	0	0	0	0	0	0	0	0	0	0	0	0
genus	Candidatus Nanosalina	0	0	0	0	0	1	0	0	0	0	0	0	0	0	0	0	1	0	1	1	0	0	0	3	5	0	6	1	0	0		0	0	0	0	0	0	0	0	0	0	0	0	0	0	0	0	0
genus	Candidatus Nanosalinarum	0	0	0	0	0	0	1	0	0	0	0	0	0	0	0	0	0	0	0	0	0	0	0	2	1	2	0	0	0	2		0	0	0	0	0	0	0	0	0	0	0	0	0	0	0	0	0
genus	Candidatus Nitrosoarchaeum	0	0	0	0	0	1	0	0	0	0	0	0	0	1	0	0	0	0	0	0	0	0	28	6	6	1	3	2	2	7		0	0	0	0	0	0	0	0	0	0	0	0	0	0	0	0	0
genus	Candidatus Nitrosocaldus	0	0	0	0	0	0	0	0	0	0	0	0	0	0	0	0	0	0	0	0	0	0	0	1	0	0	0	0	0	0		0	0	0	1	0	0	0	0	0	0	0	0	0	0	0	0	0
genus	Candidatus Odyssella	0	0	1	1	1	0	0	0	0	0	1	0	0	0	0	0	0	0	5	0	0	1	0	6	2	1	15	0	0	4		0	1	2	0	0	0	0	0	0	0	0	0	0	0	0	0	0
genus	Candidatus Paceibacter	0	0	1	2	2	0	0	0	0	0	0	0	0	6	1	1	1	0	11	1	1	0	0	4	3	0	0	0	0	4		0	0	0	0	0	0	0	0	0	0	0	0	0	0	0	0	0
genus	Candidatus Paracaedibacter	1	0	5	3	2	4	1	0	0	0	0	0	1	1	1	3	4	1	9	6	4	1	4	8	8	9	25	3	3	2		0	0	1	1	0	0	0	0	0	0	0	0	1	0	1	0	0
genus	Candidatus Parvarchaeum	0	0	1	0	1	0	0	0	0	0	0	0	0	2	0	0	0	0	1	0	0	0	0	1	1	0	0	0	0	0		0	0	0	0	0	0	0	0	0	0	0	0	0	0	0	0	0
genus	Candidatus Pelagibacter	0	2	0	5	1	4	6	0	1	2	2	1	0	2	0	0	0	0	14	5	1	1	8	8	9	14	13	0	2	4		2	4	5	1	0	3	1	1	1	2	0	0	0	0	1	0	0
genus	Candidatus Phaeomarinobacter	4	3	12	25	9	6	4	0	3	3	1	1	0	4	0	3	2	1	54	13	7	4	42	303	84	57	94	6	11	31		2	3	11	4	2	0	0	0	1	4	0	0	0	0	2	0	0
genus	Candidatus Photodesmus	0	0	0	0	0	0	0	0	0	0	0	0	0	0	0	0	0	0	0	0	0	0	0	0	0	0	0	0	1	0		0	0	0	0	0	0	0	0	0	1	0	0	0	0	0	0	0
genus	Candidatus Phytoplasma	0	0	0	0	0	0	0	0	0	0	0	0	0	0	0	0	0	0	2	0	0	0	0	1	1	0	2	0	0	0		0	0	0	0	0	0	0	0	0	0	0	0	0	0	0	0	0
genus	Candidatus Portiera	0	0	0	0	0	0	0	0	0	0	0	0	0	0	0	0	0	0	0	0	0	0	0	0	0	1	1	0	0	0		0	0	0	0	0	0	0	0	0	0	0	0	0	0	0	0	0
genus	Candidatus Profftella	0	0	0	0	0	0	0	0	0	0	0	0	0	0	0	0	0	0	0	0	0	0	0	0	0	0	0	0	0	1		0	0	0	0	0	0	0	0	0	0	0	0	0	0	0	0	0
genus	Candidatus Protochlamydia	0	0	0	0	0	0	0	0	0	0	0	0	0	0	0	0	0	0	3	1	1	0	0	0	1	0	1	2	0	1		0	0	0	0	0	0	0	0	0	0	0	0	0	0	0	0	0
genus	Candidatus Puniceispirillum	5	4	15	19	13	10	12	0	4	8	0	2	0	5	0	7	2	1	26	17	8	6	19	14	10	20	13	7	6	7		3	7	14	2	2	0	0	1	5	8	0	0	0	0	5	0	0
genus	Candidatus Regiella	0	0	2	2	1	3	1	0	1	0	0	0	0	0	1	1	1	1	2	2	1	2	1	0	0	1	0	0	1	0		0	1	0	1	1	0	0	0	0	0	1	0	0	0	0	0	0
genus	Candidatus Riegeria	0	0	0	0	0	0	0	0	0	0	0	0	0	0	0	0	0	0	0	0	0	0	0	0	0	0	1	0	0	0		0	0	0	0	0	0	0	0	0	0	0	0	0	0	0	0	0
genus	Candidatus Ruthia	0	0	0	0	0	0	0	0	0	0	0	0	0	0	0	0	0	0	0	0	0	0	0	0	0	1	0	0	0	0		0	0	1	0	0	0	0	0	0	0	0	0	0	0	0	0	0
genus	Candidatus Scalindua	0	1	3	5	2	2	0	0	1	1	0	0	0	6	1	5	2	0	11	1	2	2	25	111	69	56	113	14	22	58		0	0	4	0	1	0	0	0	0	1	0	0	1	0	0	0	0
genus	Candidatus Schmidhempelia	0	0	1	1	1	0	0	0	0	0	0	0	0	0	0	1	0	0	0	1	0	0	0	2	1	3	0	0	0	0		0	0	1	0	0	1	0	0	0	0	0	0	0	0	0	0	0
genus	Candidatus Solibacter	0	1	2	4	0	2	5	0	0	0	0	0	0	0	0	2	2	0	3	5	1	0	66	225	150	101	136	60	19	397		0	0	3	0	0	0	0	0	0	0	0	0	0	0	0	0	0
genus	Candidatus Stoquefichus	0	0	2	0	0	0	0	0	0	0	0	0	0	0	0	0	0	0	0	0	0	0	1	0	0	2	0	0	0	0		0	0	0	0	0	1	2	1	1	0	0	0	0	0	0	0	0
genus	Candidatus Sulcia	0	0	1	0	0	0	0	0	0	0	0	0	0	0	0	0	0	0	0	0	0	0	0	1	0	0	0	0	0	1		0	0	0	1	0	0	0	0	0	0	0	0	0	0	0	0	0
genus	Candidatus Symbiobacter	0	0	0	0	0	0	0	0	0	0	0	0	0	0	1	1	0	0	1	1	0	0	2	4	2	6	4	1	0	3		0	0	0	0	0	0	0	0	0	0	0	0	0	0	0	0	0
genus	Candidatus Xenolissoclinum	0	0	0	0	0	0	0	0	0	0	0	0	0	0	0	0	0	0	0	0	1	0	0	0	0	0	1	0	0	0		0	0	0	0	0	0	0	0	0	0	0	0	0	0	0	0	0
genus	Canis	0	0	0	11	0	0	1	0	1	0	0	0	1	0	0	0	1	1	7	17	1	0	0	1	2	1	1	0	0	0		0	0	1	0	0	1	2	0	0	0	0	0	0	0	1	0	0
genus	Capitella	23	23	30	47	15	100	114	23	63	2	8	25	42	38	9	21	10	44	366	1386	39	28	83	15	6	13	6	2	13	8		46	45	66	120	92	38	120	24	16	79	48	43	56	20	53	29	32
genus	Capitulum	0	0	0	0	0	0	0	0	0	0	0	0	0	0	0	0	0	0	0	0	0	0	0	0	0	0	0	0	0	0		0	0	0	0	0	0	0	0	0	0	0	0	0	0	0	0	0
genus	Capnocytophaga	0	0	43	7	2	23	0	0	0	13	4	10	0	42	2	4	1	0	119	82	27	28	11	48	40	106	18	8	4	32		3	1	18	2	5	0	0	0	0	4	0	0	0	0	0	0	0
genus	Capra	0	1	0	0	1	1	2	0	0	0	0	1	1	0	0	0	0	0	6	17	0	0	0	0	0	0	0	0	0	0		0	0	0	0	0	0	0	1	0	0	0	0	1	1	1	1	1
genus	Caprella	0	0	0	0	0	0	0	0	0	0	0	0	0	0	0	0	0	0	0	1	0	0	0	0	0	0	0	0	0	0		0	0	0	0	0	0	0	0	0	0	0	0	0	0	0	0	0
genus	Caprimulgus	0	0	1	0	0	1	3	0	0	0	0	1	0	0	0	0	0	1	5	35	0	0	1	0	0	0	0	0	0	5		1	0	3	2	0	1	5	1	1	0	2	0	0	0	0	0	0
genus	Capronia	0	1	1	4	0	0	2	0	0	1	0	1	0	0	0	3	1	0	4	15	0	0	1	4	3	1	3	0	0	0		0	0	0	2	0	0	1	0	0	0	0	0	0	0	0	0	0
genus	Capsaspora	0	0	1	3	0	0	0	0	0	0	0	0	0	0	0	0	0	0	7	11	0	0	4	2	4	0	0	1	1	5		0	1	2	0	0	0	0	0	0	0	0	0	0	0	0	0	0
genus	Capsella	0	0	0	2	0	0	0	1	2	0	0	1	0	0	0	0	0	0	6	62	0	0	1	1	0	0	0	0	0	1		0	0	1	2	1	0	1	0	0	0	0	1	0	0	0	0	0
genus	Carassius	0	0	0	0	0	0	0	0	0	0	0	0	0	0	0	0	0	0	1	0	0	0	1	0	0	0	0	0	0	0		0	0	0	0	0	0	0	0	0	0	0	0	0	0	0	0	0
genus	Carboxydothermus	0	0	2	2	0	3	2	0	1	1	0	0	0	1	2	0	1	0	2	2	0	0	3	20	15	18	17	9	2	19		0	0	0	0	1	0	0	0	1	0	0	0	0	0	0	0	0
genus	Carcinoscorpius	0	0	0	0	0	0	0	0	0	0	0	0	0	0	0	0	0	0	0	1	0	0	0	0	0	0	0	0	0	0		0	0	0	0	0	0	0	0	0	0	0	0	0	0	0	0	0
genus	Carcinus	0	0	0	0	0	0	0	0	0	0	0	0	0	0	0	0	0	0	20	26	0	0	0	0	0	0	0	0	0	0		0	0	0	0	0	0	0	0	0	0	0	0	0	0	0	0	0
genus	Cardiobacterium	0	0	112	99	104	1	0	0	0	0	0	0	0	0	0	93	0	1	142	0	0	0	8	16	13	10	8	0	0	7		0	0	2	1	0	0	0	0	0	1	0	0	0	0	0	0	0
genus	Cardisoma	0	0	0	0	0	0	0	0	0	0	0	0	0	0	0	0	0	0	0	1	0	0	0	0	0	0	0	0	0	0		0	0	0	0	0	0	0	0	0	0	0	0	0	0	0	0	0
genus	Cariama	0	0	0	0	0	1	0	0	0	0	0	0	0	0	0	0	0	0	10	53	0	0	0	1	0	2	0	0	0	1		0	3	0	1	2	1	13	0	1	4	3	2	1	0	0	1	0
genus	Carica	0	0	0	0	0	0	0	0	0	0	0	0	0	0	0	0	0	0	0	0	0	0	0	0	0	0	0	0	0	0		0	0	0	0	0	0	0	0	0	0	0	0	0	0	0	0	0
genus	Caridina	0	0	0	0	0	0	0	0	0	0	0	0	0	0	0	0	0	0	13	23	0	0	0	0	0	0	0	0	0	0		0	0	0	0	0	0	0	0	0	0	0	0	0	0	0	0	0
genus	Carnimonas	0	0	0	4	1	0	0	0	0	0	0	0	0	1	0	1	0	0	3	2	1	0	7	5	8	8	6	1	1	5		0	0	3	0	1	0	0	0	0	3	0	0	0	0	0	0	0
genus	Carnobacterium	0	0	1	1	1	0	0	0	0	0	0	0	0	0	0	0	0	0	4	3	1	1	0	3	6	1	1	2	0	9		0	0	0	0	0	0	0	0	0	0	0	0	0	0	1	0	0
genus	Carposina	0	0	0	0	0	0	0	0	0	0	0	0	0	0	0	0	0	0	1	1	0	0	0	0	0	0	0	0	0	0		0	0	0	0	0	0	0	0	0	0	0	0	0	0	0	0	0
genus	Carthamus	0	0	0	0	0	0	0	0	0	0	0	0	0	0	0	0	0	0	0	0	0	0	0	1	0	0	0	0	0	0		0	0	0	0	0	0	0	0	0	0	0	0	0	0	0	0	0
genus	Carupa	0	0	0	0	0	0	0	0	0	0	0	0	0	0	0	0	1	0	0	0	0	0	0	0	0	0	0	0	0	0		0	0	0	0	0	0	0	0	0	0	0	0	0	0	0	0	0
genus	Castellaniella	0	0	0	2	0	0	0	0	2	0	0	0	0	0	0	1	3	0	5	1	0	0	6	17	13	9	8	2	0	5		0	0	4	0	0	0	0	0	0	2	0	0	0	0	0	0	0
genus	Catellicoccus	0	0	0	0	0	0	0	0	0	0	0	0	0	0	0	0	0	0	1	0	0	0	0	1	0	0	0	0	0	0		0	0	0	0	0	0	0	0	0	0	0	0	0	0	0	0	0
genus	Catelliglobosispora	3	4	11	19	6	7	8	0	4	2	4	4	0	1	1	9	3	2	18	14	4	0	15	22	27	1	4	9	3	59		0	0	0	2	3	2	0	1	3	0	0	0	1	0	0	0	0
genus	Catenibacterium	0	0	0	0	0	0	0	0	0	0	0	0	0	0	0	0	0	0	0	0	0	0	0	0	1	0	0	0	0	1		0	0	0	0	0	0	1	0	0	0	0	0	0	0	0	0	0
genus	Catenovulum	0	1	5	5	5	1	1	0	0	1	2	1	0	0	0	7	0	0	4	0	0	0	19	22	27	46	16	8	2	24		0	0	11	0	0	0	0	0	1	7	0	0	0	0	0	0	0
genus	Catenulispora	0	3	12	22	5	7	5	0	2	8	6	2	0	0	3	11	12	3	20	20	10	0	9	8	22	9	3	3	3	35		0	0	3	3	1	0	0	0	3	0	0	0	0	0	0	0	0
genus	Catenuloplanes	0	1	11	19	7	11	11	0	1	4	2	4	0	1	1	6	6	1	16	13	1	0	7	16	32	10	2	6	4	74		0	0	1	3	5	3	0	1	4	0	0	0	2	0	0	0	0
genus	Catharanthus	0	0	0	0	0	0	0	0	0	0	0	0	0	0	0	0	0	0	0	0	0	0	0	1	0	0	0	0	0	0		0	0	0	0	0	0	0	0	0	0	0	0	0	0	0	0	0
genus	Cathartes	0	0	1	0	0	1	0	1	0	0	0	0	0	0	0	0	0	0	3	51	0	0	0	0	0	1	0	0	0	0		0	1	0	0	1	0	3	0	0	3	0	0	0	0	0	0	0
genus	Catocyclotis	0	0	0	0	0	0	2	0	0	0	0	0	0	0	0	0	0	0	1	13	0	0	0	0	0	0	0	0	0	0		0	0	0	0	0	1	1	0	0	0	0	0	0	0	0	0	0
genus	Catonella	0	0	0	0	0	0	0	0	0	0	0	0	0	0	0	0	0	0	1	0	1	0	0	1	2	0	1	0	0	2		0	0	1	0	0	0	0	0	0	0	0	0	0	0	0	0	0
genus	Caulerpa	0	0	0	0	0	0	0	0	0	0	0	0	0	0	0	0	0	0	0	3	0	0	0	0	0	1	0	0	0	0		0	0	0	0	0	0	0	0	0	0	0	0	0	0	0	0	0
genus	Caulobacter	5	4	17	28	7	8	16	0	3	6	2	2	0	13	2	8	3	1	53	23	8	1	60	265	90	108	90	16	7	93		2	0	15	2	1	1	0	0	6	4	0	0	0	0	2	0	0
genus	Cavia	0	0	0	0	0	1	1	0	2	0	0	0	0	0	0	0	0	0	8	18	0	0	0	0	0	0	0	0	0	0		0	0	1	0	0	0	0	0	0	1	0	1	0	0	0	1	1
genus	Cecembia	0	0	1	0	0	8	0	0	0	1	0	0	0	5	0	0	0	0	12	6	1	1	13	86	79	242	24	27	6	41		0	1	9	1	1	0	0	0	0	0	0	0	0	0	0	0	0
genus	Cedecea	0	0	0	0	0	0	1	0	0	0	1	0	0	0	0	0	0	0	1	1	0	0	0	2	1	6	1	0	0	5		0	0	0	0	0	0	0	0	0	0	0	0	0	0	0	0	0
genus	Celeribacter	4	53	48	55	9	43	49	0	5	13	11	36	0	4	0	3	1	2	60	77	61	35	10	18	14	25	12	6	3	7		41	58	23	40	41	1	1	0	2	60	0	0	0	0	30	2	0
genus	Cellulomonas	20	15	103	194	69	55	95	0	19	69	55	18	0	0	22	88	69	20	161	140	46	1	82	78	142	31	27	36	8	397		0	1	15	22	11	10	0	7	32	0	0	0	4	0	0	0	0
genus	Cellulophaga	0	0	38	15	5	23	0	0	1	13	5	14	0	56	0	3	1	0	115	86	22	28	22	72	57	276	20	30	6	197		0	0	24	9	26	0	0	1	2	0	0	0	2	1	0	2	0
genus	Cellulosilyticum	1	0	0	2	0	1	1	0	1	2	0	1	0	0	0	2	4	0	2	4	2	0	0	2	2	3	2	0	0	2		0	0	1	0	0	0	0	0	0	0	0	0	0	0	0	0	0
genus	Cellulosimicrobium	1	1	9	13	4	4	3	0	0	3	5	2	0	0	2	4	13	0	13	16	4	0	3	9	9	3	1	3	0	34		1	0	1	1	0	1	0	0	2	0	0	0	0	0	0	0	0
genus	Cellvibrio	1	0	6	5	4	0	1	0	0	0	0	0	0	0	1	4	0	0	10	1	0	0	29	51	42	69	44	7	11	40		3	0	3	0	0	0	0	0	0	4	0	0	0	0	1	0	0
genus	Celosia	0	0	0	0	0	1	1	0	1	0	0	0	0	0	0	0	0	0	0	0	0	0	0	0	0	0	0	0	0	0		0	0	0	0	0	0	0	0	0	0	0	0	0	0	0	0	0
genus	Cenchrus	0	0	0	0	0	0	0	0	0	0	0	0	0	0	0	0	0	0	0	0	0	0	1	0	0	0	1	0	0	0		0	0	0	0	0	0	0	0	0	0	0	0	0	0	0	0	0
genus	Centipeda	0	0	0	0	0	0	0	0	0	0	0	0	0	0	0	0	0	0	0	0	0	0	0	0	0	1	0	0	0	0		0	0	0	0	0	0	0	0	0	0	0	0	0	0	0	0	0
genus	Centruroides	0	0	0	0	0	0	0	0	0	0	0	0	0	0	0	0	0	0	0	0	0	0	0	0	0	1	1	0	0	0		0	0	0	0	0	0	0	0	0	0	0	0	0	0	0	0	0
genus	Cephalotaxus	0	0	0	0	0	0	0	0	0	0	0	0	0	0	0	0	0	0	0	3	0	0	0	0	0	0	0	0	0	0		0	0	0	0	0	0	0	0	0	0	0	0	0	0	0	0	0
genus	Cerapachys	7	7	8	12	5	21	39	8	23	2	5	8	20	16	3	7	4	11	162	705	17	10	24	3	2	3	2	0	7	2		9	15	21	74	47	11	25	10	5	13	14	17	22	17	13	18	12
genus	Cerataulina	0	0	0	0	0	0	0	0	0	0	0	0	0	0	0	0	0	0	0	0	0	0	5	0	2	4	2	1	3	0		0	0	0	0	0	0	0	0	0	0	0	0	0	0	0	0	0
genus	Ceratitis	2	1	2	2	0	3	4	0	1	0	1	1	0	1	0	0	0	0	43	113	0	1	7	6	0	0	2	0	1	0		1	0	1	5	4	0	0	0	0	0	0	2	3	0	0	1	1
genus	Ceratosolen	0	0	0	0	0	0	0	0	0	0	0	0	0	0	0	0	0	0	0	0	0	0	1	0	0	0	0	0	0	0		0	0	0	0	0	0	0	0	0	0	0	0	0	0	0	0	0
genus	Ceratotherium	0	0	0	1	0	2	2	0	1	0	1	0	1	0	0	0	0	0	7	20	1	0	0	1	1	0	0	0	0	0		1	0	0	1	0	1	1	2	2	0	0	0	1	0	0	0	0
genus	Cerebratulus	0	0	0	0	0	0	0	0	0	0	0	0	0	0	0	0	0	0	0	2	0	0	0	0	0	0	0	0	0	0		0	0	0	0	0	0	0	0	0	0	0	0	0	0	0	0	0
genus	Cesiribacter	0	0	4	1	2	4	0	0	0	2	1	2	0	1	0	0	2	0	12	8	4	3	31	243	253	478	68	42	9	127		0	0	10	0	0	1	0	0	0	0	0	0	0	0	0	0	0
genus	Cetobacterium	0	0	1	0	0	0	0	0	0	0	0	0	0	0	0	0	0	0	3	0	0	0	0	2	1	0	4	0	0	1		1	0	0	0	0	0	0	0	0	0	0	0	0	0	0	0	0
genus	Chaceon	0	0	0	0	0	0	0	0	0	0	0	0	0	0	0	0	0	0	0	2	0	0	0	0	0	0	0	0	0	0		0	0	0	0	0	0	0	0	0	0	0	0	0	0	0	0	0
genus	Chaerephon	0	0	0	0	0	0	0	0	0	0	0	0	0	0	0	0	0	0	0	1	0	0	0	0	0	0	0	0	0	0		0	0	0	0	0	0	0	0	0	0	0	0	0	0	0	0	0
genus	Chaetoceros	0	0	0	0	0	0	0	0	0	0	0	0	0	0	0	0	0	0	0	0	0	0	1	0	3	2	0	2	2	0		0	0	0	0	0	0	0	0	0	0	0	0	0	0	0	0	0
genus	Chaetomium	1	0	3	4	1	4	5	2	2	1	0	3	2	6	0	1	1	4	22	224	3	2	0	3	0	4	0	0	1	2		0	0	2	7	6	0	0	0	0	1	6	3	4	3	2	1	2
genus	Chaetomorpha	0	0	0	0	0	0	0	0	0	0	0	0	0	0	0	0	0	0	0	0	0	0	0	0	0	0	0	0	0	2		0	0	0	0	0	0	0	0	0	0	0	0	0	0	0	0	0
genus	Chaetosphaeridium	0	0	0	0	0	0	0	0	0	0	0	0	0	0	0	0	0	0	0	0	0	0	0	0	0	0	0	1	0	1		0	0	0	0	0	0	0	0	0	0	0	0	0	0	0	0	0
genus	Chaetura	0	0	2	1	1	3	3	2	3	0	0	1	0	2	0	1	1	3	33	316	1	1	0	1	0	1	1	0	0	0		8	5	6	10	7	0	6	3	4	8	5	6	3	3	2	4	2
genus	Chamaesiphon	0	0	3	4	1	1	1	0	0	0	0	1	0	0	1	0	1	0	4	1	0	0	7	24	57	66	35	3	1	19		0	0	2	1	1	0	0	0	0	0	0	0	0	0	0	0	0
genus	Chaoborus	0	0	0	1	0	0	0	0	0	0	0	0	0	0	0	0	0	0	0	0	0	0	0	0	0	0	0	0	0	0		0	0	0	0	0	0	0	0	0	0	0	0	0	0	0	0	0
genus	Charadrius	3	1	3	4	2	4	3	0	3	0	0	0	1	2	2	0	1	1	28	201	0	1	3	1	0	0	0	0	0	0		3	6	5	10	10	6	29	1	2	7	10	4	3	3	2	1	2
genus	Charybdis	0	0	0	0	0	0	0	1	0	0	0	0	0	0	0	0	0	0	2	4	0	0	0	0	0	0	0	0	0	0		0	0	0	0	0	0	0	0	0	0	0	0	0	0	0	0	0
genus	Chattonella	0	0	0	0	0	0	0	0	0	0	0	0	0	0	0	0	0	0	0	0	0	0	0	0	0	0	0	3	0	0		0	0	0	0	0	0	0	0	0	0	0	0	0	0	0	0	0
genus	Chauliognathus	0	0	0	0	0	0	0	0	0	0	0	0	0	0	0	0	0	0	0	0	0	0	0	0	0	0	0	0	1	0		0	0	0	0	0	0	0	0	0	0	0	0	0	0	0	0	0
genus	Che8likevirus	0	0	3	1	0	0	0	0	0	0	0	0	0	0	2	0	0	0	0	0	0	0	0	0	0	0	0	0	1	1		0	0	0	0	0	0	0	0	0	0	0	0	0	0	0	0	0
genus	Che9clikevirus	0	0	0	0	0	0	0	0	0	0	0	0	0	1	0	0	0	0	0	0	0	0	0	0	0	0	0	0	0	0		0	0	0	0	0	0	0	0	0	0	0	0	0	0	0	0	0
genus	Cheilonycha	0	0	0	0	0	0	0	0	0	0	0	0	0	0	0	0	0	0	0	1	0	0	0	0	0	0	0	0	0	0		0	0	0	0	0	0	0	0	0	0	0	0	0	0	0	0	0
genus	Chelativorans	51	3	131	181	142	54	47	0	51	38	1	2	0	51	0	40	6	26	174	121	44	7	36	64	37	26	33	14	7	42		4	4	20	6	1	0	0	0	0	5	0	0	0	0	3	2	0
genus	Chelatococcus	8	4	23	23	12	8	7	0	9	8	2	1	0	4	0	5	0	1	99	24	7	3	23	68	23	17	19	3	5	14		1	2	6	1	1	0	0	0	0	4	0	0	0	0	2	0	0
genus	Chelonia	2	0	6	5	3	16	15	0	2	0	0	2	6	2	1	0	1	1	28	190	0	1	0	0	0	0	0	1	1	3		5	17	10	8	11	20	137	7	8	52	25	5	4	1	4	2	2
genus	Chelonobacter	0	0	0	0	0	0	0	0	0	0	0	0	0	0	0	0	0	0	2	1	0	0	0	1	4	0	1	0	0	2		0	0	1	0	0	0	0	0	0	1	0	0	0	0	0	0	0
genus	Cherax	1	0	1	1	0	0	4	1	0	0	0	0	0	0	0	0	0	0	37	87	0	0	1	2	1	0	0	0	0	0		0	1	0	1	0	0	0	0	0	1	1	0	0	0	1	2	0
genus	Chiasmia	0	0	0	0	0	0	1	0	0	0	0	0	0	0	0	0	0	0	0	7	0	0	0	0	0	0	0	0	0	0		0	0	0	0	0	0	0	0	0	0	0	0	0	0	0	0	0
genus	Chilikevirus	0	0	0	0	0	0	0	0	0	0	0	0	0	0	0	0	0	0	1	0	0	0	1	0	0	0	0	0	0	0		0	0	0	0	0	0	0	0	0	0	0	0	0	0	0	0	0
genus	Chilo	0	0	0	0	0	0	0	0	0	0	0	0	0	0	0	0	0	0	0	1	0	0	0	0	0	0	0	0	0	0		0	0	0	0	0	0	0	0	0	0	0	0	0	0	0	0	0
genus	Chilodonella	0	0	0	1	0	0	0	0	0	0	0	0	0	0	0	0	0	0	0	0	0	0	0	0	0	0	0	0	0	0		0	0	0	0	0	0	0	0	0	0	0	0	0	0	0	0	0
genus	Chinchilla	7	0	0	2	0	2	3	0	2	0	0	0	2	0	1	0	0	0	17	58	2	2	0	1	0	1	1	0	0	0		0	2	3	0	0	0	1	1	0	2	3	3	2	1	2	2	4
genus	Chionoecetes	0	0	0	0	0	0	0	0	0	0	0	0	0	0	0	0	0	0	0	1	0	0	0	0	0	0	0	0	0	0		0	0	1	0	0	0	0	0	0	0	0	0	0	0	0	0	0
genus	Chiromantes	0	0	0	0	0	0	0	0	0	0	0	0	0	0	0	0	0	0	2	3	0	0	0	0	0	0	0	0	0	0		0	0	0	0	0	0	0	0	0	0	0	0	0	0	0	0	0
genus	Chironomus	0	1	2	3	0	7	9	0	4	0	0	2	7	1	0	0	0	0	3	12	1	1	0	0	0	0	0	0	3	0		0	4	0	4	2	0	0	0	0	5	4	1	0	0	0	0	0
genus	Chitinibacter	0	0	2	2	2	0	0	0	0	0	0	0	0	1	0	2	0	0	1	1	0	0	1	3	0	5	6	2	1	2		0	0	1	0	0	0	0	0	0	1	0	0	0	0	1	0	0
genus	Chitinilyticum	0	0	5	4	5	1	0	0	0	0	0	0	0	0	0	5	0	0	5	1	0	0	6	17	13	11	13	1	1	6		0	0	2	1	0	0	0	0	0	1	0	0	0	0	0	0	0
genus	Chitinimonas	0	0	1	1	0	1	0	0	0	0	0	0	0	3	1	1	0	0	5	2	0	0	16	36	16	26	24	1	3	22		0	0	3	0	0	0	0	1	1	1	0	0	0	0	0	0	0
genus	Chitiniphilus	0	0	1	3	1	0	1	0	0	0	0	0	0	0	0	1	3	0	5	3	3	0	6	20	24	19	17	0	2	13		2	1	2	1	1	0	0	0	0	2	0	0	0	0	0	0	0
genus	Chitinivibrio	0	0	0	0	0	0	1	0	0	0	0	0	0	1	0	0	0	0	1	0	0	0	2	12	8	10	8	1	0	4		0	0	1	1	0	0	0	0	0	0	0	0	0	0	0	0	0
genus	Chitinophaga	0	3	10	1	1	42	1	0	1	1	1	2	0	8	0	1	0	1	67	14	4	3	20	52	76	121	37	15	0	49		1	1	14	0	1	0	1	0	0	1	0	0	0	0	0	1	0
genus	Chlamydia	0	1	3	0	1	0	0	0	0	1	1	1	0	2	0	0	0	0	6	39	0	1	8	19	15	11	13	2	2	5		0	1	1	0	1	2	0	2	0	2	0	0	0	0	0	0	0
genus	Chlamydomonas	2	1	0	2	0	2	1	2	0	0	0	1	2	1	1	0	0	1	20	199	1	0	5	9	5	7	5	2	0	14		0	2	1	6	5	1	1	0	1	1	2	1	0	0	1	1	1
genus	Chlamydophila	0	0	0	0	0	0	0	0	0	0	0	0	0	0	0	0	0	0	0	0	0	0	0	0	0	1	0	0	0	0		0	0	0	0	0	0	0	0	0	0	0	0	0	0	0	0	0
genus	Chlamydotis	0	0	0	0	0	0	0	0	0	0	0	0	0	0	0	0	0	0	6	14	0	0	1	0	0	0	0	0	1	0		0	0	0	0	0	1	1	0	0	6	3	0	0	0	0	0	0
genus	Chloracidobacterium	0	0	1	0	0	0	0	0	0	0	0	0	0	1	2	1	3	0	9	5	1	0	27	138	105	108	108	28	9	184		0	0	4	0	1	0	0	0	0	0	0	0	0	0	0	0	0
genus	Chlorella	0	0	1	4	0	1	1	0	0	0	0	0	0	0	0	1	0	0	5	8	0	0	1	6	7	3	5	1	0	8		0	0	1	0	1	0	1	0	0	0	0	0	1	0	0	0	0
genus	Chlorobaculum	0	0	0	0	0	1	1	0	0	0	0	0	0	1	0	0	1	0	6	1	1	1	12	33	47	34	28	6	4	31		0	1	3	0	0	0	0	0	0	0	0	0	0	0	0	0	0
genus	Chlorobium	2	0	5	13	4	5	2	0	0	2	1	1	0	11	4	6	6	0	25	17	7	5	49	216	233	153	124	27	5	213		1	0	6	1	1	2	0	0	0	3	0	0	0	0	0	0	0
genus	Chlorocebus	0	0	1	0	1	0	1	0	0	0	0	0	0	0	1	0	0	0	10	54	0	0	1	0	0	1	0	0	0	0		0	3	3	1	1	0	2	0	0	5	3	2	3	1	2	1	1
genus	Chloroflexus	2	0	13	19	3	12	16	0	3	3	3	3	0	4	6	14	13	2	25	21	3	1	112	458	954	430	439	125	18	570		0	0	14	1	2	8	0	2	6	2	0	0	1	0	0	0	0
genus	Chlorogloeopsis	0	1	1	2	0	1	1	0	0	0	0	0	0	3	0	1	1	0	4	2	1	0	14	64	295	189	142	9	0	39		0	0	1	1	1	0	0	0	0	0	0	0	0	0	0	0	0
genus	Chloroherpeton	0	1	0	0	0	2	2	0	0	0	0	0	0	3	0	1	2	0	6	3	1	0	31	117	117	98	80	7	5	87		2	2	2	0	0	0	0	0	0	0	0	0	0	0	0	0	0
genus	Chlorokybus	0	0	0	0	0	0	0	0	0	0	0	0	0	0	0	0	0	0	0	0	0	0	0	0	0	0	0	0	0	0		0	0	0	0	0	0	0	0	0	0	0	0	0	0	0	0	0
genus	Chlorostoma	0	0	0	1	0	0	0	0	0	0	0	0	0	0	0	0	0	0	0	1	0	0	0	0	0	0	0	0	0	0		0	0	0	0	0	0	0	0	0	0	0	0	0	0	0	0	0
genus	Chlorovirus	0	0	2	1	1	0	0	0	0	0	1	1	0	0	0	0	1	1	6	21	0	1	3	6	7	2	2	2	0	0		0	0	0	0	1	0	0	1	0	0	0	0	0	0	0	0	0
genus	Chondromyces	1	2	5	8	3	5	5	0	1	2	2	1	0	0	1	2	3	1	14	6	1	0	48	444	231	203	175	31	7	411		0	0	7	1	1	2	0	1	1	0	0	0	0	0	0	0	0
genus	Chondrus	0	6	1	8	2	5	3	0	5	3	5	5	1	1	0	1	2	2	7	15	1	0	4	18	3	6	7	2	3	8		1	0	4	2	3	2	1	0	3	0	0	0	10	1	1	2	2
genus	Chonerhinos	0	0	0	0	0	0	0	0	0	0	0	0	0	0	0	0	0	0	0	0	0	0	0	0	0	0	0	0	0	0		0	0	0	0	0	0	0	0	0	0	0	0	0	0	0	0	0
genus	Chorthippus	0	0	0	0	0	0	0	0	0	0	0	0	0	0	0	0	0	0	0	1	0	0	0	0	0	0	0	0	0	0		0	0	0	0	0	0	0	0	0	0	0	0	0	0	0	0	0
genus	Chromatium	0	0	0	0	0	0	0	0	0	0	0	0	0	0	0	0	0	0	0	0	0	0	0	1	0	0	0	0	0	0		0	0	0	0	0	0	0	0	0	0	0	0	0	0	0	0	0
genus	Chromatocurvus	0	0	0	0	0	0	0	0	0	0	0	0	0	0	0	0	0	0	0	0	0	0	1	0	0	0	0	0	0	0		0	0	0	0	0	0	0	0	0	0	0	0	0	0	0	0	0
genus	Chromera	0	0	0	1	0	0	0	0	0	0	0	0	0	0	0	0	0	0	0	0	0	0	0	0	0	0	0	0	0	0		0	0	0	0	0	0	0	0	0	0	0	0	0	0	0	0	0
genus	Chromobacterium	0	0	0	0	0	1	0	0	0	0	0	0	0	0	0	1	0	0	4	1	0	0	9	15	7	8	7	2	1	8		0	0	3	0	0	0	0	0	0	2	0	0	0	0	0	0	0
genus	Chromohalobacter	1	2	4	5	6	0	1	0	0	1	1	1	0	0	0	3	0	0	6	1	0	0	10	7	12	19	16	0	1	5		0	1	4	1	1	0	0	1	0	2	0	0	0	0	0	0	0
genus	Chroococcidiopsis	0	0	1	1	0	2	1	0	1	0	0	0	0	0	1	1	1	0	1	1	0	0	10	74	209	262	138	6	4	38		0	0	1	0	0	0	0	0	0	0	0	0	0	0	0	0	0
genus	Chroomonas	0	0	0	0	0	0	0	0	0	0	0	0	0	0	0	0	0	0	0	0	0	0	0	0	1	0	0	0	0	1		0	0	0	0	0	0	0	0	0	0	0	0	0	0	0	0	0
genus	Chrysemys	3	1	6	8	5	9	6	1	6	1	0	1	2	4	0	2	0	1	32	145	5	1	2	0	0	3	4	0	5	0		3	3	6	8	7	5	10	7	5	3	0	3	0	2	1	2	1
genus	Chryseobacterium	5	4	387	96	9	34	2	0	0	259	27	273	1	361	1	3	2	3	593	610	287	289	31	95	114	183	39	18	6	87		13	1	40	6	6	0	0	0	1	4	0	0	0	0	0	4	0
genus	Chrysiogenes	0	0	1	1	1	0	0	0	0	0	0	0	0	0	0	1	0	0	1	1	0	0	1	9	10	10	8	2	1	3		0	0	1	0	0	0	0	0	0	0	0	0	0	0	0	0	0
genus	Chrysochloris	0	0	1	0	0	1	2	0	0	0	0	0	1	0	0	0	0	0	8	27	0	1	0	0	2	1	0	0	0	0		0	1	2	1	0	2	3	0	0	0	1	1	1	0	0	0	1
genus	Chrysochromulina	0	0	0	0	0	0	0	0	0	0	0	0	0	0	0	0	0	0	0	0	0	0	0	0	1	0	0	0	1	0		0	0	0	0	0	0	0	0	0	0	0	0	0	0	0	0	0
genus	Chrysodeixis	0	0	0	0	0	0	0	0	0	0	0	0	0	0	0	0	0	0	0	1	0	0	0	0	0	0	0	0	0	0		0	0	0	0	0	0	0	0	0	0	0	0	0	0	0	0	0
genus	Chrysomela	0	0	0	0	0	0	0	0	0	0	0	0	0	0	0	0	0	0	1	0	0	0	0	0	0	0	0	0	0	0		0	0	0	0	0	0	0	0	0	0	0	0	0	0	0	0	0
genus	Chrysomya	0	0	0	0	0	0	0	0	0	0	0	0	0	0	0	0	0	0	0	1	0	0	0	0	0	0	0	0	0	0		0	0	0	0	0	0	0	0	0	0	0	0	0	0	0	0	0
genus	Chrysoperla	0	0	0	0	0	0	0	0	0	0	0	0	0	0	0	0	0	0	0	0	0	0	0	0	0	0	0	0	0	0		0	0	0	0	0	0	0	0	0	0	0	0	0	0	0	0	0
genus	Chthoniobacter	0	0	2	1	1	2	3	0	0	1	0	1	0	0	4	6	8	0	6	0	0	0	16	117	89	67	48	10	4	91		0	0	16	1	0	0	0	0	0	0	0	0	0	0	0	0	0
genus	Chthonomonas	0	1	0	1	0	2	4	0	0	1	0	1	0	1	1	2	3	1	3	1	1	0	13	39	41	17	31	4	3	47		0	0	1	0	0	1	0	0	0	0	0	0	0	0	0	0	0
genus	Cicer	0	0	0	0	0	0	0	0	0	0	0	0	0	0	0	0	0	0	2	33	0	0	0	0	2	0	0	0	0	1		0	0	2	0	0	1	0	0	0	1	0	1	1	0	0	1	0
genus	Cimex	0	0	0	0	0	0	0	0	0	0	0	0	0	0	0	0	0	0	0	1	0	0	0	0	0	0	0	0	0	0		0	0	0	0	0	0	0	0	0	0	0	0	0	0	0	0	0
genus	Ciona	0	1	8	8	0	11	14	0	10	1	0	3	7	4	0	0	0	4	47	114	8	5	21	4	5	4	5	1	4	7		5	3	3	13	10	4	7	4	3	3	4	3	4	0	3	1	1
genus	Circovirus	0	0	0	0	0	0	0	0	0	0	0	0	0	0	0	0	0	0	0	0	0	0	0	0	0	0	0	0	1	0		0	0	0	0	0	0	0	0	0	0	0	0	0	0	0	0	0
genus	Citreicella	8	23	59	65	21	32	29	0	16	16	6	20	0	21	0	17	8	0	120	104	47	38	24	40	37	81	23	11	11	24		33	49	24	49	49	1	0	0	2	58	0	0	0	0	39	2	0
genus	Citricoccus	0	0	1	3	0	2	2	0	1	1	0	1	0	0	0	1	0	0	2	1	0	0	6	4	7	3	1	0	0	4		0	0	0	0	1	1	0	1	0	0	0	0	0	0	0	0	0
genus	Citrobacter	1	1	2	1	0	0	0	0	0	2	0	0	0	1	0	1	0	0	10	4	2	2	1	13	11	12	4	2	2	6		2	0	3	0	0	0	0	0	0	1	0	0	0	0	0	0	0
genus	Citromicrobium	1	3	88	282	2	1	3	0	1	1	0	1	0	175	0	2	0	42	214	118	35	5	16	75	27	46	33	7	2	486		6	1	2	4	3	0	0	1	0	2	0	0	0	0	2	0	0
genus	Citrus	0	0	0	2	0	0	1	2	0	0	0	1	0	0	0	0	0	0	2	27	1	1	2	2	3	1	3	1	0	4		0	1	1	0	1	1	0	0	0	0	0	0	0	1	1	0	0
genus	Cjwunalikevirus	0	0	0	0	0	0	0	0	0	0	0	0	0	0	0	0	0	0	0	0	0	0	0	2	0	0	0	0	0	0		0	0	0	0	0	0	0	0	0	0	0	0	0	0	0	0	0
genus	Cladophialophora	0	0	1	0	0	0	0	0	0	0	1	0	2	0	0	0	0	0	2	27	0	0	0	4	2	2	0	1	0	1		0	0	2	0	0	0	0	0	1	0	0	1	0	0	0	0	0
genus	Clarias	0	0	0	0	0	0	0	0	0	0	0	0	0	0	0	0	0	0	0	0	0	0	0	0	0	0	0	0	0	0		0	0	0	1	0	0	0	0	0	0	0	0	0	0	0	0	0
genus	Clausocalanus	0	0	0	0	0	0	0	0	0	0	0	0	0	0	0	0	0	0	0	0	0	0	0	1	0	0	0	0	0	0		0	0	0	0	0	0	0	0	0	0	0	0	0	0	0	0	0
genus	Clavibacter	2	0	7	11	6	2	4	0	3	6	5	0	0	0	1	6	3	4	8	7	2	0	8	12	10	3	4	1	0	21		0	0	1	0	1	1	0	0	1	0	0	0	1	0	0	0	0
genus	Claviceps	0	0	1	0	0	0	1	0	0	0	0	0	0	0	0	0	0	0	4	7	1	0	2	0	0	1	1	0	0	0		2	0	0	1	0	1	0	0	1	0	0	0	0	0	0	0	0
genus	Clavispora	0	0	2	0	0	0	0	0	0	2	1	0	0	0	1	0	1	2	2	9	1	0	0	0	0	0	0	0	0	0		1	0	0	0	0	0	0	0	1	1	0	0	0	0	0	0	0
genus	Clinocentrus	0	0	0	0	0	0	0	0	0	0	0	0	0	0	0	0	0	0	0	1	0	0	0	0	0	0	0	0	0	0		0	0	0	0	0	0	0	0	0	0	0	0	0	0	0	0	0
genus	Clitarchus	0	0	0	0	0	0	0	0	0	0	0	0	0	0	0	0	0	0	1	0	0	0	0	0	0	0	0	0	0	0		0	0	0	0	0	0	0	0	0	0	0	0	0	0	0	0	0
genus	Cloacibacillus	0	0	0	0	1	0	0	0	0	0	0	0	0	0	0	0	0	0	0	0	0	0	1	2	1	0	0	0	1	1		0	0	0	0	0	0	0	0	0	0	0	0	0	0	0	0	0
genus	Clonorchis	3	3	5	4	3	4	7	2	5	3	3	3	3	8	2	5	1	6	30	102	7	6	9	3	1	3	2	0	3	1		10	6	4	16	13	4	11	5	3	13	3	9	4	4	6	5	4
genus	Clostridiisalibacter	0	0	0	1	0	0	0	0	0	0	0	0	0	0	0	0	1	0	2	0	0	1	0	8	9	5	7	0	0	10		0	0	1	0	0	0	1	0	0	0	0	0	0	0	0	0	0
genus	Clostridium	3	2	31	16	18	6	9	0	3	1	1	3	0	19	2	9	2	1	51	33	5	4	32	176	178	125	111	38	28	151		3	1	13	4	2	1	0	1	4	2	0	0	1	0	0	1	0
[truncated: 13,875 more rows]
[truncated: 18 more columns]

## Sheet: DomainLevel
root	root	6520	6868	32569	45994	17858	18549	20319	805	7740	14318	8247	8113	1836	15290	5277	18987	13128	5244	78390	132891	18131	7249	48568	132194	159180	135059	94817	24797	18917	154556		5904	6156	23022	13271	10981	4709	8059	2509	6043	9491	1965	2000	2758	1060	4251	1609	1302
		FAUA1	FAUA3	ZAUA1	ZAUA7	ZAUA9	ZAUC10	ZAUC12	ZAUC4	ZAUC9	UI2FA	UI3FA	UI9FA	UU27FA	UU34FA	UU2ZA	UU10ZA	UU11ZA	UU1	UU2	UU6	UU7	UU9	FABH9S	FABH11S	FABH13S	KAMB14S	KAMB17S	ZABH2S	ZABH3S	ZABH4S		KAMDS1	KAMDS10	KAMEN1	KAMMD13	KAMMD9	KAMMM3	KAMMM6	KAMMT1	KAMMT2	KAMOS1	KAMOS3	PG1	PG10ZA	PG12ZA	PG16	PG17FA	PG2
superkingdom	Archaea	15	16	70	118	36	62	57	0	26	41	32	33	0	47	25	52	52	2	188	163	48	10	423	6957	6031	758	2562	332	159	1982		6	9	74	37	27	35	0	16	47	17	0	1	2	0	6	1	0
superkingdom	Bacteria	5661	6006	30774	42692	16940	15029	16330	17	5581	13849	7720	7051	126	13575	4777	17951	12543	4061	61283	43227	16630	6072	45266	122987	150998	131858	90566	23613	17075	150932		3926	4630	20527	9442	7767	2771	954	1409	5110	6636	66	72	789	46	2852	369	67
superkingdom	Eukaryota	809	835	1599	3085	843	3374	3851	759	2066	412	487	1020	1654	1629	436	965	516	1155	16667	88752	1434	1155	2625	1631	1502	1871	1252	741	1611	1183		1965	1512	2391	3755	3143	1894	7090	1015	879	2826	1888	1858	1901	936	1326	1181	1170
superkingdom	Viruses	27	7	120	88	31	76	74	29	64	12	5	5	54	34	37	9	9	23	210	535	13	11	89	261	150	275	161	40	35	79		4	4	15	23	26	7	8	68	3	8	9	55	62	77	62	56	57
		FAUA1	FAUA3	ZAUA1	ZAUA7	ZAUA9	ZAUC10	ZAUC12	ZAUC4	ZAUC9	UI2FA	UI3FA	UI9FA	UU27FA	UU34FA	UU2ZA	UU10ZA	UU11ZA	UU1	UU2	UU6	UU7	UU9	FABH9S	FABH11S	FABH13S	KAMB14S	KAMB17S	ZABH2S	ZABH3S	ZABH4S		KAMDS1	KAMDS10	KAMEN1	KAMMD13	KAMMD9	KAMMM3	KAMMM6	KAMMT1	KAMMT2	KAMOS1	KAMOS3	PG1	PG10ZA	PG12ZA	PG16	PG17FA	PG2
	Archaea	0.230061	0.232964	0.214928	0.256555	0.20159	0.33425	0.280526	0	0.335917	0.286353	0.38802	0.406755	0	0.30739	0.473754	0.273872	0.3961	0.0381388	0.239827	0.122657	0.26474	0.13795	0.870944	5.26272	3.78879	0.561236	2.70205	1.33887	0.840514	1.28238		0.101626	0.146199	0.321432	0.278803	0.245879	0.743258	0	0.637704	0.777759	0.179117	0	0.05	0.0725163	0	0.141143	0.0621504	0
	Bacteria	86.8252	87.449	94.4886	92.8208	94.8594	81.0232	80.3681	2.1118	72.1059	96.7244	93.6098	86.9099	6.86275	88.7835	90.5249	94.5436	95.5439	77.4409	78.1771	32.5282	91.7214	83.7633	93.2013	93.0352	94.8599	97.6299	95.5166	95.2252	90.2627	97.6552		66.4973	75.2112	89.1625	71.1476	70.7313	58.8448	11.8377	56.1578	84.5606	69.9189	3.35878	3.6	28.6077	4.33962	67.0901	22.9335	5.14593
	Eukaryota	12.408	12.1578	4.90958	6.7074	4.72057	18.1897	18.9527	94.2857	26.6925	2.8775	5.90518	12.5724	90.0871	10.654	8.26227	5.08242	3.93053	22.0252	21.2616	66.7856	7.90911	15.9332	5.40479	1.23379	0.943586	1.38532	1.32044	2.98826	8.51615	0.765418		33.2825	24.5614	10.3857	28.2948	28.6222	40.2209	87.9762	40.4544	14.5458	29.7756	96.0814	92.9	68.9268	88.3019	31.1927	73.3996	89.8618
	Viruses	0.41411	0.101922	0.368449	0.191329	0.173592	0.409726	0.364191	3.60248	0.826873	0.0838106	0.0606281	0.0616295	2.94118	0.222368	0.701156	0.0474009	0.0685558	0.438596	0.267891	0.402586	0.0717004	0.151745	0.183248	0.197437	0.0942329	0.203615	0.169801	0.16131	0.185019	0.0511142		0.0677507	0.0649773	0.0651551	0.17331	0.236773	0.148652	0.0992679	2.71024	0.0496442	0.0842904	0.458015	2.75	2.24801	7.26415	1.45848	3.48042	4.37788
	Unassigned	0.122699	0.0582411	0.0184224	0.0239162	0.0447978	0.043129	0.0344505	0	0.0387597	0.0279369	0.0363769	0.0493036	0.108932	0.0327011	0.0379003	0.0526676	0.0609385	0.0572082	0.0535783	0.161034	0.0330925	0.013795	0.33973	0.270814	0.313482	0.219904	0.291087	0.286325	0.195591	0.245866		0.050813	0.0162443	0.0651551	0.105493	0.163919	0.0424719	0.0868594	0.0398565	0.0661923	0.0421452	0.101781	0.7	0.145033	0.0943396	0.117619	0.124301	0.614439
Total genes
genus	Ilumatobacter	805	804	5864	8489	1190	1646	2476	0	692	2085	1113	1170	0	3	1242	3664	4333	108	4957	4163	1486	35	1131	154	213	35	55	1316	729	5358		2	0	250	757	485	276	0	143	1156	0	0	1	199	1	1	0	1
%of all bacteria		FAUA1	FAUA3	ZAUA1	ZAUA7	ZAUA9	ZAUC10	ZAUC12	ZAUC4	ZAUC9	UI2FA	UI3FA	UI9FA	UU27FA	UU34FA	UU2ZA	UU10ZA	UU11ZA	UU1	UU2	UU6	UU7	UU9	FABH9S	FABH11S	FABH13S	KAMB14S	KAMB17S	ZABH2S	ZABH3S	ZABH4S		KAMDS1	KAMDS10	KAMEN1	KAMMD13	KAMMD9	KAMMM3	KAMMM6	KAMMT1	KAMMT2	KAMOS1	KAMOS3	PG1	PG10ZA	PG12ZA	PG16	PG17FA	PG2
	Ilumatobacter	14.2201	13.3866	19.055	19.8843	7.02479	10.9522	15.1623	0	12.3992	15.0552	14.4171	16.5934	0	0.0220994	25.9996	20.4111	34.5452	2.65944	8.0887	9.63055	8.93566	0.576416	2.49856	0.125216	0.141061	0.0265437	0.0607292	5.5732	4.2694	3.54994	#DIV/0!	0.0509424	0	1.21791	8.01737	6.24437	9.9603	0	10.149	22.6223	0	0	1.38889	25.2218	2.17391	0.0350631	0	1.49254
[truncated: 18 more columns]

## Sheet: Phylum
root	root	6520	6868	32569	45994	17858	18549	20319	805	7740	14318	8247	8113	1836	15290	5277	18987	13128	5244	78390	132891	18131	7249	48568	132194	159180	135059	94817	24797	18917	154556		5904	6156	23022	13271	10981	4709	8059	2509	6043	9491	1965	2000	2758	1060	4251	1609	1302
		FAUA1	FAUA3	ZAUA1	ZAUA7	ZAUA9	ZAUC10	ZAUC12	ZAUC4	ZAUC9	UI2FA	UI3FA	UI9FA	UU27FA	UU34FA	UU2ZA	UU10ZA	UU11ZA	UU1	UU2	UU6	UU7	UU9	FABH9S	FABH11S	FABH13S	KAMB14S	KAMB17S	ZABH2S	ZABH3S	ZABH4S		KAMDS1	KAMDS10	KAMEN1	KAMMD13	KAMMD9	KAMMM3	KAMMM6	KAMMT1	KAMMT2	KAMOS1	KAMOS3	PG1	PG10ZA	PG12ZA	PG16	PG17FA	PG2
phylum	Acetothermia	1	0	1	1	0	4	4	0	3	3	2	0	0	0	1	1	1	1	3	5	0	0	20	94	114	78	129	56	17	253		0	0	3	0	0	1	0	2	6	0	0	0	0	0	0	0	0
phylum	Acidobacteria	2	3	20	33	5	8	16	0	7	5	1	5	0	14	12	20	20	1	63	32	8	1	358	1241	938	888	1311	317	112	2113		0	2	27	2	4	2	0	0	3	2	0	1	0	0	2	0	0
phylum	Actinobacteria	1727	1915	11482	20138	5923	5312	8730	1	1999	7323	5423	2287	16	115	2268	8463	8449	1869	15208	14561	4980	143	4816	5763	7533	2013	2257	3820	1880	27037		53	41	1710	1672	1199	1637	13	773	3695	51	1	9	500	2	37	11	6
phylum	Aerophobetes	0	0	0	1	0	0	1	0	0	0	0	0	0	0	0	0	0	0	2	0	0	0	8	26	36	13	22	9	15	47		0	0	1	0	1	0	0	0	0	0	0	0	0	0	0	0	0
phylum	Aminicenantes	0	1	3	7	3	2	1	0	0	1	0	0	0	1	0	0	1	0	9	6	0	0	72	236	218	176	206	43	20	338		2	0	6	1	0	1	0	0	0	2	0	0	0	0	2	0	0
phylum	Aquificae	1	1	12	7	5	9	3	0	0	1	1	4	0	8	1	3	1	0	29	10	7	2	25	127	119	95	99	18	24	125		0	1	8	1	0	1	0	0	1	1	0	0	0	0	1	0	0
phylum	Armatimonadetes	0	1	0	2	0	2	6	0	0	2	0	1	0	3	1	2	4	1	4	1	1	0	30	114	132	48	57	20	3	138		0	0	2	0	0	2	0	0	0	1	0	0	0	0	0	0	0
phylum	Atribacteria	0	0	3	5	0	4	3	0	0	0	0	1	0	4	2	6	1	0	9	2	1	0	13	63	68	56	75	22	21	104		1	0	3	0	0	0	0	0	1	0	0	0	0	0	0	0	0
phylum	Bacteroidetes	86	46	3517	983	218	1959	130	1	60	1794	264	1797	2	4842	81	194	126	41	10693	6646	2412	2174	7557	29321	41722	42417	10805	5490	1277	39421		92	29	4427	2234	2175	59	11	33	66	137	0	1	21	1	20	24	0
phylum	Bathyarchaeota	0	0	0	0	0	0	0	0	0	0	0	0	0	0	0	0	0	0	0	0	0	0	2	4	1	1	1	1	1	7		0	0	0	0	0	0	0	0	0	0	0	0	0	0	0	0	0
phylum	Caldiserica	0	0	0	1	0	0	0	0	0	0	0	0	0	1	0	0	0	0	0	0	0	0	4	3	2	5	3	0	2	5		0	0	0	0	0	0	0	0	0	0	0	0	0	0	0	0	0
phylum	Calescamantes	0	0	0	0	0	0	0	0	0	0	0	0	0	0	0	1	1	0	2	0	0	0	6	10	11	6	7	2	7	11		0	0	1	0	0	0	0	0	0	1	0	0	0	0	0	0	0
phylum	Candidatus Saccharibacteria	0	0	285	155	281	3	1	0	1	0	1	0	0	5	0	284	0	0	296	466	370	0	2	275	21	4	4	1	1	14		0	0	2	0	0	0	0	0	2	0	0	0	0	0	1	0	0
phylum	Chlamydiae	0	2	6	3	2	3	1	0	0	2	2	2	0	6	2	2	1	0	14	46	4	2	17	57	37	38	37	10	6	22		1	1	6	1	1	3	0	2	0	2	0	0	0	0	0	0	0
phylum	Chlorobi	3	1	11	18	6	9	6	0	2	3	1	1	0	18	5	9	10	0	46	28	12	8	111	420	446	321	266	49	21	387		3	3	14	4	1	2	1	1	1	3	0	0	0	0	0	0	0
phylum	Chloroflexi	21	10	97	157	29	83	95	0	32	32	30	23	0	18	41	86	72	10	167	132	35	6	759	3159	7162	3509	3615	2346	149	6318		2	2	62	15	8	34	0	12	66	12	0	0	5	0	0	0	0
phylum	Chrysiogenetes	0	0	2	1	1	0	0	0	0	0	0	0	0	1	0	1	1	0	4	2	1	0	6	25	29	32	35	3	2	10		0	0	3	0	0	0	0	0	0	0	0	0	0	0	0	0	0
phylum	Cloacimonetes	0	0	5	5	3	2	2	0	2	1	0	2	0	4	0	5	1	0	15	10	3	2	19	93	94	69	118	23	12	93		0	0	5	0	0	0	0	1	0	0	0	0	0	0	0	0	0
phylum	Crenarchaeota	0	0	1	3	1	2	2	0	1	3	2	1	0	4	1	1	2	0	15	19	4	2	10	44	50	26	27	19	10	81		0	0	3	2	1	0	0	0	0	0	0	0	0	0	0	0	0
phylum	Cyanobacteria	26	34	162	237	79	121	97	0	38	69	35	34	57	89	80	175	115	10	522	265	88	30	1980	5737	31598	22242	14441	489	227	2666		25	22	190	36	29	34	1	12	56	40	1	0	7	1	11	2	0
phylum	Deferribacteres	0	2	8	12	3	1	2	0	1	2	0	3	0	3	0	3	1	0	15	10	4	1	18	64	75	53	76	8	20	37		1	0	7	0	0	0	0	1	0	1	0	0	0	0	1	0	0
phylum	Deinococcus-Thermus	16	15	77	129	33	61	66	0	19	47	26	19	0	8	15	41	78	5	134	116	37	2	250	937	2801	503	556	166	41	1286		3	2	45	19	15	21	4	9	32	6	0	0	7	0	2	0	0
phylum	Dictyoglomi	0	0	1	1	1	0	0	0	0	0	0	0	0	1	0	1	0	0	1	1	0	0	3	12	29	15	29	3	5	22		0	0	0	0	1	0	0	0	0	0	0	0	0	0	0	0	0
phylum	Elusimicrobia	0	0	0	0	0	0	0	0	0	0	0	0	0	1	0	0	0	0	2	0	1	0	0	5	1	4	1	0	1	1		0	0	1	0	0	0	0	0	0	0	0	0	0	0	0	0	0
phylum	Euryarchaeota	11	13	60	86	27	45	45	0	21	31	23	26	0	37	23	45	40	2	147	121	35	7	252	6664	5699	590	2347	227	103	1165		6	9	49	29	19	22	0	8	37	17	0	1	2	0	6	1	0
phylum	Fervidibacteria	0	0	1	1	0	0	0	0	0	0	1	0	0	0	0	4	2	0	5	2	0	0	9	41	50	24	22	7	5	50		0	0	1	0	0	0	0	0	0	0	0	0	1	0	0	0	0
phylum	Fibrobacteres	0	0	0	0	0	0	1	0	0	0	0	0	0	1	0	0	0	0	1	0	0	0	3	28	20	14	14	2	0	19		0	0	1	2	1	1	0	0	0	0	0	0	0	0	0	0	0
phylum	Firmicutes	47	63	426	573	320	204	334	1	68	262	169	58	5	200	105	288	144	97	1009	714	234	58	963	4064	4958	2711	2900	780	476	4359		41	36	230	66	50	185	347	105	175	85	18	7	21	2	20	11	8
phylum	Fusobacteria	0	3	17	11	7	12	2	0	1	1	0	2	0	8	2	7	1	0	49	13	6	2	11	27	41	31	36	4	3	25		5	1	3	2	2	2	4	0	1	0	0	0	1	1	2	0	0
phylum	Gemmatimonadetes	1	4	7	23	3	8	10	0	1	4	4	3	0	3	4	13	16	0	26	19	6	0	1184	4429	2745	1240	1479	1259	179	11832		0	0	6	2	1	0	0	1	5	2	0	0	1	0	0	1	0
phylum	Hydrogenedentes	0	0	0	0	0	0	0	0	0	0	0	0	0	1	0	1	0	0	3	0	0	0	2	56	10	8	12	1	0	11		0	0	0	0	0	1	0	0	0	0	0	0	0	0	0	0	0
phylum	Ignavibacteriae	0	2	2	2	3	5	3	0	0	3	0	0	0	4	0	4	1	0	16	9	3	3	79	259	290	153	300	40	38	278		0	0	10	1	0	0	0	0	0	1	0	0	0	0	0	0	0
phylum	Korarchaeota	1	0	0	0	0	0	0	0	0	0	0	0	0	0	0	0	0	0	1	1	0	0	1	3	6	1	3	0	2	5		0	0	0	0	0	0	0	0	0	0	0	0	0	0	0	0	0
phylum	Latescibacteria	0	0	0	0	0	0	0	0	0	0	0	0	0	0	0	0	1	0	4	0	0	0	4	15	20	10	21	9	6	19		0	0	0	1	0	0	0	0	0	0	0	0	0	0	0	0	0
phylum	Lentisphaerae	0	0	1	1	1	0	0	0	0	0	0	0	0	6	3	3	1	0	8	2	1	1	14	46	44	32	21	3	12	18		0	0	4	0	0	0	0	0	0	3	0	0	0	0	1	0	0
phylum	Marinimicrobia	0	0	2	3	0	4	2	0	0	0	1	2	0	3	0	0	2	0	7	4	2	1	41	120	113	88	123	30	18	160		0	0	1	0	0	0	0	0	0	0	0	0	0	0	0	0	0
phylum	Microgenomates	0	0	2	1	4	0	0	0	0	0	0	0	0	6	0	1	0	0	9	3	3	0	4	12	12	6	7	2	1	9		0	0	0	0	0	0	0	0	0	0	0	0	0	0	0	0	0
phylum	Nanoarchaeota	0	0	0	0	0	0	0	0	0	0	0	0	0	0	0	0	0	0	0	0	0	0	1	4	5	3	1	0	1	2		0	0	0	0	0	0	0	0	0	0	0	0	0	0	0	0	0
phylum	Nanohaloarchaeota	0	0	0	0	0	1	1	0	0	0	0	0	0	0	0	0	1	0	1	1	0	0	2	6	7	2	7	1	0	2		0	0	0	0	0	0	0	0	0	0	0	0	0	0	0	0	0
phylum	Nitrospinae	1	0	1	2	2	3	4	0	2	2	0	0	0	2	0	3	0	1	11	3	1	0	36	97	51	58	87	9	17	46		0	0	0	1	0	0	1	0	0	2	0	0	0	0	0	1	0
phylum	Nitrospirae	0	1	3	3	0	5	2	0	1	2	0	1	0	2	0	2	4	0	11	4	2	2	59	172	118	100	135	26	35	153		0	0	9	0	0	1	1	0	0	0	0	0	0	0	0	0	0
phylum	Omnitrophica	0	0	0	0	0	0	0	0	0	0	0	0	0	1	0	0	0	0	1	1	0	0	2	4	5	1	1	0	1	2		0	0	1	0	0	0	0	0	0	0	0	0	0	0	0	0	0
phylum	Parcubacteria	1	0	8	3	5	0	1	0	0	0	0	0	0	205	1	2	1	0	265	17	2	0	3	19	40	7	4	1	1	9		0	0	0	0	0	0	0	0	1	2	0	0	0	0	0	0	0
phylum	Parvarchaeota	0	0	1	0	1	0	0	0	0	0	0	0	0	2	0	1	0	0	1	1	0	0	0	2	2	0	0	0	0	0		0	0	0	0	0	0	0	0	0	0	0	0	0	0	0	0	0
phylum	Planctomycetes	17	10	44	59	21	30	17	1	10	9	6	8	0	1078	1458	1961	1590	4	2202	137	26	8	350	1977	1343	814	963	150	173	1168		1	4	1401	9	9	60	1	44	11	10	2	3	3	4	1	6	1
phylum	Poribacteria	1	1	5	4	1	5	3	0	3	1	1	0	0	5	8	14	12	0	22	9	2	0	55	242	263	153	170	40	14	254		0	0	5	1	0	0	0	1	3	0	0	0	0	0	0	0	0
phylum	Porifera	0	1	2	4	0	6	7	0	2	1	0	0	2	3	1	2	2	1	19	44	2	1	11	6	6	3	9	1	15	3		3	2	7	3	3	0	6	1	1	1	1	1	3	0	3	0	0
phylum	Proteobacteria	3670	3843	14019	19719	9772	7002	6597	11	3269	4172	1695	2720	41	6174	592	6112	1689	1993	28956	19037	8160	3572	25117	58451	42714	50382	46611	7258	10700	47359		3650	4451	12037	5316	4221	532	59	255	816	6190	23	45	204	29	2712	301	44
phylum	Spirochaetes	7	4	35	46	23	13	23	1	6	14	10	7	0	25	5	29	17	3	105	82	22	8	136	450	460	431	578	168	684	396		2	3	25	4	4	4	1	4	5	7	0	0	1	0	1	0	0
phylum	Synergistetes	1	1	2	2	3	4	3	0	2	2	0	0	0	1	3	3	3	0	12	5	0	0	22	78	86	44	69	19	21	87		0	1	1	1	0	0	0	0	0	0	0	0	0	0	1	0	0
phylum	Tenericutes	0	1	1	3	2	2	2	0	1	1	0	1	0	7	0	0	0	0	14	10	1	0	5	17	12	11	14	5	2	11		2	1	3	1	1	126	464	125	84	2	1	4	3	2	5	2	4
phylum	Thaumarchaeota	3	2	6	24	5	12	9	0	4	6	5	6	0	4	1	3	7	0	20	18	6	1	141	103	100	71	84	67	30	665		0	0	12	6	7	9	0	8	9	0	0	0	0	0	0	0	0
phylum	Thermodesulfobacteria	0	1	3	1	0	1	1	0	0	0	0	1	0	2	1	1	0	0	13	4	1	1	13	58	57	37	61	11	41	72		1	1	2	0	0	0	0	0	0	0	0	0	0	0	0	0	0
phylum	Thermotogae	0	1	3	2	1	3	3	0	0	0	0	2	0	4	3	5	1	0	12	5	2	2	11	93	97	63	50	17	8	79		0	0	1	0	0	1	0	0	2	1	0	0	0	0	0	0	0
phylum	Verrucomicrobia	3	2	26	21	8	13	18	0	6	12	2	5	0	31	28	55	53	0	108	29	4	0	271	1920	1373	892	399	102	339	753		0	0	109	3	3	6	2	2	10	4	0	0	0	0	0	0	0
	SUM	5647	5984	30370	42493	16802	14963	16254	16	5562	13811	7705	7022	123	12961	4748	17857	12473	4039	60311	42653	16489	6040	44888	127293	153984	130592	90705	23154	16799	149547	0	3894	4612	20444	9435	7756	2747	916	1400	5089	6586	47	72	780	42	2829	360	63
phylum	Basidiomycota	5	4	14	46	4	23	37	8	13	5	5	3	0	10	4	8	10	3	82	539	13	7	24	44	59	57	25	7	11	33		10	4	26	19	16	9	9	3	1	12	4	8	10	3	8	6	5
phylum	Annelida	43	41	67	94	33	182	195	31	127	4	19	48	88	69	17	32	15	65	613	2710	73	50	94	21	9	15	9	2	21	12		79	88	106	188	151	91	300	53	45	169	91	105	112	55	111	66	78
phylum	Apicomplexa	25	41	60	117	39	132	124	23	76	30	20	35	45	43	20	59	26	37	359	2936	32	22	33	98	76	60	81	8	4	87		60	53	82	99	77	39	140	27	29	107	63	50	67	28	26	34	31
phylum	Arthropoda	213	170	381	536	216	973	1139	197	599	70	111	208	497	428	100	206	92	328	6668	21704	417	358	1015	134	96	165	126	44	440	105		585	338	595	1001	811	530	1909	226	188	430	344	510	480	263	375	313	326
phylum	Ascomycota	32	51	116	181	54	116	131	38	48	46	37	73	42	63	26	65	58	37	464	3084	68	39	72	163	174	138	113	26	43	166		63	38	84	109	84	33	75	25	26	94	50	69	75	44	35	35	42
phylum	Bacillariophyta	1	0	1	2	0	2	1	0	1	0	1	1	0	2	0	1	0	1	12	106	1	1	500	274	245	484	161	360	497	92		1	0	5	1	0	0	1	0	0	1	0	3	2	2	4	7	3
phylum	Blastocladiomycota	0	0	0	0	0	0	0	0	0	0	0	0	0	0	0	0	0	0	0	0	0	0	0	0	0	0	0	0	0	2		0	0	0	0	0	0	0	0	0	0	0	0	0	0	0	0	0
phylum	Brachiopoda	0	0	0	0	0	0	0	0	0	0	0	0	0	0	0	0	0	0	1	1	0	0	0	0	0	0	0	0	1	0		0	0	0	0	0	0	0	0	0	0	0	0	0	0	0	0	0
phylum	Chaetognatha	0	0	0	2	0	0	0	0	0	0	0	0	0	0	0	0	0	0	0	0	0	0	0	0	0	0	0	0	0	0		0	0	0	0	0	0	0	0	0	0	0	0	0	0	0	0	0
phylum	Chlorophyta	6	6	43	65	10	36	33	7	23	3	6	12	13	11	15	32	19	7	135	1131	28	13	20	71	76	49	51	7	6	67		27	19	36	32	21	9	27	6	8	18	14	6	12	4	10	6	6
phylum	Chordata	174	162	329	457	177	720	895	175	425	79	86	239	330	332	89	174	108	278	4067	26168	291	225	284	191	147	162	137	29	109	132		451	360	602	977	828	423	1541	238	229	632	464	461	475	240	311	289	304
phylum	Chromerida	0	0	0	1	0	0	0	0	0	0	0	0	0	0	0	0	0	0	0	0	0	0	0	0	0	0	0	0	0	0		0	0	0	0	0	0	0	0	0	0	0	0	0	0	0	0	0
phylum	Chytridiomycota	0	0	0	2	0	1	0	0	0	1	0	0	0	0	0	0	0	0	1	3	1	0	1	1	4	3	1	0	0	4		0	0	0	0	0	0	0	0	0	0	0	0	0	0	0	0	0
phylum	Cnidaria	12	5	22	33	14	41	55	3	20	2	4	10	16	21	6	9	2	11	157	655	26	20	30	14	11	16	7	1	16	9		46	56	45	112	84	44	247	21	12	93	57	41	46	19	33	32	23
phylum	Cryptomycota	1	0	1	4	0	0	1	0	0	0	0	0	1	0	0	0	0	0	1	9	0	0	1	2	2	2	2	0	2	0		0	1	0	0	0	0	0	0	0	0	0	0	0	0	0	0	0
phylum	Ctenophora	3	1	3	7	1	17	18	0	11	0	0	4	8	7	0	1	0	10	23	76	9	11	1	0	0	0	0	0	0	0		2	0	6	34	26	9	14	5	4	0	0	15	19	6	18	10	12
phylum	Echinodermata	17	11	21	30	8	37	49	10	26	1	11	10	17	19	4	4	2	16	130	425	10	10	25	2	3	10	5	0	9	5		29	52	33	49	46	144	942	49	32	122	82	15	26	10	20	9	9
phylum	Entomophthoromycota	0	0	0	1	0	0	0	0	0	0	0	0	0	0	0	0	0	0	0	0	0	0	0	0	0	0	0	0	0	0		0	0	0	0	0	0	0	0	0	0	0	0	0	0	0	0	0
phylum	Entoprocta	0	0	0	0	0	0	0	0	0	0	0	0	0	0	0	0	0	0	0	0	0	0	0	0	0	0	0	0	0	0		0	0	0	0	0	0	0	0	0	0	0	0	0	0	0	0	0
phylum	Euglenida	0	0	0	0	0	0	0	0	0	0	0	0	0	0	0	0	0	0	0	0	0	0	0	0	0	0	1	0	0	1		0	0	0	0	0	0	0	0	0	0	0	0	0	0	0	0	0
phylum	Eustigmatophyceae	0	1	3	2	2	4	2	1	3	0	0	0	0	3	2	0	0	3	16	220	1	2	4	9	4	9	5	2	0	4		2	2	1	2	2	0	5	1	1	6	7	0	2	1	0	2	1
phylum	Glomeromycota	0	3	3	5	1	3	4	0	4	2	2	3	3	2	1	2	0	4	14	66	2	2	12	7	11	12	6	1	14	9		8	3	3	2	1	2	5	3	3	6	3	5	0	2	0	0	0
phylum	Hemichordata	39	21	71	84	36	113	138	23	84	7	19	34	75	54	12	24	9	37	328	981	42	45	38	13	12	12	7	0	86	7		46	30	71	108	93	100	285	57	40	40	38	61	64	31	58	50	39
phylum	Microsporidia	1	0	1	4	0	7	2	0	2	0	1	0	1	5	0	0	0	0	15	38	1	0	0	5	4	2	6	1	1	4		1	1	3	3	3	4	15	0	0	2	2	0	0	0	1	0	0
phylum	Mollusca	17	16	44	54	18	99	91	9	62	7	9	25	40	34	11	25	20	33	457	1457	37	36	73	23	25	32	18	9	28	34		39	16	53	96	88	44	104	30	27	35	14	52	46	20	42	24	30
phylum	Nematoda	99	136	150	169	73	379	307	59	249	50	68	126	224	244	40	117	44	87	798	7396	162	136	111	50	38	51	52	23	160	40		212	170	188	281	245	202	796	144	112	391	241	136	162	70	86	112	80
phylum	Nemertea	0	0	0	0	0	0	0	0	0	0	0	0	0	0	0	0	0	0	0	6	0	0	0	0	0	0	0	0	0	0		0	0	0	0	0	0	0	0	0	0	0	0	0	0	0	0	0
phylum	Neocallimastigomycota	0	0	0	0	0	0	0	0	0	0	0	0	0	0	0	0	0	0	0	1	0	0	0	0	0	0	1	0	1	0		0	0	0	0	0	1	0	0	0	0	0	0	0	0	0	0	0
phylum	Onychophora	0	0	0	0	0	0	0	0	0	0	0	0	0	0	0	0	0	0	1	3	0	0	1	0	0	0	0	0	0	0		0	0	0	0	0	0	0	0	0	0	0	0	0	0	0	0	0
phylum	Phaeophyceae	2	0	2	3	1	3	1	0	1	2	2	0	0	2	0	1	0	2	15	49	0	0	7	17	20	8	8	9	0	4		1	1	2	3	3	0	0	0	1	0	1	2	3	1	2	1	1
phylum	Pinguiophyceae	0	0	0	0	0	0	0	0	0	0	0	0	0	0	0	0	0	0	0	0	0	0	0	0	2	0	0	0	0	0		0	0	0	0	0	0	0	0	0	0	0	0	0	0	0	0	0
phylum	Placozoa	0	0	0	1	0	5	5	1	5	0	0	0	0	2	0	2	0	2	28	58	2	1	4	8	3	4	4	1	1	3		1	0	3	3	1	1	1	1	0	4	1	1	2	2	1	1	1
phylum	Platyhelminthes	31	24	38	42	28	64	70	24	55	15	23	29	38	39	17	33	13	46	174	737	36	31	37	10	10	17	8	3	28	10		44	78	32	68	74	67	288	44	35	151	93	70	57	40	37	48	45
phylum	Rhombozoa	0	0	0	0	0	0	0	0	0	0	0	0	0	0	0	0	0	0	0	1	0	0	0	0	0	0	0	0	0	0		0	0	0	0	0	0	0	0	0	0	0	0	0	0	0	0	0
phylum	Rotifera	0	0	0	1	0	5	7	1	4	0	0	0	3	4	0	1	0	4	7	22	2	2	1	1	2	1	8	0	2	1		1	1	1	5	3	2	12	1	1	3	1	0	1	0	0	0	0
phylum	Streptophyta	27	39	69	156	45	130	158	58	60	30	18	63	73	67	27	51	27	58	591	5360	57	52	69	122	116	122	97	19	24	113		96	55	152	171	124	36	101	27	29	100	61	107	64	39	49	44	50
phylum	Xanthophyceae	0	0	0	0	0	0	0	0	0	0	0	0	0	0	0	0	0	0	0	0	0	0	0	2	5	1	0	118	0	1		0	0	0	0	0	0	0	0	0	0	0	0	0	0	0	0	0
phylum	Xenacoelomorpha	0	0	0	0	0	0	0	1	0	0	0	0	0	1	0	0	0	0	0	0	1	0	0	0	0	0	0	0	0	0		0	0	0	0	0	0	0	0	0	0	0	0	0	0	0	0	0
	SUM	748	732	1439	2099	760	3092	3463	669	1898	354	442	923	1514	1462	391	847	445	1069	15157	75942	1312	1063	2457	1282	1154	1432	939	670	1504	945	0	1804	1366	2129	3363	2781	1790	6817	961	823	2416	1631	1717	1725	880	1227	1089	1086
phylum	Actinobacteria	1727	1915	11482	20138	5923	5312	8730	1	1999	7323	5423	2287	16	115	2268	8463	8449	1869	15208	14561	4980	143	4816	5763	7533	2013	2257	3820	1880	27037		53	41	1710	1672	1199	1637	13	773	3695	51	1	9	500	2	37	11	6
phylum	Bacteroidetes	86	46	3517	983	218	1959	130	1	60	1794	264	1797	2	4842	81	194	126	41	10693	6646	2412	2174	7557	29321	41722	42417	10805	5490	1277	39421		92	29	4427	2234	2175	59	11	33	66	137	0	1	21	1	20	24	0
phylum	Chloroflexi	21	10	97	157	29	83	95	0	32	32	30	23	0	18	41	86	72	10	167	132	35	6	759	3159	7162	3509	3615	2346	149	6318		2	2	62	15	8	34	0	12	66	12	0	0	5	0	0	0	0
phylum	Cyanobacteria	26	34	162	237	79	121	97	0	38	69	35	34	57	89	80	175	115	10	522	265	88	30	1980	5737	31598	22242	14441	489	227	2666		25	22	190	36	29	34	1	12	56	40	1	0	7	1	11	2	0
phylum	Euryarchaeota	11	13	60	86	27	45	45	0	21	31	23	26	0	37	23	45	40	2	147	121	35	7	252	6664	5699	590	2347	227	103	1165		6	9	49	29	19	22	0	8	37	17	0	1	2	0	6	1	0
phylum	Firmicutes	47	63	426	573	320	204	334	1	68	262	169	58	5	200	105	288	144	97	1009	714	234	58	963	4064	4958	2711	2900	780	476	4359		41	36	230	66	50	185	347	105	175	85	18	7	21	2	20	11	8
phylum	Gemmatimonadetes	1	4	7	23	3	8	10	0	1	4	4	3	0	3	4	13	16	0	26	19	6	0	1184	4429	2745	1240	1479	1259	179	11832		0	0	6	2	1	0	0	1	5	2	0	0	1	0	0	1	0
phylum	Planctomycetes	17	10	44	59	21	30	17	1	10	9	6	8	0	1078	1458	1961	1590	4	2202	137	26	8	350	1977	1343	814	963	150	173	1168		1	4	1401	9	9	60	1	44	11	10	2	3	3	4	1	6	1
phylum	Proteobacteria	3670	3843	14019	19719	9772	7002	6597	11	3269	4172	1695	2720	41	6174	592	6112	1689	1993	28956	19037	8160	3572	25117	58451	42714	50382	46611	7258	10700	47359		3650	4451	12037	5316	4221	532	59	255	816	6190	23	45	204	29	2712	301	44
	%of all bacteria	FAUA1	FAUA3	ZAUA1	ZAUA7	ZAUA9	ZAUC10	ZAUC12	ZAUC4	ZAUC9	UI2FA	UI3FA	UI9FA	UU27FA	UU34FA	UU2ZA	UU10ZA	UU11ZA	UU1	UU2	UU6	UU7	UU9	FABH9S	FABH11S	FABH13S	KAMB14S	KAMB17S	ZABH2S	ZABH3S	ZABH4S		KAMDS1	KAMDS10	KAMEN1	KAMMD13	KAMMD9	KAMMM3	KAMMM6	KAMMT1	KAMMT2	KAMOS1	KAMOS3	PG1	PG10ZA	PG12ZA	PG16	PG17FA	PG2
phylum	Actinobacteria	30.5826	32.002	37.807	47.3913	35.2518	35.5009	53.7099	6.25	35.9403	53.023	70.3829	32.5691	13.0081	0.887277	47.7675	47.3932	67.7383	46.2738	25.216	34.1383	30.202	2.36755	10.7289	4.52735	4.89207	1.54144	2.48829	16.4982	11.1911	18.0793		1.36107	0.888985	8.36431	17.7213	15.459	59.5923	1.41921	55.2143	72.6076	0.77437	2.12766	12.5	64.1026	4.7619	1.30788	3.05556	9.52381
phylum	Bacteroidetes	1.52293	0.768717	11.5805	2.31332	1.29746	13.0923	0.799803	6.25	1.07875	12.9896	3.42635	25.591	1.62602	37.3582	1.70598	1.08641	1.01018	1.0151	17.7298	15.5816	14.6279	35.9934	16.8352	23.0343	27.095	32.4806	11.9122	23.7108	7.60164	26.3603		2.36261	0.628794	21.6543	23.6778	28.0428	2.1478	1.20087	2.35714	1.29691	2.08017	0	1.38889	2.69231	2.38095	0.706964	6.66667	0
phylum	Cyanobacteria	0.460421	0.568182	0.533421	0.557739	0.470182	0.808661	0.596776	0	0.683207	0.499602	0.45425	0.484193	46.3415	0.686675	1.68492	0.980008	0.921992	0.247586	0.865514	0.621293	0.533689	0.496689	4.41098	4.50692	20.5203	17.0317	15.9208	2.11195	1.35127	1.78272		0.642013	0.477016	0.929368	0.381558	0.373904	1.23771	0.10917	0.857143	1.10041	0.607349	2.12766	0	0.897436	2.38095	0.38883	0.555556	0
phylum	Euryarchaeota	0.194794	0.217246	0.197563	0.202386	0.160695	0.300742	0.276855	0	0.377562	0.224459	0.298507	0.370265	0	0.285472	0.484414	0.252002	0.320693	0.0495172	0.243737	0.283685	0.212263	0.115894	0.561397	5.23517	3.70103	0.451789	2.58751	0.980392	0.613132	0.779019		0.154083	0.195143	0.239679	0.307366	0.244972	0.800874	0	0.571429	0.727058	0.258123	0	1.38889	0.25641	0	0.212089	0.277778	0
phylum	Firmicutes	0.8323	1.05281	1.4027	1.34846	1.90454	1.36336	2.05488	6.25	1.22258	1.89704	2.19338	0.825976	4.06504	1.54309	2.21146	1.61281	1.15449	2.40158	1.67299	1.67397	1.41913	0.960265	2.14534	3.19263	3.21982	2.07593	3.19718	3.36875	2.8335	2.9148		1.0529	0.780572	1.12502	0.699523	0.644662	6.73462	37.8821	7.5	3.43879	1.29062	38.2979	9.72222	2.69231	4.7619	0.706964	3.05556	12.6984
phylum	Planctomycetes	0.301045	0.167112	0.14488	0.138846	0.124985	0.200495	0.10459	6.25	0.179791	0.0651654	0.0778715	0.113928	0	8.31726	30.7077	10.9817	12.7475	0.0990344	3.65108	0.321197	0.157681	0.13245	0.779718	1.55311	0.872169	0.623315	1.06168	0.647836	1.02982	0.781025		0.0256805	0.0867303	6.85287	0.0953895	0.116039	2.1842	0.10917	3.14286	0.216152	0.151837	4.25532	4.16667	0.384615	9.52381	0.0353482	1.66667	1.5873
phylum	Proteobacteria	64.9903	64.2213	46.1607	46.4053	58.1597	46.7954	40.5869	68.75	58.7738	30.2078	21.9987	38.7354	33.3333	47.6352	12.4684	34.2275	13.5412	49.3439	48.0111	44.6323	49.4875	59.1391	55.9548	45.9185	27.7392	38.5797	51.3875	31.3466	63.6943	31.6683		93.7339	96.5091	58.8779	56.3434	54.4224	19.3666	6.44105	18.2143	16.0346	93.9872	48.9362	62.5	26.1538	69.0476	95.8643	83.6111	69.8413
	OTHER_Phyla	1.11564	1.00267	2.1732	1.64262	2.63064	1.93811	1.87031	6.25	1.74398	1.09333	1.16807	1.31017	1.62602	3.28678	2.96967	3.46643	2.56554	0.569448	2.60981	2.74776	3.35982	0.794702	8.58359	12.0321	11.9603	7.2156	11.4448	21.3354	11.6852	17.6346		0.667694	0.433651	1.95656	0.773715	0.696235	7.93593	52.8384	12.1429	4.5785	0.850288	4.25532	8.33333	2.82051	7.14286	0.77766	1.11111	6.34921
[truncated: 18 more columns]
