# Supplementary material for: Gill-associated bacteria are homogeneously selected in amphibious mangrove crabs to sustain host intertidal adaptation
Source: Microbiome. 2023 Aug 24;11:189. doi: 10.1186/s40168-023-01629-4 (PMC10463870; doi:10.1186/s40168-023-01629-4)
Supplement: Supplementary file 3 — Additional file 2: Method S1. Quantification of ammonia concentration in crab gills. Male individuals of Cranuca inversa and Thalamita crenata were collected from the Ibn Sina Field Research Station mangrove at KAUST (KSA) and kept in dedicated aquaria with fresh sediment for C. inversa and filtered fresh seawater flushed with air to maintain an oxygen saturation of 98%, at 21°C, 1 atm (assessed through a Fibox4 logger, Presence, Regensburg, Germany). After 12 h of acclimation, 10 individuals of each species were sacrificed, and the left gills were extracted. Gills were weighed and soaked with 300 µL of sterile ultrapure water (Invitrogen, Waltham, USA). Samples were then manually homogenised with plastic pestles for 1.5 µL tubes and centrifuged for 5 min, 13000g. After centrifugation, the supernatants were collected to be centrifuged again for another 10 min at 13000g. The final supernatant was used to quantify ammonia concentration in the crab gills using the ammonia assay kit MAK310 (Merck, Darmstadt, Germany) following the manufacturer's instructions. Fluorescence readings were performed with a TECAN infinite 200 pro spectrophotometer (TECAN, Grödig, Austria) in 96-well clear bottom black polystyrene microplates (Corning, NY, USA). Results were calculated following manufacturers’ indications and normalised on the fresh weight of initial gill tissue. Table S1. Pairwise comparison of the bacterial beta-diversity among Sites and Species (including sediments). Table S2. List of FISH probes used in this study. Table S3. General statistics for metagenomes and assemblies of fiddler gill and burrow sediments microbiomes. Table S4. Summary of 16S rRNA gene sequences retrieved from individual metagenomes under study. Table S5. List of KEGG orthology (KO) further investigated in this study related to carbon, sulfur, and nitrogen metabolism as well as the detoxification of sulfur compounds and xenobiotics. Table S6. General information and statistics for metatranscriptomes [file 40168_2023_1629_MOESM2_ESM.zip › Fusi_et_al_Table_S5.xlsx]

## Sheet: Table S5
Remarks	Functional module	KEGG KO ID	Annotation	Reference
	Nitrogen metabolism	K02568	napB; cytochrome c-type protein NapB	S. M. Gifford, S. Sharma, J. M. Rinta-Kanto, M. A. Moran, Quantitative analysis of a deeply sequenced marine microbial metatranscriptome. Isme J 5, 461-472 (2011); published online EpubMar (10.1038/ismej.2010.141).
	Nitrogen metabolism	K02569	napC; cytochrome c-type protein NapC	S. M. Gifford, S. Sharma, J. M. Rinta-Kanto, M. A. Moran, Quantitative analysis of a deeply sequenced marine microbial metatranscriptome. Isme J 5, 461-472 (2011); published online EpubMar (10.1038/ismej.2010.141).
	Nitrogen metabolism	K00368	nirK; nitrite reductase (NO-forming) [EC:1.7.2.1]	S. M. Gifford, S. Sharma, J. M. Rinta-Kanto, M. A. Moran, Quantitative analysis of a deeply sequenced marine microbial metatranscriptome. Isme J 5, 461-472 (2011); published online EpubMar (10.1038/ismej.2010.141).
	Nitrogen metabolism	K01428	ureC; urease subunit alpha [EC:3.5.1.5]	S. M. Gifford, S. Sharma, J. M. Rinta-Kanto, M. A. Moran, Quantitative analysis of a deeply sequenced marine microbial metatranscriptome. Isme J 5, 461-472 (2011); published online EpubMar (10.1038/ismej.2010.141).
	Nitrogen metabolism	K04747	norF; nitric oxide reductase NorF protein	S. M. Gifford, S. Sharma, J. M. Rinta-Kanto, M. A. Moran, Quantitative analysis of a deeply sequenced marine microbial metatranscriptome. Isme J 5, 461-472 (2011); published online EpubMar (10.1038/ismej.2010.141).
	Nitrogen metabolism	K04748	norQ; nitric oxide reductase NorQ protein	S. M. Gifford, S. Sharma, J. M. Rinta-Kanto, M. A. Moran, Quantitative analysis of a deeply sequenced marine microbial metatranscriptome. Isme J 5, 461-472 (2011); published online EpubMar (10.1038/ismej.2010.141).
	Nitrogen metabolism	K02570	napD; periplasmic nitrate reductase NapD	S. M. Gifford, S. Sharma, J. M. Rinta-Kanto, M. A. Moran, Quantitative analysis of a deeply sequenced marine microbial metatranscriptome. Isme J 5, 461-472 (2011); published online EpubMar (10.1038/ismej.2010.141).
	Nitrogen metabolism	K02573	napG; ferredoxin-type protein NapG	S. M. Gifford, S. Sharma, J. M. Rinta-Kanto, M. A. Moran, Quantitative analysis of a deeply sequenced marine microbial metatranscriptome. Isme J 5, 461-472 (2011); published online EpubMar (10.1038/ismej.2010.141).
	Nitrogen metabolism	K02572	napF; ferredoxin-type protein NapF	S. M. Gifford, S. Sharma, J. M. Rinta-Kanto, M. A. Moran, Quantitative analysis of a deeply sequenced marine microbial metatranscriptome. Isme J 5, 461-472 (2011); published online EpubMar (10.1038/ismej.2010.141).
	Nitrogen metabolism	K02575	narK, narU, nasA; MFS transporter, NNP family, nitrate/nitrite transporter	S. M. Gifford, S. Sharma, J. M. Rinta-Kanto, M. A. Moran, Quantitative analysis of a deeply sequenced marine microbial metatranscriptome. Isme J 5, 461-472 (2011); published online EpubMar (10.1038/ismej.2010.141).
	Nitrogen metabolism	K02595	nifW; nitrogenase-stabilizing/protective protein	S. M. Gifford, S. Sharma, J. M. Rinta-Kanto, M. A. Moran, Quantitative analysis of a deeply sequenced marine microbial metatranscriptome. Isme J 5, 461-472 (2011); published online EpubMar (10.1038/ismej.2010.141).
	Nitrogen metabolism	K02567	napA; periplasmic nitrate reductase NapA [EC:1.7.99.4]	S. M. Gifford, S. Sharma, J. M. Rinta-Kanto, M. A. Moran, Quantitative analysis of a deeply sequenced marine microbial metatranscriptome. Isme J 5, 461-472 (2011); published online EpubMar (10.1038/ismej.2010.141).
	Nitrogen metabolism	K02164	norE; nitric oxide reductase NorE protein	S. M. Gifford, S. Sharma, J. M. Rinta-Kanto, M. A. Moran, Quantitative analysis of a deeply sequenced marine microbial metatranscriptome. Isme J 5, 461-472 (2011); published online EpubMar (10.1038/ismej.2010.141).
	Nitrogen metabolism	K02305	norC; nitric oxide reductase subunit C	S. M. Gifford, S. Sharma, J. M. Rinta-Kanto, M. A. Moran, Quantitative analysis of a deeply sequenced marine microbial metatranscriptome. Isme J 5, 461-472 (2011); published online EpubMar (10.1038/ismej.2010.141).
	Nitrogen metabolism	K01430	ureA; urease subunit gamma [EC:3.5.1.5]	S. M. Gifford, S. Sharma, J. M. Rinta-Kanto, M. A. Moran, Quantitative analysis of a deeply sequenced marine microbial metatranscriptome. Isme J 5, 461-472 (2011); published online EpubMar (10.1038/ismej.2010.141).
	Nitrogen metabolism	K01420	ntcA, fnr; CRP/FNR family transcriptional regulator, anaerobic regulatory protein	S. M. Gifford, S. Sharma, J. M. Rinta-Kanto, M. A. Moran, Quantitative analysis of a deeply sequenced marine microbial metatranscriptome. Isme J 5, 461-472 (2011); published online EpubMar (10.1038/ismej.2010.141).
	Nitrogen metabolism	K02598	nirC; nitrite transporter NirC	S. M. Gifford, S. Sharma, J. M. Rinta-Kanto, M. A. Moran, Quantitative analysis of a deeply sequenced marine microbial metatranscriptome. Isme J 5, 461-472 (2011); published online EpubMar (10.1038/ismej.2010.141).
	Nitrogen metabolism	K07218	nosD; nitrous oxidase accessory protein	S. M. Gifford, S. Sharma, J. M. Rinta-Kanto, M. A. Moran, Quantitative analysis of a deeply sequenced marine microbial metatranscriptome. Isme J 5, 461-472 (2011); published online EpubMar (10.1038/ismej.2010.141).
	Nitrogen metabolism	K15864	nirS; nitrite reductase (NO-forming) / hydroxylamine reductase [EC:1.7.2.1 1.7.99.1]	S. M. Gifford, S. Sharma, J. M. Rinta-Kanto, M. A. Moran, Quantitative analysis of a deeply sequenced marine microbial metatranscriptome. Isme J 5, 461-472 (2011); published online EpubMar (10.1038/ismej.2010.141).
	Nitrogen metabolism	K00531	anfG; nitrogenase [EC:1.18.6.1]	S. M. Gifford, S. Sharma, J. M. Rinta-Kanto, M. A. Moran, Quantitative analysis of a deeply sequenced marine microbial metatranscriptome. Isme J 5, 461-472 (2011); published online EpubMar (10.1038/ismej.2010.141).
	Nitrogen metabolism	K00376	nosZ; nitrous-oxide reductase [EC:1.7.2.4]	S. M. Gifford, S. Sharma, J. M. Rinta-Kanto, M. A. Moran, Quantitative analysis of a deeply sequenced marine microbial metatranscriptome. Isme J 5, 461-472 (2011); published online EpubMar (10.1038/ismej.2010.141).
	Nitrogen metabolism	K02448	norD; nitric oxide reductase NorD protein	S. M. Gifford, S. Sharma, J. M. Rinta-Kanto, M. A. Moran, Quantitative analysis of a deeply sequenced marine microbial metatranscriptome. Isme J 5, 461-472 (2011); published online EpubMar (10.1038/ismej.2010.141).
	Nitrogen metabolism	K02591	nifK; nitrogenase molybdenum-iron protein beta chain [EC:1.18.6.1]	S. M. Gifford, S. Sharma, J. M. Rinta-Kanto, M. A. Moran, Quantitative analysis of a deeply sequenced marine microbial metatranscriptome. Isme J 5, 461-472 (2011); published online EpubMar (10.1038/ismej.2010.141).
	Nitrogen metabolism	K03320	amt, TC.AMT; ammonium transporter, Amt family	S. M. Gifford, S. Sharma, J. M. Rinta-Kanto, M. A. Moran, Quantitative analysis of a deeply sequenced marine microbial metatranscriptome. Isme J 5, 461-472 (2011); published online EpubMar (10.1038/ismej.2010.141).
	Nitrogen metabolism	K00672	ftr; formylmethanofuran--tetrahydromethanopterin N-formyltransferase [EC:2.3.1.101]	S. M. Gifford, S. Sharma, J. M. Rinta-Kanto, M. A. Moran, Quantitative analysis of a deeply sequenced marine microbial metatranscriptome. Isme J 5, 461-472 (2011); published online EpubMar (10.1038/ismej.2010.141).
	Nitrogen metabolism	K00363	nirD; nitrite reductase (NAD(P)H) small subunit [EC:1.7.1.4]	S. M. Gifford, S. Sharma, J. M. Rinta-Kanto, M. A. Moran, Quantitative analysis of a deeply sequenced marine microbial metatranscriptome. Isme J 5, 461-472 (2011); published online EpubMar (10.1038/ismej.2010.141).
	Nitrogen metabolism	K10946	amoC; ammonia monooxygenase subunit C	S. M. Gifford, S. Sharma, J. M. Rinta-Kanto, M. A. Moran, Quantitative analysis of a deeply sequenced marine microbial metatranscriptome. Isme J 5, 461-472 (2011); published online EpubMar (10.1038/ismej.2010.141).
	Nitrogen metabolism	K10945	amoB; ammonia monooxygenase subunit B	S. M. Gifford, S. Sharma, J. M. Rinta-Kanto, M. A. Moran, Quantitative analysis of a deeply sequenced marine microbial metatranscriptome. Isme J 5, 461-472 (2011); published online EpubMar (10.1038/ismej.2010.141).
	Nitrogen metabolism	K10944	amoA; ammonia monooxygenase subunit A [EC:1.14.99.39]	S. M. Gifford, S. Sharma, J. M. Rinta-Kanto, M. A. Moran, Quantitative analysis of a deeply sequenced marine microbial metatranscriptome. Isme J 5, 461-472 (2011); published online EpubMar (10.1038/ismej.2010.141).
	Nitrogen metabolism	K02588	nifH; nitrogenase iron protein NifH [EC:1.18.6.1]	S. M. Gifford, S. Sharma, J. M. Rinta-Kanto, M. A. Moran, Quantitative analysis of a deeply sequenced marine microbial metatranscriptome. Isme J 5, 461-472 (2011); published online EpubMar (10.1038/ismej.2010.141).
	Nitrogen metabolism	K15579	nrtD, cynD; nitrate/nitrite transport system ATP-binding protein	S. M. Gifford, S. Sharma, J. M. Rinta-Kanto, M. A. Moran, Quantitative analysis of a deeply sequenced marine microbial metatranscriptome. Isme J 5, 461-472 (2011); published online EpubMar (10.1038/ismej.2010.141).
	Nitrogen metabolism	K15578	nrtC, nasD; nitrate/nitrite transport system ATP-binding protein [EC:3.6.3.-]	S. M. Gifford, S. Sharma, J. M. Rinta-Kanto, M. A. Moran, Quantitative analysis of a deeply sequenced marine microbial metatranscriptome. Isme J 5, 461-472 (2011); published online EpubMar (10.1038/ismej.2010.141).
	Nitrogen metabolism	K02574	napH; ferredoxin-type protein NapH	S. M. Gifford, S. Sharma, J. M. Rinta-Kanto, M. A. Moran, Quantitative analysis of a deeply sequenced marine microbial metatranscriptome. Isme J 5, 461-472 (2011); published online EpubMar (10.1038/ismej.2010.141).
	Nitrogen metabolism	K10535	hao; hydroxylamine oxidase [EC:1.7.3.4]	S. M. Gifford, S. Sharma, J. M. Rinta-Kanto, M. A. Moran, Quantitative analysis of a deeply sequenced marine microbial metatranscriptome. Isme J 5, 461-472 (2011); published online EpubMar (10.1038/ismej.2010.141).
	Nitrogen metabolism	K00366	nirA; ferredoxin-nitrite reductase [EC:1.7.7.1]	S. M. Gifford, S. Sharma, J. M. Rinta-Kanto, M. A. Moran, Quantitative analysis of a deeply sequenced marine microbial metatranscriptome. Isme J 5, 461-472 (2011); published online EpubMar (10.1038/ismej.2010.141).
	Nitrogen metabolism	K00367	narB; ferredoxin-nitrate reductase [EC:1.7.7.2]	S. M. Gifford, S. Sharma, J. M. Rinta-Kanto, M. A. Moran, Quantitative analysis of a deeply sequenced marine microbial metatranscriptome. Isme J 5, 461-472 (2011); published online EpubMar (10.1038/ismej.2010.141).
	Nitrogen metabolism	K15577	nrtB, nasE, cynB; nitrate/nitrite transport system permease protein	S. M. Gifford, S. Sharma, J. M. Rinta-Kanto, M. A. Moran, Quantitative analysis of a deeply sequenced marine microbial metatranscriptome. Isme J 5, 461-472 (2011); published online EpubMar (10.1038/ismej.2010.141).
	Nitrogen metabolism	K15576	nrtA, nasF, cynA; nitrate/nitrite transport system substrate-binding protein	S. M. Gifford, S. Sharma, J. M. Rinta-Kanto, M. A. Moran, Quantitative analysis of a deeply sequenced marine microbial metatranscriptome. Isme J 5, 461-472 (2011); published online EpubMar (10.1038/ismej.2010.141).
	Nitrogen metabolism	K00362	nirB; nitrite reductase (NAD(P)H) large subunit [EC:1.7.1.4]	S. M. Gifford, S. Sharma, J. M. Rinta-Kanto, M. A. Moran, Quantitative analysis of a deeply sequenced marine microbial metatranscriptome. Isme J 5, 461-472 (2011); published online EpubMar (10.1038/ismej.2010.141).
nxrA: EC 1.7.99.4	Nitrogen metabolism	K00370	narG; nitrate reductase 1, alpha subunit [EC:1.7.99.4]	S. M. Gifford, S. Sharma, J. M. Rinta-Kanto, M. A. Moran, Quantitative analysis of a deeply sequenced marine microbial metatranscriptome. Isme J 5, 461-472 (2011); published online EpubMar (10.1038/ismej.2010.141).
	Nitrogen metabolism	K02586	nifD; nitrogenase molybdenum-iron protein alpha chain [EC:1.18.6.1]	S. M. Gifford, S. Sharma, J. M. Rinta-Kanto, M. A. Moran, Quantitative analysis of a deeply sequenced marine microbial metatranscriptome. Isme J 5, 461-472 (2011); published online EpubMar (10.1038/ismej.2010.141).
	Nitrogen metabolism	K04561	norB; nitric oxide reductase subunit B [EC:1.7.2.5]	S. M. Gifford, S. Sharma, J. M. Rinta-Kanto, M. A. Moran, Quantitative analysis of a deeply sequenced marine microbial metatranscriptome. Isme J 5, 461-472 (2011); published online EpubMar (10.1038/ismej.2010.141).
	Phosphorus metabolism	K02038	pstA; phosphate transport system permease protein	S. M. Gifford, S. Sharma, J. M. Rinta-Kanto, M. A. Moran, Quantitative analysis of a deeply sequenced marine microbial metatranscriptome. Isme J 5, 461-472 (2011); published online EpubMar (10.1038/ismej.2010.141).
	Phosphorus metabolism	K05306	phnX; phosphonoacetaldehyde hydrolase [EC:3.11.1.1]	S. M. Gifford, S. Sharma, J. M. Rinta-Kanto, M. A. Moran, Quantitative analysis of a deeply sequenced marine microbial metatranscriptome. Isme J 5, 461-472 (2011); published online EpubMar (10.1038/ismej.2010.141).
	Phosphorus metabolism	K06163	phnJ; PhnJ protein	S. M. Gifford, S. Sharma, J. M. Rinta-Kanto, M. A. Moran, Quantitative analysis of a deeply sequenced marine microbial metatranscriptome. Isme J 5, 461-472 (2011); published online EpubMar (10.1038/ismej.2010.141).
	Phosphorus metabolism	K07636	phoR; two-component system, OmpR family, phosphate regulon sensor histidine kinase PhoR [EC:2.7.13.3]	S. M. Gifford, S. Sharma, J. M. Rinta-Kanto, M. A. Moran, Quantitative analysis of a deeply sequenced marine microbial metatranscriptome. Isme J 5, 461-472 (2011); published online EpubMar (10.1038/ismej.2010.141).
	Phosphorus metabolism	K01113	phoD; alkaline phosphatase D [EC:3.1.3.1]	S. M. Gifford, S. Sharma, J. M. Rinta-Kanto, M. A. Moran, Quantitative analysis of a deeply sequenced marine microbial metatranscriptome. Isme J 5, 461-472 (2011); published online EpubMar (10.1038/ismej.2010.141).
	Phosphorus metabolism	K01077	E3.1.3.1, phoA, phoB; alkaline phosphatase [EC:3.1.3.1]	S. M. Gifford, S. Sharma, J. M. Rinta-Kanto, M. A. Moran, Quantitative analysis of a deeply sequenced marine microbial metatranscriptome. Isme J 5, 461-472 (2011); published online EpubMar (10.1038/ismej.2010.141).
	Phosphorus metabolism	K02037	pstC; phosphate transport system permease protein	S. M. Gifford, S. Sharma, J. M. Rinta-Kanto, M. A. Moran, Quantitative analysis of a deeply sequenced marine microbial metatranscriptome. Isme J 5, 461-472 (2011); published online EpubMar (10.1038/ismej.2010.141).
	Phosphorus metabolism	K06162	phnM; PhnM protein	S. M. Gifford, S. Sharma, J. M. Rinta-Kanto, M. A. Moran, Quantitative analysis of a deeply sequenced marine microbial metatranscriptome. Isme J 5, 461-472 (2011); published online EpubMar (10.1038/ismej.2010.141).
	Phosphorus metabolism	K02040	pstS; phosphate transport system substrate-binding protein	S. M. Gifford, S. Sharma, J. M. Rinta-Kanto, M. A. Moran, Quantitative analysis of a deeply sequenced marine microbial metatranscriptome. Isme J 5, 461-472 (2011); published online EpubMar (10.1038/ismej.2010.141).
	Phosphorus metabolism	K07093	phoX; K07093	S. M. Gifford, S. Sharma, J. M. Rinta-Kanto, M. A. Moran, Quantitative analysis of a deeply sequenced marine microbial metatranscriptome. Isme J 5, 461-472 (2011); published online EpubMar (10.1038/ismej.2010.141).
	Phosphorus metabolism	K02042	phnE; phosphonate transport system permease protein	S. M. Gifford, S. Sharma, J. M. Rinta-Kanto, M. A. Moran, Quantitative analysis of a deeply sequenced marine microbial metatranscriptome. Isme J 5, 461-472 (2011); published online EpubMar (10.1038/ismej.2010.141).
	Phosphorus metabolism	K06166	phnG; PhnG protein	S. M. Gifford, S. Sharma, J. M. Rinta-Kanto, M. A. Moran, Quantitative analysis of a deeply sequenced marine microbial metatranscriptome. Isme J 5, 461-472 (2011); published online EpubMar (10.1038/ismej.2010.141).
	Phosphorus metabolism	K02044	phnD; phosphonate transport system substrate-binding protein	S. M. Gifford, S. Sharma, J. M. Rinta-Kanto, M. A. Moran, Quantitative analysis of a deeply sequenced marine microbial metatranscriptome. Isme J 5, 461-472 (2011); published online EpubMar (10.1038/ismej.2010.141).
	Phosphorus metabolism	K06164	phnI; PhnI protein	S. M. Gifford, S. Sharma, J. M. Rinta-Kanto, M. A. Moran, Quantitative analysis of a deeply sequenced marine microbial metatranscriptome. Isme J 5, 461-472 (2011); published online EpubMar (10.1038/ismej.2010.141).
	Phosphorus metabolism	K06165	phnH; PhnH protein	S. M. Gifford, S. Sharma, J. M. Rinta-Kanto, M. A. Moran, Quantitative analysis of a deeply sequenced marine microbial metatranscriptome. Isme J 5, 461-472 (2011); published online EpubMar (10.1038/ismej.2010.141).
	Phosphorus metabolism	K00937	ppk; polyphosphate kinase [EC:2.7.4.1]	S. M. Gifford, S. Sharma, J. M. Rinta-Kanto, M. A. Moran, Quantitative analysis of a deeply sequenced marine microbial metatranscriptome. Isme J 5, 461-472 (2011); published online EpubMar (10.1038/ismej.2010.141).
	Phosphorus metabolism	K05774	phnN; ribose 1,5-bisphosphokinase [EC:2.7.4.23]	S. M. Gifford, S. Sharma, J. M. Rinta-Kanto, M. A. Moran, Quantitative analysis of a deeply sequenced marine microbial metatranscriptome. Isme J 5, 461-472 (2011); published online EpubMar (10.1038/ismej.2010.141).
	Phosphorus metabolism	K03430	phnW; 2-aminoethylphosphonate-pyruvate transaminase [EC:2.6.1.37]	S. M. Gifford, S. Sharma, J. M. Rinta-Kanto, M. A. Moran, Quantitative analysis of a deeply sequenced marine microbial metatranscriptome. Isme J 5, 461-472 (2011); published online EpubMar (10.1038/ismej.2010.141).
	Phosphorus metabolism	K04750	phnB; PhnB protein	S. M. Gifford, S. Sharma, J. M. Rinta-Kanto, M. A. Moran, Quantitative analysis of a deeply sequenced marine microbial metatranscriptome. Isme J 5, 461-472 (2011); published online EpubMar (10.1038/ismej.2010.141).
	Rhodopsins	K04641	bop; bacteriorhodopsin	A. H. Singh, T. Doerks, I. Letunic, J. Raes, P. Bork, Discovering Functional Novelty in Metagenomes: Examples from Light-Mediated Processes. J Bacteriol 191, 32-41 (2009); published online EpubJan (Doi 10.1128/Jb.01084-08).
	Rhodopsins	K04643	SOP; sensory rhodopsin	A. H. Singh, T. Doerks, I. Letunic, J. Raes, P. Bork, Discovering Functional Novelty in Metagenomes: Examples from Light-Mediated Processes. J Bacteriol 191, 32-41 (2009); published online EpubJan (Doi 10.1128/Jb.01084-08).
	Rhodopsins	K04642	HOP; halorhodopsin	A. H. Singh, T. Doerks, I. Letunic, J. Raes, P. Bork, Discovering Functional Novelty in Metagenomes: Examples from Light-Mediated Processes. J Bacteriol 191, 32-41 (2009); published online EpubJan (Doi 10.1128/Jb.01084-08).
	Sulfur metabolism	K10150	cysO; cysteine synthase / O-phosphoserine sulfhydrylase / spermine synthase [EC:2.5.1.47 2.5.1.65 4.2.1.22]	S. M. Gifford, S. Sharma, J. M. Rinta-Kanto, M. A. Moran, Quantitative analysis of a deeply sequenced marine microbial metatranscriptome. Isme J 5, 461-472 (2011); published online EpubMar (10.1038/ismej.2010.141).
	Sulfur metabolism	K00605	dmdA, gcvT, AMT; aminomethyltransferase [EC:2.1.2.10]	S. M. Gifford, S. Sharma, J. M. Rinta-Kanto, M. A. Moran, Quantitative analysis of a deeply sequenced marine microbial metatranscriptome. Isme J 5, 461-472 (2011); published online EpubMar (10.1038/ismej.2010.141).
	Sulfur metabolism	K00955	cysNC; bifunctional enzyme CysN/CysC [EC:2.7.7.4 2.7.1.25]	S. M. Gifford, S. Sharma, J. M. Rinta-Kanto, M. A. Moran, Quantitative analysis of a deeply sequenced marine microbial metatranscriptome. Isme J 5, 461-472 (2011); published online EpubMar (10.1038/ismej.2010.141).
	Sulfur metabolism	K00957	cysD; sulfate adenylyltransferase subunit 2 [EC:2.7.7.4]	S. M. Gifford, S. Sharma, J. M. Rinta-Kanto, M. A. Moran, Quantitative analysis of a deeply sequenced marine microbial metatranscriptome. Isme J 5, 461-472 (2011); published online EpubMar (10.1038/ismej.2010.141).
	Sulfur metabolism	K00392	sir; sulfite reductase (ferredoxin) [EC:1.8.7.1]	S. M. Gifford, S. Sharma, J. M. Rinta-Kanto, M. A. Moran, Quantitative analysis of a deeply sequenced marine microbial metatranscriptome. Isme J 5, 461-472 (2011); published online EpubMar (10.1038/ismej.2010.141).
	Sulfur metabolism	K00390	cysH; phosphoadenosine phosphosulfate reductase [EC:1.8.4.8]	S. M. Gifford, S. Sharma, J. M. Rinta-Kanto, M. A. Moran, Quantitative analysis of a deeply sequenced marine microbial metatranscriptome. Isme J 5, 461-472 (2011); published online EpubMar (10.1038/ismej.2010.141).
	Sulfur metabolism	K02045	cysA; sulfate transport system ATP-binding protein [EC:3.6.3.25]	S. M. Gifford, S. Sharma, J. M. Rinta-Kanto, M. A. Moran, Quantitative analysis of a deeply sequenced marine microbial metatranscriptome. Isme J 5, 461-472 (2011); published online EpubMar (10.1038/ismej.2010.141).
	Sulfur metabolism	K00395	aprB; adenylylsulfate reductase, subunit B [EC:1.8.99.2]	S. M. Gifford, S. Sharma, J. M. Rinta-Kanto, M. A. Moran, Quantitative analysis of a deeply sequenced marine microbial metatranscriptome. Isme J 5, 461-472 (2011); published online EpubMar (10.1038/ismej.2010.141).
	Sulfur metabolism	K02046	cysU; sulfate transport system permease protein	S. M. Gifford, S. Sharma, J. M. Rinta-Kanto, M. A. Moran, Quantitative analysis of a deeply sequenced marine microbial metatranscriptome. Isme J 5, 461-472 (2011); published online EpubMar (10.1038/ismej.2010.141).
	Sulfur metabolism	K02048	cysP, sbp; sulfate transport system substrate-binding protein	S. M. Gifford, S. Sharma, J. M. Rinta-Kanto, M. A. Moran, Quantitative analysis of a deeply sequenced marine microbial metatranscriptome. Isme J 5, 461-472 (2011); published online EpubMar (10.1038/ismej.2010.141).
	Sulfur metabolism	K02047	cysW; sulfate transport system permease protein	S. M. Gifford, S. Sharma, J. M. Rinta-Kanto, M. A. Moran, Quantitative analysis of a deeply sequenced marine microbial metatranscriptome. Isme J 5, 461-472 (2011); published online EpubMar (10.1038/ismej.2010.141).
	Sulfur metabolism	K00394	aprA; adenylylsulfate reductase, subunit A [EC:1.8.99.2]	S. M. Gifford, S. Sharma, J. M. Rinta-Kanto, M. A. Moran, Quantitative analysis of a deeply sequenced marine microbial metatranscriptome. Isme J 5, 461-472 (2011); published online EpubMar (10.1038/ismej.2010.141).
	Sulfur metabolism	K13811	PAPSS; 3p-phosphoadenosine 5p-phosphosulfate synthase [EC:2.7.7.4 2.7.1.25]	S. M. Gifford, S. Sharma, J. M. Rinta-Kanto, M. A. Moran, Quantitative analysis of a deeply sequenced marine microbial metatranscriptome. Isme J 5, 461-472 (2011); published online EpubMar (10.1038/ismej.2010.141).
	Sulfur metabolism	K07307	dmsB; anaerobic dimethyl sulfoxide reductase subunit B (DMSO reductase iron- sulfur subunit)	S. M. Gifford, S. Sharma, J. M. Rinta-Kanto, M. A. Moran, Quantitative analysis of a deeply sequenced marine microbial metatranscriptome. Isme J 5, 461-472 (2011); published online EpubMar (10.1038/ismej.2010.141).
	Sulfur metabolism	K07306	dmsA; anaerobic dimethyl sulfoxide reductase subunit A	S. M. Gifford, S. Sharma, J. M. Rinta-Kanto, M. A. Moran, Quantitative analysis of a deeply sequenced marine microbial metatranscriptome. Isme J 5, 461-472 (2011); published online EpubMar (10.1038/ismej.2010.141).
	Sulfur metabolism	K07308	dmsC; anaerobic dimethyl sulfoxide reductase subunit C (DMSO reductase anchor subunit)	S. M. Gifford, S. Sharma, J. M. Rinta-Kanto, M. A. Moran, Quantitative analysis of a deeply sequenced marine microbial metatranscriptome. Isme J 5, 461-472 (2011); published online EpubMar (10.1038/ismej.2010.141).
	Sulfur metabolism	K01738	cysK; cysteine synthase A [EC:2.5.1.47]	S. M. Gifford, S. Sharma, J. M. Rinta-Kanto, M. A. Moran, Quantitative analysis of a deeply sequenced marine microbial metatranscriptome. Isme J 5, 461-472 (2011); published online EpubMar (10.1038/ismej.2010.141).
	Sulfur metabolism	K17486	dmdA; dimethylsulfoniopropionate demethylase [EC:2.1.1.269]	S. M. Gifford, S. Sharma, J. M. Rinta-Kanto, M. A. Moran, Quantitative analysis of a deeply sequenced marine microbial metatranscriptome. Isme J 5, 461-472 (2011); published online EpubMar (10.1038/ismej.2010.141).
	Sulfur metabolism	K16953	dddL; dimethylpropiothetin dethiomethylase [EC:4.4.1.3]	S. M. Gifford, S. Sharma, J. M. Rinta-Kanto, M. A. Moran, Quantitative analysis of a deeply sequenced marine microbial metatranscriptome. Isme J 5, 461-472 (2011); published online EpubMar (10.1038/ismej.2010.141).
SOB	Sulfur metabolism	K00387	soxC, E1.8.3.1, SUOX; sulfite oxidase [EC:1.8.3.1]	S. M. Gifford, S. Sharma, J. M. Rinta-Kanto, M. A. Moran, Quantitative analysis of a deeply sequenced marine microbial metatranscriptome. Isme J 5, 461-472 (2011); published online EpubMar (10.1038/ismej.2010.141).
	Sulfur metabolism	K00380	cysJ; sulfite reductase (NADPH) flavoprotein alpha-component [EC:1.8.1.2]	S. M. Gifford, S. Sharma, J. M. Rinta-Kanto, M. A. Moran, Quantitative analysis of a deeply sequenced marine microbial metatranscriptome. Isme J 5, 461-472 (2011); published online EpubMar (10.1038/ismej.2010.141).
	Sulfur metabolism	K00381	cysI; sulfite reductase (NADPH) hemoprotein beta-component [EC:1.8.1.2]	S. M. Gifford, S. Sharma, J. M. Rinta-Kanto, M. A. Moran, Quantitative analysis of a deeply sequenced marine microbial metatranscriptome. Isme J 5, 461-472 (2011); published online EpubMar (10.1038/ismej.2010.141).
	Sulfur metabolism	K03321	sulP, TC.SULP; sulfate permease, SulP family	S. M. Gifford, S. Sharma, J. M. Rinta-Kanto, M. A. Moran, Quantitative analysis of a deeply sequenced marine microbial metatranscriptome. Isme J 5, 461-472 (2011); published online EpubMar (10.1038/ismej.2010.141).
	Sulfur metabolism	K12339	cysM; cysteine synthase B [EC:2.5.1.47]	S. M. Gifford, S. Sharma, J. M. Rinta-Kanto, M. A. Moran, Quantitative analysis of a deeply sequenced marine microbial metatranscriptome. Isme J 5, 461-472 (2011); published online EpubMar (10.1038/ismej.2010.141).
SRB	Sulfur metabolism	K11180	dsrA; sulfite reductase, dissimilatory-type alpha subunit [EC:1.8.99.3]	S. M. Gifford, S. Sharma, J. M. Rinta-Kanto, M. A. Moran, Quantitative analysis of a deeply sequenced marine microbial metatranscriptome. Isme J 5, 461-472 (2011); published online EpubMar (10.1038/ismej.2010.141).
SRB	Sulfur metabolism	K11181	dsrB; sulfite reductase, dissimilatory-type beta subunit [EC:1.8.99.3]	S. M. Gifford, S. Sharma, J. M. Rinta-Kanto, M. A. Moran, Quantitative analysis of a deeply sequenced marine microbial metatranscriptome. Isme J 5, 461-472 (2011); published online EpubMar (10.1038/ismej.2010.141).
	Carbon fixation (Prok)	K08691	malyl-CoA lyase [EC:4.1.3.24]	M. Kanehisa, S. Goto, Y. Sato, M. Kawashima, M. Furumichi, M. Tanabe, Data, information, knowledge and principle: back to metabolism in KEGG. Nucleic Acids Research 42, D199-205 (2014); published online EpubJan 2014 (10.1093/nar/gkt1076).
	Carbon fixation (Prok)	K01681	aconitate hydratase 1 [EC:4.2.1.3]	M. Kanehisa, S. Goto, Y. Sato, M. Kawashima, M. Furumichi, M. Tanabe, Data, information, knowledge and principle: back to metabolism in KEGG. Nucleic Acids Research 42, D199-205 (2014); published online EpubJan 2014 (10.1093/nar/gkt1076).
rTCA	Carbon fixation (Prok)	K01648	ATP citrate (pro-S)-lyase [EC:2.3.3.8]	M. Kanehisa, S. Goto, Y. Sato, M. Kawashima, M. Furumichi, M. Tanabe, Data, information, knowledge and principle: back to metabolism in KEGG. Nucleic Acids Research 42, D199-205 (2014); published online EpubJan 2014 (10.1093/nar/gkt1076).
	Carbon fixation (Prok)	K15016	3-hydroxybutyryl-CoA dehydratase / 3-hydroxyacyl-CoA dehydrogenase [EC:1.1.1.35 4.2.1.55]	M. Kanehisa, S. Goto, Y. Sato, M. Kawashima, M. Furumichi, M. Tanabe, Data, information, knowledge and principle: back to metabolism in KEGG. Nucleic Acids Research 42, D199-205 (2014); published online EpubJan 2014 (10.1093/nar/gkt1076).
	Carbon fixation (Prok)	K15017	succinyl-CoA reductase (NADPH) [EC:1.2.1.-]	M. Kanehisa, S. Goto, Y. Sato, M. Kawashima, M. Furumichi, M. Tanabe, Data, information, knowledge and principle: back to metabolism in KEGG. Nucleic Acids Research 42, D199-205 (2014); published online EpubJan 2014 (10.1093/nar/gkt1076).
	Carbon fixation (Prok)	K15019	3-hydroxypropionyl-coenzyme A dehydratase [EC:4.2.1.116]	M. Kanehisa, S. Goto, Y. Sato, M. Kawashima, M. Furumichi, M. Tanabe, Data, information, knowledge and principle: back to metabolism in KEGG. Nucleic Acids Research 42, D199-205 (2014); published online EpubJan 2014 (10.1093/nar/gkt1076).
	Carbon fixation (Prok)	K00626	acetyl-CoA C-acetyltransferase [EC:2.3.1.9]	M. Kanehisa, S. Goto, Y. Sato, M. Kawashima, M. Furumichi, M. Tanabe, Data, information, knowledge and principle: back to metabolism in KEGG. Nucleic Acids Research 42, D199-205 (2014); published online EpubJan 2014 (10.1093/nar/gkt1076).
	Carbon fixation (Prok)	K00625	phosphate acetyltransferase [EC:2.3.1.8]	M. Kanehisa, S. Goto, Y. Sato, M. Kawashima, M. Furumichi, M. Tanabe, Data, information, knowledge and principle: back to metabolism in KEGG. Nucleic Acids Research 42, D199-205 (2014); published online EpubJan 2014 (10.1093/nar/gkt1076).
	Carbon fixation (Prok)	K01958	pyruvate carboxylase [EC:6.4.1.1]	M. Kanehisa, S. Goto, Y. Sato, M. Kawashima, M. Furumichi, M. Tanabe, Data, information, knowledge and principle: back to metabolism in KEGG. Nucleic Acids Research 42, D199-205 (2014); published online EpubJan 2014 (10.1093/nar/gkt1076).
rTCA	Carbon fixation (Prok)	K00170	pyruvate ferredoxin oxidoreductase, beta subunit [EC:1.2.7.1]	M. Kanehisa, S. Goto, Y. Sato, M. Kawashima, M. Furumichi, M. Tanabe, Data, information, knowledge and principle: back to metabolism in KEGG. Nucleic Acids Research 42, D199-205 (2014); published online EpubJan 2014 (10.1093/nar/gkt1076).
rTCA	Carbon fixation (Prok)	K00175	2-oxoglutarate ferredoxin oxidoreductase subunit beta [EC:1.2.7.3]	M. Kanehisa, S. Goto, Y. Sato, M. Kawashima, M. Furumichi, M. Tanabe, Data, information, knowledge and principle: back to metabolism in KEGG. Nucleic Acids Research 42, D199-205 (2014); published online EpubJan 2014 (10.1093/nar/gkt1076).
	Carbon fixation (Prok)	K11942	methylmalonyl-CoA mutase [EC:5.4.99.2]	M. Kanehisa, S. Goto, Y. Sato, M. Kawashima, M. Furumichi, M. Tanabe, Data, information, knowledge and principle: back to metabolism in KEGG. Nucleic Acids Research 42, D199-205 (2014); published online EpubJan 2014 (10.1093/nar/gkt1076).
	Carbon fixation (Prok)	K00031	isocitrate dehydrogenase [EC:1.1.1.42]	M. Kanehisa, S. Goto, Y. Sato, M. Kawashima, M. Furumichi, M. Tanabe, Data, information, knowledge and principle: back to metabolism in KEGG. Nucleic Acids Research 42, D199-205 (2014); published online EpubJan 2014 (10.1093/nar/gkt1076).
WL	Carbon fixation (Prok)	K00190	carbon monoxide dehydrogenase / acetyl-CoA synthase subunit beta [EC:2.3.1.169 1.2.99.2 1.2.7.4]	M. Kanehisa, S. Goto, Y. Sato, M. Kawashima, M. Furumichi, M. Tanabe, Data, information, knowledge and principle: back to metabolism in KEGG. Nucleic Acids Research 42, D199-205 (2014); published online EpubJan 2014 (10.1093/nar/gkt1076).
Krebs	Carbon fixation (Prok)	K00241	succinate dehydrogenase cytochrome b556 subunit	M. Kanehisa, S. Goto, Y. Sato, M. Kawashima, M. Furumichi, M. Tanabe, Data, information, knowledge and principle: back to metabolism in KEGG. Nucleic Acids Research 42, D199-205 (2014); published online EpubJan 2014 (10.1093/nar/gkt1076).
	Carbon fixation (Prok)	K01903	succinyl-CoA synthetase beta subunit [EC:6.2.1.5]	M. Kanehisa, S. Goto, Y. Sato, M. Kawashima, M. Furumichi, M. Tanabe, Data, information, knowledge and principle: back to metabolism in KEGG. Nucleic Acids Research 42, D199-205 (2014); published online EpubJan 2014 (10.1093/nar/gkt1076).
	Carbon fixation (Prok)	K01595	phosphoenolpyruvate carboxylase [EC:4.1.1.31]	M. Kanehisa, S. Goto, Y. Sato, M. Kawashima, M. Furumichi, M. Tanabe, Data, information, knowledge and principle: back to metabolism in KEGG. Nucleic Acids Research 42, D199-205 (2014); published online EpubJan 2014 (10.1093/nar/gkt1076).
	Carbon fixation (Prok)	K01715	3-hydroxybutyryl-CoA dehydratase [EC:4.2.1.55]	M. Kanehisa, S. Goto, Y. Sato, M. Kawashima, M. Furumichi, M. Tanabe, Data, information, knowledge and principle: back to metabolism in KEGG. Nucleic Acids Research 42, D199-205 (2014); published online EpubJan 2014 (10.1093/nar/gkt1076).
	Carbon fixation (Prok)	K14468	malonyl-CoA reductase / 3-hydroxypropionate dehydrogenase (NADP+) [EC:1.1.1.298 1.2.1.75]	M. Kanehisa, S. Goto, Y. Sato, M. Kawashima, M. Furumichi, M. Tanabe, Data, information, knowledge and principle: back to metabolism in KEGG. Nucleic Acids Research 42, D199-205 (2014); published online EpubJan 2014 (10.1093/nar/gkt1076).
	Carbon fixation (Prok)	K01895	acetyl-CoA synthetase [EC:6.2.1.1]	M. Kanehisa, S. Goto, Y. Sato, M. Kawashima, M. Furumichi, M. Tanabe, Data, information, knowledge and principle: back to metabolism in KEGG. Nucleic Acids Research 42, D199-205 (2014); published online EpubJan 2014 (10.1093/nar/gkt1076).
	Carbon fixation (Prok)	K05606	methylmalonyl-CoA/ethylmalonyl-CoA epimerase [EC:5.1.99.1]	M. Kanehisa, S. Goto, Y. Sato, M. Kawashima, M. Furumichi, M. Tanabe, Data, information, knowledge and principle: back to metabolism in KEGG. Nucleic Acids Research 42, D199-205 (2014); published online EpubJan 2014 (10.1093/nar/gkt1076).
	Carbon fixation (Prok)	K14469	acrylyl-CoA reductase (NADPH) / 3-hydroxypropionyl-CoA dehydratase / 3-hydroxypropionyl-CoA synthetase [EC:6.2.1.36 4.2.1.116 1.3.1.84]	M. Kanehisa, S. Goto, Y. Sato, M. Kawashima, M. Furumichi, M. Tanabe, Data, information, knowledge and principle: back to metabolism in KEGG. Nucleic Acids Research 42, D199-205 (2014); published online EpubJan 2014 (10.1093/nar/gkt1076).
	Carbon fixation (Prok)	K00297	methylenetetrahydrofolate reductase (NADPH) [EC:1.5.1.20]	M. Kanehisa, S. Goto, Y. Sato, M. Kawashima, M. Furumichi, M. Tanabe, Data, information, knowledge and principle: back to metabolism in KEGG. Nucleic Acids Research 42, D199-205 (2014); published online EpubJan 2014 (10.1093/nar/gkt1076).
	Carbon fixation (Prok)	K01825	3-hydroxyacyl-CoA dehydrogenase / enoyl-CoA hydratase / 3-hydroxybutyryl-CoA epimerase / enoyl-CoA isomerase [EC:5.3.3.8 5.1.2.3 4.2.1.17 1.1.1.35]	M. Kanehisa, S. Goto, Y. Sato, M. Kawashima, M. Furumichi, M. Tanabe, Data, information, knowledge and principle: back to metabolism in KEGG. Nucleic Acids Research 42, D199-205 (2014); published online EpubJan 2014 (10.1093/nar/gkt1076).
WL	Carbon fixation (Prok)	K14138	carbon monoxide dehydrogenase / acetyl-CoA synthase subunit alpha [EC:2.3.1.169 1.2.99.2 1.2.7.4]	M. Kanehisa, S. Goto, Y. Sato, M. Kawashima, M. Furumichi, M. Tanabe, Data, information, knowledge and principle: back to metabolism in KEGG. Nucleic Acids Research 42, D199-205 (2014); published online EpubJan 2014 (10.1093/nar/gkt1076).
	Carbon fixation (Prok)	K03737	putative pyruvate-flavodoxin oxidoreductase [EC:1.2.7.-]	M. Kanehisa, S. Goto, Y. Sato, M. Kawashima, M. Furumichi, M. Tanabe, Data, information, knowledge and principle: back to metabolism in KEGG. Nucleic Acids Research 42, D199-205 (2014); published online EpubJan 2014 (10.1093/nar/gkt1076).
	Carbon fixation (Prok)	K13788	phosphate acetyltransferase [EC:2.3.1.8]	M. Kanehisa, S. Goto, Y. Sato, M. Kawashima, M. Furumichi, M. Tanabe, Data, information, knowledge and principle: back to metabolism in KEGG. Nucleic Acids Research 42, D199-205 (2014); published online EpubJan 2014 (10.1093/nar/gkt1076).
	Carbon fixation (Prok)	K00024	malate dehydrogenase [EC:1.1.1.37]	M. Kanehisa, S. Goto, Y. Sato, M. Kawashima, M. Furumichi, M. Tanabe, Data, information, knowledge and principle: back to metabolism in KEGG. Nucleic Acids Research 42, D199-205 (2014); published online EpubJan 2014 (10.1093/nar/gkt1076).
	Carbon fixation (Prok)	K01938	formate--tetrahydrofolate ligase [EC:6.3.4.3]	M. Kanehisa, S. Goto, Y. Sato, M. Kawashima, M. Furumichi, M. Tanabe, Data, information, knowledge and principle: back to metabolism in KEGG. Nucleic Acids Research 42, D199-205 (2014); published online EpubJan 2014 (10.1093/nar/gkt1076).
	Carbon fixation (Prok)	K15039	3-hydroxypropionate dehydrogenase (NADP+)	M. Kanehisa, S. Goto, Y. Sato, M. Kawashima, M. Furumichi, M. Tanabe, Data, information, knowledge and principle: back to metabolism in KEGG. Nucleic Acids Research 42, D199-205 (2014); published online EpubJan 2014 (10.1093/nar/gkt1076).
	Carbon fixation (Prok)	K15037	biotin carboxyl carrier protein	M. Kanehisa, S. Goto, Y. Sato, M. Kawashima, M. Furumichi, M. Tanabe, Data, information, knowledge and principle: back to metabolism in KEGG. Nucleic Acids Research 42, D199-205 (2014); published online EpubJan 2014 (10.1093/nar/gkt1076).
	Carbon fixation (Prok)	K09709	mesaconyl-C4 CoA hydratase	M. Kanehisa, S. Goto, Y. Sato, M. Kawashima, M. Furumichi, M. Tanabe, Data, information, knowledge and principle: back to metabolism in KEGG. Nucleic Acids Research 42, D199-205 (2014); published online EpubJan 2014 (10.1093/nar/gkt1076).
	Carbon fixation (Prok)	K14472	succinyl-CoA:(S)- malate CoA transferase subunit B [EC:2.8.3.-]	M. Kanehisa, S. Goto, Y. Sato, M. Kawashima, M. Furumichi, M. Tanabe, Data, information, knowledge and principle: back to metabolism in KEGG. Nucleic Acids Research 42, D199-205 (2014); published online EpubJan 2014 (10.1093/nar/gkt1076).
	Carbon fixation (Prok)	K14470	mesaconyl-CoA C1-C4 CoA transferase	M. Kanehisa, S. Goto, Y. Sato, M. Kawashima, M. Furumichi, M. Tanabe, Data, information, knowledge and principle: back to metabolism in KEGG. Nucleic Acids Research 42, D199-205 (2014); published online EpubJan 2014 (10.1093/nar/gkt1076).
	Carbon fixation (Prok)	K05299	formate dehydrogenase alpha subunit [EC:1.2.1.43]	M. Kanehisa, S. Goto, Y. Sato, M. Kawashima, M. Furumichi, M. Tanabe, Data, information, knowledge and principle: back to metabolism in KEGG. Nucleic Acids Research 42, D199-205 (2014); published online EpubJan 2014 (10.1093/nar/gkt1076).
Krebs	Carbon fixation (Prok)	K15232	citryl-CoA synthetase large subunit [EC:6.2.1.18]	M. Kanehisa, S. Goto, Y. Sato, M. Kawashima, M. Furumichi, M. Tanabe, Data, information, knowledge and principle: back to metabolism in KEGG. Nucleic Acids Research 42, D199-205 (2014); published online EpubJan 2014 (10.1093/nar/gkt1076).
Krebs	Carbon fixation (Prok)	K00240	succinate dehydrogenase iron-sulfur subunit [EC:1.3.99.1]	M. Kanehisa, S. Goto, Y. Sato, M. Kawashima, M. Furumichi, M. Tanabe, Data, information, knowledge and principle: back to metabolism in KEGG. Nucleic Acids Research 42, D199-205 (2014); published online EpubJan 2014 (10.1093/nar/gkt1076).
Key to HP/HB cycle	Carbon fixation (Prok)	K14534	4-hydroxybutyryl-CoA dehydratase / vinylacetyl-CoA-Delta-isomerase [EC:5.3.3.3 4.2.1.120]	M. Kanehisa, S. Goto, Y. Sato, M. Kawashima, M. Furumichi, M. Tanabe, Data, information, knowledge and principle: back to metabolism in KEGG. Nucleic Acids Research 42, D199-205 (2014); published online EpubJan 2014 (10.1093/nar/gkt1076).
rTCA	Carbon fixation (Prok)	K15231	ATP-citrate lyase beta-subunit [EC:2.3.3.8]	M. Kanehisa, S. Goto, Y. Sato, M. Kawashima, M. Furumichi, M. Tanabe, Data, information, knowledge and principle: back to metabolism in KEGG. Nucleic Acids Research 42, D199-205 (2014); published online EpubJan 2014 (10.1093/nar/gkt1076).
rTCA	Carbon fixation (Prok)	K00245	fumarate reductase iron-sulfur subunit [EC:1.3.99.1]	M. Kanehisa, S. Goto, Y. Sato, M. Kawashima, M. Furumichi, M. Tanabe, Data, information, knowledge and principle: back to metabolism in KEGG. Nucleic Acids Research 42, D199-205 (2014); published online EpubJan 2014 (10.1093/nar/gkt1076).
rTCA	Carbon fixation (Prok)	K00244	fumarate reductase flavoprotein subunit [EC:1.3.99.1]	M. Kanehisa, S. Goto, Y. Sato, M. Kawashima, M. Furumichi, M. Tanabe, Data, information, knowledge and principle: back to metabolism in KEGG. Nucleic Acids Research 42, D199-205 (2014); published online EpubJan 2014 (10.1093/nar/gkt1076).
	Carbon fixation (Prok)	K01676	fumarate hydratase, class I [EC:4.2.1.2]	M. Kanehisa, S. Goto, Y. Sato, M. Kawashima, M. Furumichi, M. Tanabe, Data, information, knowledge and principle: back to metabolism in KEGG. Nucleic Acids Research 42, D199-205 (2014); published online EpubJan 2014 (10.1093/nar/gkt1076).
	Carbon fixation (Prok)	K01007	pyruvate, water dikinase [EC:2.7.9.2]	M. Kanehisa, S. Goto, Y. Sato, M. Kawashima, M. Furumichi, M. Tanabe, Data, information, knowledge and principle: back to metabolism in KEGG. Nucleic Acids Research 42, D199-205 (2014); published online EpubJan 2014 (10.1093/nar/gkt1076).
	Carbon fixation (Prok)	K01679	fumarate hydratase, class II [EC:4.2.1.2]	M. Kanehisa, S. Goto, Y. Sato, M. Kawashima, M. Furumichi, M. Tanabe, Data, information, knowledge and principle: back to metabolism in KEGG. Nucleic Acids Research 42, D199-205 (2014); published online EpubJan 2014 (10.1093/nar/gkt1076).
	Carbon fixation (Prok)	K01966	propionyl-CoA carboxylase beta chain [EC:6.4.1.3]	M. Kanehisa, S. Goto, Y. Sato, M. Kawashima, M. Furumichi, M. Tanabe, Data, information, knowledge and principle: back to metabolism in KEGG. Nucleic Acids Research 42, D199-205 (2014); published online EpubJan 2014 (10.1093/nar/gkt1076).
Key to HP/HB cycle	Carbon fixation (Prok)	K01964	acetyl-CoA/propionyl-CoA carboxylase [EC:6.4.1.3 6.4.1.2]	M. Kanehisa, S. Goto, Y. Sato, M. Kawashima, M. Furumichi, M. Tanabe, Data, information, knowledge and principle: back to metabolism in KEGG. Nucleic Acids Research 42, D199-205 (2014); published online EpubJan 2014 (10.1093/nar/gkt1076).
	Carbon fixation (Prok)	K01963	acetyl-CoA carboxylase carboxyl transferase subunit beta [EC:6.4.1.2]	M. Kanehisa, S. Goto, Y. Sato, M. Kawashima, M. Furumichi, M. Tanabe, Data, information, knowledge and principle: back to metabolism in KEGG. Nucleic Acids Research 42, D199-205 (2014); published online EpubJan 2014 (10.1093/nar/gkt1076).
	Carbon fixation (Prok)	K00925	acetate kinase [EC:2.7.2.1]	M. Kanehisa, S. Goto, Y. Sato, M. Kawashima, M. Furumichi, M. Tanabe, Data, information, knowledge and principle: back to metabolism in KEGG. Nucleic Acids Research 42, D199-205 (2014); published online EpubJan 2014 (10.1093/nar/gkt1076).
	Carbon fixation (Prok)	K01961	acetyl-CoA carboxylase, biotin carboxylase subunit [EC:6.3.4.14 6.4.1.2]	M. Kanehisa, S. Goto, Y. Sato, M. Kawashima, M. Furumichi, M. Tanabe, Data, information, knowledge and principle: back to metabolism in KEGG. Nucleic Acids Research 42, D199-205 (2014); published online EpubJan 2014 (10.1093/nar/gkt1076).
	Carbon fixation (Prok)	K15023	5-methyltetrahydrofolate corrinoid/iron sulfur protein methyltransferase	M. Kanehisa, S. Goto, Y. Sato, M. Kawashima, M. Furumichi, M. Tanabe, Data, information, knowledge and principle: back to metabolism in KEGG. Nucleic Acids Research 42, D199-205 (2014); published online EpubJan 2014 (10.1093/nar/gkt1076).
	Carbon fixation (Prok)	K01847	methylmalonyl-CoA mutase [EC:5.4.99.2]	M. Kanehisa, S. Goto, Y. Sato, M. Kawashima, M. Furumichi, M. Tanabe, Data, information, knowledge and principle: back to metabolism in KEGG. Nucleic Acids Research 42, D199-205 (2014); published online EpubJan 2014 (10.1093/nar/gkt1076).
	Carbon fixation (Prok)	K15024	propanediol utilization protein	M. Kanehisa, S. Goto, Y. Sato, M. Kawashima, M. Furumichi, M. Tanabe, Data, information, knowledge and principle: back to metabolism in KEGG. Nucleic Acids Research 42, D199-205 (2014); published online EpubJan 2014 (10.1093/nar/gkt1076).
rTCA	Carbon fixation (Prok)	K00169	pyruvate ferredoxin oxidoreductase, alpha subunit [EC:1.2.7.1]	M. Kanehisa, S. Goto, Y. Sato, M. Kawashima, M. Furumichi, M. Tanabe, Data, information, knowledge and principle: back to metabolism in KEGG. Nucleic Acids Research 42, D199-205 (2014); published online EpubJan 2014 (10.1093/nar/gkt1076).
	Carbon fixation (Prok)	K14449	mesaconyl-CoA hydratase	M. Kanehisa, S. Goto, Y. Sato, M. Kawashima, M. Furumichi, M. Tanabe, Data, information, knowledge and principle: back to metabolism in KEGG. Nucleic Acids Research 42, D199-205 (2014); published online EpubJan 2014 (10.1093/nar/gkt1076).
	Carbon fixation (Prok)	K01782	3-hydroxyacyl-CoA dehydrogenase / enoyl-CoA hydratase / 3-hydroxybutyryl-CoA epimerase [EC:5.1.2.3 4.2.1.17 1.1.1.35]	M. Kanehisa, S. Goto, Y. Sato, M. Kawashima, M. Furumichi, M. Tanabe, Data, information, knowledge and principle: back to metabolism in KEGG. Nucleic Acids Research 42, D199-205 (2014); published online EpubJan 2014 (10.1093/nar/gkt1076).
Krebs	Carbon fixation (Prok)	K00239	succinate dehydrogenase flavoprotein subunit [EC:1.3.99.1]	M. Kanehisa, S. Goto, Y. Sato, M. Kawashima, M. Furumichi, M. Tanabe, Data, information, knowledge and principle: back to metabolism in KEGG. Nucleic Acids Research 42, D199-205 (2014); published online EpubJan 2014 (10.1093/nar/gkt1076).
	Carbon fixation (Prok)	K07516	3-hydroxyacyl-CoA dehydrogenase [EC:1.1.1.35]	M. Kanehisa, S. Goto, Y. Sato, M. Kawashima, M. Furumichi, M. Tanabe, Data, information, knowledge and principle: back to metabolism in KEGG. Nucleic Acids Research 42, D199-205 (2014); published online EpubJan 2014 (10.1093/nar/gkt1076).
	Biofilm formation	K11931	pgaB; biofilm PGA synthesis lipoprotein PgaB [EC:3.-.-.-]	M. Kanehisa, S. Goto, Y. Sato, M. Kawashima, M. Furumichi, M. Tanabe, Data, information, knowledge and principle: back to metabolism in KEGG. Nucleic Acids Research 42, D199-205 (2014); published online EpubJan 2014 (10.1093/nar/gkt1076).
	Biofilm formation	K11935	pgaA; biofilm PGA synthesis protein PgaA	M. Kanehisa, S. Goto, Y. Sato, M. Kawashima, M. Furumichi, M. Tanabe, Data, information, knowledge and principle: back to metabolism in KEGG. Nucleic Acids Research 42, D199-205 (2014); published online EpubJan 2014 (10.1093/nar/gkt1076).
	Biofilm formation	K11937	pgaD; biofilm PGA synthesis protein PgaD	M. Kanehisa, S. Goto, Y. Sato, M. Kawashima, M. Furumichi, M. Tanabe, Data, information, knowledge and principle: back to metabolism in KEGG. Nucleic Acids Research 42, D199-205 (2014); published online EpubJan 2014 (10.1093/nar/gkt1076).
	Biofilm formation	K11936	pgaC; biofilm PGA synthesis N-glycosyltransferase PgaC [EC:2.4.-.-]	M. Kanehisa, S. Goto, Y. Sato, M. Kawashima, M. Furumichi, M. Tanabe, Data, information, knowledge and principle: back to metabolism in KEGG. Nucleic Acids Research 42, D199-205 (2014); published online EpubJan 2014 (10.1093/nar/gkt1076).
	Biofilm formation	K13654	mcbR; GntR family transcriptional regulator, colanic acid and biofilm gene transcriptional regulator	M. Kanehisa, S. Goto, Y. Sato, M. Kawashima, M. Furumichi, M. Tanabe, Data, information, knowledge and principle: back to metabolism in KEGG. Nucleic Acids Research 42, D199-205 (2014); published online EpubJan 2014 (10.1093/nar/gkt1076).
	Biofilm formation	K12148	bssS; biofilm regulator BssS	M. Kanehisa, S. Goto, Y. Sato, M. Kawashima, M. Furumichi, M. Tanabe, Data, information, knowledge and principle: back to metabolism in KEGG. Nucleic Acids Research 42, D199-205 (2014); published online EpubJan 2014 (10.1093/nar/gkt1076).
	Biofilm formation	K13650	mcbA; MqsR-controlled colanic acid and biofilm protein A	M. Kanehisa, S. Goto, Y. Sato, M. Kawashima, M. Furumichi, M. Tanabe, Data, information, knowledge and principle: back to metabolism in KEGG. Nucleic Acids Research 42, D199-205 (2014); published online EpubJan 2014 (10.1093/nar/gkt1076).
	Aerobic respiration	K07648	arcB; two-component system, OmpR family, aerobic respiration control sensor histidine kinase ArcB [EC:2.7.13.3]	M. Kanehisa, S. Goto, Y. Sato, M. Kawashima, M. Furumichi, M. Tanabe, Data, information, knowledge and principle: back to metabolism in KEGG. Nucleic Acids Research 42, D199-205 (2014); published online EpubJan 2014 (10.1093/nar/gkt1076).
	Aerobic respiration	K00425	cydA; cytochrome d ubiquinol oxidase subunit I [EC:1.10.3.-]	M. Kanehisa, S. Goto, Y. Sato, M. Kawashima, M. Furumichi, M. Tanabe, Data, information, knowledge and principle: back to metabolism in KEGG. Nucleic Acids Research 42, D199-205 (2014); published online EpubJan 2014 (10.1093/nar/gkt1076).
	Aerobic respiration	K00426	cydB; cytochrome d ubiquinol oxidase subunit II [EC:1.10.3.-]	M. Kanehisa, S. Goto, Y. Sato, M. Kawashima, M. Furumichi, M. Tanabe, Data, information, knowledge and principle: back to metabolism in KEGG. Nucleic Acids Research 42, D199-205 (2014); published online EpubJan 2014 (10.1093/nar/gkt1076).
CBB cycle	Carbon fixation (Photosynthesis)	K00855	phosphoribulokinase [EC:2.7.1.19]	A. H. Singh, T. Doerks, I. Letunic, J. Raes, P. Bork, Discovering Functional Novelty in Metagenomes: Examples from Light-Mediated Processes. J Bacteriol 191, 32-41 (2009); published online EpubJan (Doi 10.1128/Jb.01084-08).
	Carbon fixation (Photosynthesis)	K02446	fructose-1,6-bisphosphatase II [EC:3.1.3.11]	A. H. Singh, T. Doerks, I. Letunic, J. Raes, P. Bork, Discovering Functional Novelty in Metagenomes: Examples from Light-Mediated Processes. J Bacteriol 191, 32-41 (2009); published online EpubJan (Doi 10.1128/Jb.01084-08).
	Carbon fixation (Photosynthesis)	K00927	phosphoglycerate kinase [EC:2.7.2.3]	A. H. Singh, T. Doerks, I. Letunic, J. Raes, P. Bork, Discovering Functional Novelty in Metagenomes: Examples from Light-Mediated Processes. J Bacteriol 191, 32-41 (2009); published online EpubJan (Doi 10.1128/Jb.01084-08).
	Carbon fixation (Photosynthesis)	K01621	phosphoketolase [EC:4.1.2.9]	A. H. Singh, T. Doerks, I. Letunic, J. Raes, P. Bork, Discovering Functional Novelty in Metagenomes: Examples from Light-Mediated Processes. J Bacteriol 191, 32-41 (2009); published online EpubJan (Doi 10.1128/Jb.01084-08).
	Carbon fixation (Photosynthesis)	K01623	fructose-bisphosphate aldolase, class I [EC:4.1.2.13]	A. H. Singh, T. Doerks, I. Letunic, J. Raes, P. Bork, Discovering Functional Novelty in Metagenomes: Examples from Light-Mediated Processes. J Bacteriol 191, 32-41 (2009); published online EpubJan (Doi 10.1128/Jb.01084-08).
	Carbon fixation (Photosynthesis)	K00814	alanine transaminase [EC:2.6.1.2]	A. H. Singh, T. Doerks, I. Letunic, J. Raes, P. Bork, Discovering Functional Novelty in Metagenomes: Examples from Light-Mediated Processes. J Bacteriol 191, 32-41 (2009); published online EpubJan (Doi 10.1128/Jb.01084-08).
CBB cycle	Carbon fixation (Photosynthesis)	K01601	ribulose-bisphosphate carboxylase large chain [EC:4.1.1.39]	A. H. Singh, T. Doerks, I. Letunic, J. Raes, P. Bork, Discovering Functional Novelty in Metagenomes: Examples from Light-Mediated Processes. J Bacteriol 191, 32-41 (2009); published online EpubJan (Doi 10.1128/Jb.01084-08).
	Carbon fixation (Photosynthesis)	K00873	pyruvate kinase [EC:2.7.1.40]	A. H. Singh, T. Doerks, I. Letunic, J. Raes, P. Bork, Discovering Functional Novelty in Metagenomes: Examples from Light-Mediated Processes. J Bacteriol 191, 32-41 (2009); published online EpubJan (Doi 10.1128/Jb.01084-08).
	Carbon fixation (Photosynthesis)	K00150	glyceraldehyde-3-phosphate dehydrogenase (NAD(P)) [EC:1.2.1.59]	A. H. Singh, T. Doerks, I. Letunic, J. Raes, P. Bork, Discovering Functional Novelty in Metagenomes: Examples from Light-Mediated Processes. J Bacteriol 191, 32-41 (2009); published online EpubJan (Doi 10.1128/Jb.01084-08).
	Carbon fixation (Photosynthesis)	K14455	aspartate aminotransferase, mitochondrial [EC:2.6.1.1]	A. H. Singh, T. Doerks, I. Letunic, J. Raes, P. Bork, Discovering Functional Novelty in Metagenomes: Examples from Light-Mediated Processes. J Bacteriol 191, 32-41 (2009); published online EpubJan (Doi 10.1128/Jb.01084-08).
	Carbon fixation (Photosynthesis)	K14454	aspartate aminotransferase, cytoplasmic [EC:2.6.1.1]	A. H. Singh, T. Doerks, I. Letunic, J. Raes, P. Bork, Discovering Functional Novelty in Metagenomes: Examples from Light-Mediated Processes. J Bacteriol 191, 32-41 (2009); published online EpubJan (Doi 10.1128/Jb.01084-08).
	Carbon fixation (Photosynthesis)	K00051	malate dehydrogenase (NADP+) [EC:1.1.1.82]	A. H. Singh, T. Doerks, I. Letunic, J. Raes, P. Bork, Discovering Functional Novelty in Metagenomes: Examples from Light-Mediated Processes. J Bacteriol 191, 32-41 (2009); published online EpubJan (Doi 10.1128/Jb.01084-08).
	Carbon fixation (Photosynthesis)	K05298	glyceraldehyde-3-phosphate dehydrogenase (NADP+) (phosphorylating) [EC:1.2.1.13]	A. H. Singh, T. Doerks, I. Letunic, J. Raes, P. Bork, Discovering Functional Novelty in Metagenomes: Examples from Light-Mediated Processes. J Bacteriol 191, 32-41 (2009); published online EpubJan (Doi 10.1128/Jb.01084-08).
	Carbon fixation (Photosynthesis)	K00029	malate dehydrogenase (oxaloacetate-decarboxylating)(NADP+) [EC:1.1.1.40]	A. H. Singh, T. Doerks, I. Letunic, J. Raes, P. Bork, Discovering Functional Novelty in Metagenomes: Examples from Light-Mediated Processes. J Bacteriol 191, 32-41 (2009); published online EpubJan (Doi 10.1128/Jb.01084-08).
	Carbon fixation (Photosynthesis)	K01006	pyruvate,orthophosphate dikinase [EC:2.7.9.1]	A. H. Singh, T. Doerks, I. Letunic, J. Raes, P. Bork, Discovering Functional Novelty in Metagenomes: Examples from Light-Mediated Processes. J Bacteriol 191, 32-41 (2009); published online EpubJan (Doi 10.1128/Jb.01084-08).
	Carbon fixation (Photosynthesis)	K01100	sedoheptulose-bisphosphatase [EC:3.1.3.37]	A. H. Singh, T. Doerks, I. Letunic, J. Raes, P. Bork, Discovering Functional Novelty in Metagenomes: Examples from Light-Mediated Processes. J Bacteriol 191, 32-41 (2009); published online EpubJan (Doi 10.1128/Jb.01084-08).
	Carbon fixation (Photosynthesis)	K01624	fructose-bisphosphate aldolase, class II [EC:4.1.2.13]	A. H. Singh, T. Doerks, I. Letunic, J. Raes, P. Bork, Discovering Functional Novelty in Metagenomes: Examples from Light-Mediated Processes. J Bacteriol 191, 32-41 (2009); published online EpubJan (Doi 10.1128/Jb.01084-08).
	Carbon fixation (Photosynthesis)	K14272	glutamate--glyoxylate aminotransferase [EC:2.6.1.- 2.6.1.44 2.6.1.2 2.6.1.4]	A. H. Singh, T. Doerks, I. Letunic, J. Raes, P. Bork, Discovering Functional Novelty in Metagenomes: Examples from Light-Mediated Processes. J Bacteriol 191, 32-41 (2009); published online EpubJan (Doi 10.1128/Jb.01084-08).
	Carbon fixation (Photosynthesis)	K11214	sedoheptulokinase [EC:2.7.1.14]	A. H. Singh, T. Doerks, I. Letunic, J. Raes, P. Bork, Discovering Functional Novelty in Metagenomes: Examples from Light-Mediated Processes. J Bacteriol 191, 32-41 (2009); published online EpubJan (Doi 10.1128/Jb.01084-08).
	Carbon fixation (Photosynthesis)	K01610	phosphoenolpyruvate carboxykinase (ATP) [EC:4.1.1.49]	A. H. Singh, T. Doerks, I. Letunic, J. Raes, P. Bork, Discovering Functional Novelty in Metagenomes: Examples from Light-Mediated Processes. J Bacteriol 191, 32-41 (2009); published online EpubJan (Doi 10.1128/Jb.01084-08).
	Carbon fixation (Photosynthesis)	K00615	transketolase [EC:2.2.1.1]	A. H. Singh, T. Doerks, I. Letunic, J. Raes, P. Bork, Discovering Functional Novelty in Metagenomes: Examples from Light-Mediated Processes. J Bacteriol 191, 32-41 (2009); published online EpubJan (Doi 10.1128/Jb.01084-08).
	Carbon fixation (Photosynthesis)	K01632	fructose-6-phosphate phosphoketolase [EC:4.1.2.22]	A. H. Singh, T. Doerks, I. Letunic, J. Raes, P. Bork, Discovering Functional Novelty in Metagenomes: Examples from Light-Mediated Processes. J Bacteriol 191, 32-41 (2009); published online EpubJan (Doi 10.1128/Jb.01084-08).
	Carbon fixation (Photosynthesis)	K01808	ribose 5-phosphate isomerase B [EC:5.3.1.6]	A. H. Singh, T. Doerks, I. Letunic, J. Raes, P. Bork, Discovering Functional Novelty in Metagenomes: Examples from Light-Mediated Processes. J Bacteriol 191, 32-41 (2009); published online EpubJan (Doi 10.1128/Jb.01084-08).
	Carbon fixation (Photosynthesis)	K01803	triosephosphate isomerase (TIM) [EC:5.3.1.1]	A. H. Singh, T. Doerks, I. Letunic, J. Raes, P. Bork, Discovering Functional Novelty in Metagenomes: Examples from Light-Mediated Processes. J Bacteriol 191, 32-41 (2009); published online EpubJan (Doi 10.1128/Jb.01084-08).
	Carbon fixation (Photosynthesis)	K01807	ribose 5-phosphate isomerase A [EC:5.3.1.6]	A. H. Singh, T. Doerks, I. Letunic, J. Raes, P. Bork, Discovering Functional Novelty in Metagenomes: Examples from Light-Mediated Processes. J Bacteriol 191, 32-41 (2009); published online EpubJan (Doi 10.1128/Jb.01084-08).
	Carbon fixation (Photosynthesis)	K01783	ribulose-phosphate 3-epimerase [EC:5.1.3.1]	A. H. Singh, T. Doerks, I. Letunic, J. Raes, P. Bork, Discovering Functional Novelty in Metagenomes: Examples from Light-Mediated Processes. J Bacteriol 191, 32-41 (2009); published online EpubJan (Doi 10.1128/Jb.01084-08).
	Carbon fixation (Photosynthesis)	K00028	malate dehydrogenase (decarboxylating) [EC:1.1.1.39]	A. H. Singh, T. Doerks, I. Letunic, J. Raes, P. Bork, Discovering Functional Novelty in Metagenomes: Examples from Light-Mediated Processes. J Bacteriol 191, 32-41 (2009); published online EpubJan (Doi 10.1128/Jb.01084-08).
CBB cycle	Carbon fixation (Photosynthesis)	K01602	ribulose-bisphosphate carboxylase small chain [EC:4.1.1.39]	A. H. Singh, T. Doerks, I. Letunic, J. Raes, P. Bork, Discovering Functional Novelty in Metagenomes: Examples from Light-Mediated Processes. J Bacteriol 191, 32-41 (2009); published online EpubJan (Doi 10.1128/Jb.01084-08).
	Carbon fixation (Photosynthesis)	K00026	malate dehydrogenase [EC:1.1.1.37]	A. H. Singh, T. Doerks, I. Letunic, J. Raes, P. Bork, Discovering Functional Novelty in Metagenomes: Examples from Light-Mediated Processes. J Bacteriol 191, 32-41 (2009); published online EpubJan (Doi 10.1128/Jb.01084-08).
