# Supplementary material for: Gill-associated bacteria are homogeneously selected in amphibious mangrove crabs to sustain host intertidal adaptation
Source: Microbiome. 2023 Aug 24;11:189. doi: 10.1186/s40168-023-01629-4 (PMC10463870; doi:10.1186/s40168-023-01629-4)
Supplement: Supplementary file 3 — Additional file 2: Method S1. Quantification of ammonia concentration in crab gills. Male individuals of Cranuca inversa and Thalamita crenata were collected from the Ibn Sina Field Research Station mangrove at KAUST (KSA) and kept in dedicated aquaria with fresh sediment for C. inversa and filtered fresh seawater flushed with air to maintain an oxygen saturation of 98%, at 21°C, 1 atm (assessed through a Fibox4 logger, Presence, Regensburg, Germany). After 12 h of acclimation, 10 individuals of each species were sacrificed, and the left gills were extracted. Gills were weighed and soaked with 300 µL of sterile ultrapure water (Invitrogen, Waltham, USA). Samples were then manually homogenised with plastic pestles for 1.5 µL tubes and centrifuged for 5 min, 13000g. After centrifugation, the supernatants were collected to be centrifuged again for another 10 min at 13000g. The final supernatant was used to quantify ammonia concentration in the crab gills using the ammonia assay kit MAK310 (Merck, Darmstadt, Germany) following the manufacturer's instructions. Fluorescence readings were performed with a TECAN infinite 200 pro spectrophotometer (TECAN, Grödig, Austria) in 96-well clear bottom black polystyrene microplates (Corning, NY, USA). Results were calculated following manufacturers’ indications and normalised on the fresh weight of initial gill tissue. Table S1. Pairwise comparison of the bacterial beta-diversity among Sites and Species (including sediments). Table S2. List of FISH probes used in this study. Table S3. General statistics for metagenomes and assemblies of fiddler gill and burrow sediments microbiomes. Table S4. Summary of 16S rRNA gene sequences retrieved from individual metagenomes under study. Table S5. List of KEGG orthology (KO) further investigated in this study related to carbon, sulfur, and nitrogen metabolism as well as the detoxification of sulfur compounds and xenobiotics. Table S6. General information and statistics for metatranscriptomes [file 40168_2023_1629_MOESM2_ESM.zip › Fusi_et_al_Table_S6.xls]

## Sheet: SI_TableS6
	Table S6. General informationand statistics for metatranscriptomes and assemblies from the gill tissues of the fiddler crab C. inversa collected in the Red Sea, KAUST coastline mangroves.
		Sampledetails			Read sequence information					Assembly (contigs) stats							Predicted protein-coding genes
					Raw (paired-end) reads			High-quality reads			Contig length (bp)							Gene length (bp)					Taxonomic assignment %
	#	Sample ID	Sample/Species		Total counts (× 106)	Sequencing effort (Gbp)		Sequencing effort (Gbp)		Total counts	Total bases	Average	Max	N50 bases	% GC		Total counts	Minimum	Average	Maximum		Archaea	Bacteria	Eukaryotes	Viruses	Unknown
	5	CI_1	Cranuca inversa		117.081	17.5622		11.2557		1343035	354327530	263.826	62267	177163996	58.093		45756	297	537.684	6708		0.148581	39.4459	60.1131	0.393021	0.0479294
	6	CI_2	Cranuca inversa		82.0243	12.3036		6.22038		860710	213898916	248.515	15961	106949485	58.013		39394	297	480.337	5337		0.215155	43.5891	56.142	0.242049	0.0268944
	7	CI_3	Cranuca inversa		80.5947	12.0892		5.27299		706969	177649234	251.283	15732	88824874	53.048		38969	297	443.571	5184		0.15481	35.3036	64.4008	0.281472	0.0140736
	8	CI_4	Cranuca inversa		116.883	17.5324		9.52911		768582	223845558	291.245	20315	111922863	61.928		47566	297	528.337	5823		0.124533	31.3771	68.27	0.337277	0.0155666
			TOTAL		396.583	59.4875		32.2782		3679296	969721238						171685
			AVERAGE		99.1458	14.8719		8.06955		919824	2.4243e+08	263.717			57.7705		42921.2	297	497.482	5763
			SD		20.604	3.0906		2.80012		289127	7.71946e+07	19.5236			3.64004		4384.49	0	43.8504	686.377
			SEM		5.15101	0.772651		0.700031		72281.8	1.92986e+07	4.88089			0.910009		1096.12	0	10.9626	171.594
